# Supplementary material for: Retinal cells derived from patients with DRAM2-dependent CORD21 dystrophy exhibit key lysosomal enzyme deficiency and lysosomal content accumulation
Source: Stem Cell Reports. 2024 Jul 3;19(8):1107–21. doi: 10.1016/j.stemcr.2024.06.002 (PMC11368688; doi:10.1016/j.stemcr.2024.06.002)
Supplement: Table S1. A summary of CORD21 patient clinical information and the reagents used for CRISPR-Cas9 screening, RT-PCR, western blot, and immunofluorescence analyses [file mmc2.xlsx]

## Sheet: CORD21 subject information
Legend: Table shows patient subject clinical phenotype and mutation details. *NMD – non-sense mediated decay; PTC –premature truncation of protein.
Abbrev.	iPSCs	Gene mutation	Mutation status	Predicted effect on DRAM2	Isoform affected	Phenotype	Disorder	Presenting Symptom, (Age of Onset, y)	Diagnosis upon last examination	Sex	Sendai virus clearance	Pluripotency Assessment	Genomic stability
WT1	WT1 (Ad2)	Wild-type	NA	NA	NA	Unaffected	NA	NA	NA	male	✓	✓	✓
WT3	WT3 (Ad4)	Wild-type	NA	NA	NA	Unaffected	NA	NA	NA	male	✓	✓	✓
CORD21-P1	045-016	DRAM2, c.140delG	Homozygous	NMD or PTC	DRAM2a (c.140delG)	Progressive loss of visual acuity, retinal dystrophy	Inherited macular dystrophy	22	Irregular foveal reflex on fundus examination and outer retinal layer loss on OCT (23)	male	✓	✓	✓
CORD21-P2	17-07610T	DRAM2, c.131G>A, c.494 G>A	Compound heterozygous	missense change/NMD or PTC, altered splicing	DRAM2a (c.131G>A; c.494G>A); DRAM2c (c.494G>A)	Blurred vision, progressive loss of visual acuity, maculopathy	Inherited macular dystrophy	29	Central macular atrophy with surrounding granular appearance; midperipheral bone-spicule pigmentation; attenuated vessels (47); Faint hyperAF ring around central area of hypoAF (47); Outer retinal layer loss (47) and undetectable responses on full-field ERG (46)	female	✓	✓	✓

## Sheet: CRISPRCas9 information
Legend: ssODN sequences
Strand	Mutation target	ssODN sequence
+	c.140delG	AGAAGAAATATATGTGTTTATCTAGTATGAGAAATCCACATACCTTCCTTTTTTTCTTTCAGTGACCTGGTACAGTAGCTCCAGAAAAATGCTTATTTGGGGCAATGCTAAATATTGCAGCCGTTTTATGTAAGTAATGA
-	c.131G>A	TGGACATCTGCTGCTTTCATATTTTCATACATTACTGCAGTAACACTCCACCATATAGATCCAGCTTTACCTTATATCAGGTAAGTGAAATGTATTCTTTG
Legend: Cas9 target gRNA details
Cut Position	Strand	Mutation target	gRNA sequence	PAM	Efficiency (on-target) score	Specificity (off-target) score
111126242	-	c.140delG	TGGGGCAATGCTAAATATTG	CGG	57.4	49
111131439	+	c.131G>A	ACTTGATATAAGGTAAAGCC	GGG	61.7	74.7
Legend: Cas9 gRNA synthesis primers
Gene	Mutation target	Target F1 primer sequence	Target R1 primer sequence
DRAM2	c.140delG	TAATACGACTCACTATAGTGGGGCAATGCTAAAT	TTCTAGCTCTAAAACCAATATTTAGCATTGCCCC
DRAM2	c.131G>A	TAATACGACTCACTATAGACTTGATATAAGGTAA	TTCTAGCTCTAAAACGGCTTTACCTTATATCAAG

## Sheet: Off-target sequencing targets
Legend: Table shows off-target sequencing targets and the respective primers used for off-target sequencing

## Sheet: PCR primers
Legend: RT PCR primers used for iPSC characterisation
Target gene	Forward Primer	Reverse Primer
c-MYC	5' GAGAAGAGGATGGCTACAGAGA 3'	5' GACGTGCAACTGTGCTATC 3'
KLF4	5' TTCCTGCATGCCAGAGGAGCCC 3'	5' AATGTATCGAAGGTGCTCAA 3'
SeV	5' GGATCACTAGGTGATATCGAGC 3'	5' ACCAGACAAGAGTTTAAGAGATATGTATC 3'
GAPDH	5' TGCACCACCAACTGCTTAGC 3'	5' GGCATGGACTGTGGTCATGAG 3'
OCT4	5' CTTGAATCCCGAATGGAAAGGG 3'	5' GTGTATATCCCAGGGTGATCCTC 3'
SOX2	5' GGCAGCTACAGCATGATGCAGGAGC 3'	5' CTGGTCATGGAGTTGTACTGCAGG 3'
NANOG	5' AGAAGGCCTCAGCACCTAC 3'	5' GGCCTGATTGTTCCAGGATT 3'
Legend: Primers used to corroborate DRAM2 mutation status in patient iPSCs
iPSC line	Mutation	Forward Primer	Reverse Primer
CORD21-P1	c.140delG	5' GGTGAAGTAGGCAGATATTTGTG 3'	5' TTCCCATAAGTCCGCATTTC 3'
CORD21-P2	c.131G>A	5' GGCTAAAGTAGGATGAGGAAAC 3'	5' ACTGAATCTTATTGGGCTG 3'
Legend: Primers used for the screening of CRISPR-Cas9 corrected clones
iPSC line	Mutation	Forward Primer	Reverse Primer
CORD21-P1c	c.140delG	5' GGTGAAGTAGGCAGATATTTGTG 3'	5' TTCCCATAAGTCCGCATTTC 3'
CORD21-P2c	c.131G>A	5' GGCTAAAGTAGGATGAGGAAAC 3'	5' ACTGAATCTTATTGGGCTG 3'
Legend: Primers used for DRAM2 qRT PCR
Gene	Forward Primer	Reverse Primer
DRAM2	5’TATTGTGGCAAACTTCCAGAAAACA 3’	5’ACCAAAGGTAAGCACAGCTCC 3’

## Sheet: IF RO antibodies
Legend: Antibodies used for retinal organoid western blotting and immunofluorescence analysis
Antibody	Species	Catalogue number	Supplier	Concentration	Type
AP1γ	Mouse	610385	BD Biosciences	1 in 50	primary Ab
AP2a	Mouse	SC-12726	Santa Cruz Biotechnology	1 in 200	primary Ab
AP3δ	Mouse	SC- 136277	Santa Cruz Biotechnology	1 in 50	primary Ab
CERAMIDE	Mouse	ALX-804-196-T050	Enzo Life Sciences	1 in 10	primary Ab
CLATHRIN	Mouse	ab2731	Abcam	1 in 50	primary Ab
CRX	Mouse	H00001406-M02	Abnova	1 in 200	primary Ab
DRAM2	Rabbit	15701651	Fisher Scientific	1 in 50	primary Ab
GM130	Mouse	NA	gift from Wenke Seifert	1 in 500	primary Ab
GM130	Rabbit	AB52649	Abcam	1 in 100	primary Ab
OPN1L/MW	Rabbit	AB5405	Millipore	1 in 200	primary Ab
OPN1SW	Rabbit	AB5407	Millipore	1 in 200	primary Ab
PROX1	Rabbit	AB5475	Millipore	1 in 1500	primary Ab
Recoverin	Rabbit	AB5585	Millipore	1 in 1000	primary Ab
Rhodopsin	Mouse	MAB5356	Millipore	1 in 200	primary Ab
SNCG	Mouse	H00006623-M01A	Abnova	1 in 500	primary Ab
TOMM20	Mouse	AB56783	Abcam	1 in 100	primary Ab
Vimentin	Rabbit	AB92547	Abcam	1 in 400	primary Ab
anti-Rabbit Cy3	Goat	111-165-003-JIR	Jackson Immuno Research	1 in 800	secondary Ab
anti-Mouse 488	Goat	115-545-146-JIR	Jackson Immuno Research	1 in 1000	secondary Ab

## Sheet: IF RPE antibodies
Legend: Antibodies used for retinal pigment epithelium immunofluorescence analysis
Antibody	Species	Catalogue number	Supplier	Concentration	Type
Collagen IV	Rabbit	AB65586	Abcam	1 in 200	primary Ab
Ezrin	Mouse	E8897-100UL	Sigma-Aldrich	1 in 100	primary Ab
ZO-1	Goat	STJ140055	John's Laboratory Ltd	1 in 50	primary Ab
Anti-Goat Alexa Fluor 488	Rabbit	A11078	Life Technologies	1 in 1000	secondary Ab
Anti-Mouse Alexa Fluor 488	Goat	115-545-146-JIR	Jackson Immuno Research	1 in 1000	secondary Ab
Anti-Rabbit Cy3	Goat	111-165-003-JIR	Jackson Immuno Research	1 in 500	secondary Ab

## Sheet: Summary WB 
Legend: Summary of primary antibodies and conditions used for the Western blot analysis of d220 RO and RPE lysates.											Legend: Summary of secondary antibodies used for the Western blot analysis of d220 RO and RPE lysates.
Antibody	Species	Catalogue number	Supplier	Concentration	Protein	Incubation time	Gel condition	Running buffer			Antibody	Species	Catalogue number	Supplier	Concentration	Incubation period
AP1γ	rabbit	PA1-18306	Thermo Fisher	1 in 1000	10 µg	overnight at 4°C	reducing	MOPS			Secondary anti-mouse	goat	P0447	Agilent Dako	1 in 2000	1h at RT
AP2a	mouse	610502	BD Biosciences	1 in 500	10 µg	overnight at 4°C	reducing	MOPS			Secondary anti-rabbit	swine	P0399	Agilent Dako	1 in 2000	1h at RT
AP3ß1	rabbit	13384-1-AP	Proteintech	1 in 500	10 µg	overnight at 4°C	reducing	MOPS
CD63	rabbit	ab134045	Abcam	1 in 1000	10 µg	overnight at 4°C	reducing	MES			Legend: Western blot conditions used for the detection of low- abundance protein in d220 RO/RPE lysate and media samples.
CD81	mouse	ab79559	Abcam	1 in 1000	10 µg	overnight at 4°C	non-reducing	MES			Marker	Species	Catalogue number	Supplier	Sample type	Primary Ab	Secondary Ab	Protein
CDM6PR	rabbit	EPR7691	Abcam	1 in 250	10 µg	overnight at 4°C	reducing	MES			CTSD	mouse	C0715	Merck	media	1 in 500	1 in 50 000	50 µg
CIM6PR	rabbit	AV43519	Sigma	1 in 10 000	10 µg	overnight at 4°C	non-reducing	MES			DRAM2	rabbit	HPA018036	Sigma	lysate	1 in 250	1 in 20 000	30 µg
CTSB	rabbit	31718	Cell Signaling	1 in 5000	10 µg	overnight at 4°C	reducing	MES			NPC2	rabbit	HPA000835	Sigma	media	1 in 500	1 in 100 000	50 µg
CTSD	mouse	C0715	Merck	1 in 10 000	10 µg	1h at RT	reducing	MES			PPT1	mouse	MA5-26471	Thermo Fisher	media	1 in 500	1 in 100 000	50 µg
DRAM2	rabbit	HPA018036	Sigma	1 in 250	30 µg	overnight at 4°C	non-reducing, boiled	MES
GBA	rabbit	G404G	Sigma	1 in 1000	10 µg	overnight at 4°C	reducing	MES
LAMP1	mouse	H4A3	DSHB	1 in 500	10 µg	overnight at 4°C	reducing	MES
LAMP2	mouse	A86605	Antibodies.com	1 in 500	10 µg	overnight at 4°C	reducing	MES
LC3	rabbit	3868S	Cell Signaling	1 in 500	10 µg	overnight at 4°C	reducing	MES
LIMP2	rabbit	HPA018014	Sigma	1 in 2000	10 µg	overnight at 4°C	reducing	MES
NPC2	rabbit	HPA000835	Sigma	1 in 750	10 µg	overnight at 4°C	reducing	MES
p62	mouse	610832	BD UK Ltd	1 in 500	10 µg	overnight at 4°C	reducing	MES
PPT1	mouse	MA5-26471	Thermo Fisher	1 in 2000	10 µg	overnight at 4°C	reducing	MES
ps6	rabbit	2211S	Cell Signaling	1 in 500	10 µg	overnight at 4°C	reducing	MES
rab5	rabbit	ab218624	Abcam	1 in 500	10 µg	overnight at 4°C	reducing	MES
rab7	rabbit	ab137029	Abcam	1 in 500	10 µg	overnight at 4°C	reducing	MES
sortilin	rabbit	20681	Cell Signaling	1 in 500	10 µg	overnight at 4°C	reducing	MES
VPS35	rabbit	814533	Cell Signaling	1 in 1000	10 µg	overnight at 4°C	reducing	MES
VPS53	rabbit	12878722	Thermo Fisher	1 in 3000	10 µg	overnight at 4°C	reducing	MES
