# Supplementary material for: Retinal cells derived from patients with DRAM2-dependent CORD21 dystrophy exhibit key lysosomal enzyme deficiency and lysosomal content accumulation
Source: Stem Cell Reports. 2024 Jul 3;19(8):1107–21. doi: 10.1016/j.stemcr.2024.06.002 (PMC11368688; doi:10.1016/j.stemcr.2024.06.002)
Supplement: Table S2. A summary of proteomics analyses conducted in CORD21-ROs and RPE cells and the heterozygous isogenic controls [file mmc3.xlsx]

## Sheet: RO
	Commonly changed protein								P1/P1c						P2/P2c
	Protein IDs	Protein names	Gene names	FC P1/P1C	FC P2/P2C	Log P1/P1C	Log P2/P2C		Protein IDs	Protein names	Gene names	FC P1/P1C	Log P1/P1C		Protein IDs	Protein names	Gene names	FC P2/P2c	Log P2/P2C
	A0A087X0S5;P12109	Collagen alpha-1(VI) chain	COL6A1	0.324178	2.52021	-1.62514	1.33354		A0A087X0S5;P12109	Collagen alpha-1(VI) chain	COL6A1	0.324178	-1.62514		A0A087X0S5;P12109	Collagen alpha-1(VI) chain	COL6A1	2.52021	1.33354
	A0A140G945;P02489;A0A096LPJ9;E7EWH7	Alpha-crystallin A chain;Alpha-crystallin A(1-172);Alpha-crystallin A(1-168);Alpha-crystallin A(1-162)	CRYAA	0.0410113	7.85971	-4.60784	2.97448		A0A140G945;P02489;A0A096LPJ9;E7EWH7	Alpha-crystallin A chain;Alpha-crystallin A(1-172);Alpha-crystallin A(1-168);Alpha-crystallin A(1-162)	CRYAA	0.0410113	-4.60784		A0A140G945;P02489;A0A096LPJ9;E7EWH7	Alpha-crystallin A chain;Alpha-crystallin A(1-172);Alpha-crystallin A(1-168);Alpha-crystallin A(1-162)	CRYAA	7.85971	2.97448
	F8W787;A0A1B0GW44;A0A1B0GVD5;A0A1B0GWE8;P07339;A0A1B0GVP3;A0A1B0GV23;C9JH19;A0A1B0GU92;A0A1B0GU03;H7C469;F8WD96;A0A1B0GVF1	Cathepsin D;Cathepsin D light chain;Cathepsin D heavy chain	CTSD	0.732654	0.498093	-0.448797	-1.00551		F8W787;A0A1B0GW44;A0A1B0GVD5;A0A1B0GWE8;P07339;A0A1B0GVP3;A0A1B0GV23;C9JH19;A0A1B0GU92;A0A1B0GU03;H7C469;F8WD96;A0A1B0GVF1	Cathepsin D;Cathepsin D light chain;Cathepsin D heavy chain	CTSD	0.732654	-0.448797		F8W787;A0A1B0GW44;A0A1B0GVD5;A0A1B0GWE8;P07339;A0A1B0GVP3;A0A1B0GV23;C9JH19;A0A1B0GU92;A0A1B0GU03;H7C469;F8WD96;A0A1B0GVF1	Cathepsin D;Cathepsin D light chain;Cathepsin D heavy chain	CTSD	0.498093	-1.00551
	A0A1X7SBR3;P14136;A0A1W2PR46;A0A1X7SCE1;K7EKH9;A0A1W2PRT3;K7EJU1;K7ELP4;B4DIR1;K7EJK1;K7EKD1;A0A1W2PS58;A0A1W2PPA3;K7EPT8;K7EPI4	Glial fibrillary acidic protein	GFAP	0.0131066	2.75738	-6.25356	1.4633		A0A1X7SBR3;P14136;A0A1W2PR46;A0A1X7SCE1;K7EKH9;A0A1W2PRT3;K7EJU1;K7ELP4;B4DIR1;K7EJK1;K7EKD1;A0A1W2PS58;A0A1W2PPA3;K7EPT8;K7EPI4	Glial fibrillary acidic protein	GFAP	0.0131066	-6.25356		A0A1X7SBR3;P14136;A0A1W2PR46;A0A1X7SCE1;K7EKH9;A0A1W2PRT3;K7EJU1;K7ELP4;B4DIR1;K7EJK1;K7EKD1;A0A1W2PS58;A0A1W2PPA3;K7EPT8;K7EPI4	Glial fibrillary acidic protein	GFAP	2.75738	1.4633
	A0A2C9F2P4;A0A286YFF7;P50897;Q5T0S4;A0A286YFE3;A0A286YFL8;A0A286YFL6;E9PSE5;E9PK48;E9PIA8	Palmitoyl-protein thioesterase 1	PPT1	0.326232	0.247672	-1.61603	-2.0135		A0A2C9F2P4;A0A286YFF7;P50897;Q5T0S4;A0A286YFE3;A0A286YFL8;A0A286YFL6;E9PSE5;E9PK48;E9PIA8	Palmitoyl-protein thioesterase 1	PPT1	0.326232	-1.61603		A0A2C9F2P4;A0A286YFF7;P50897;Q5T0S4;A0A286YFE3;A0A286YFL8;A0A286YFL6;E9PSE5;E9PK48;E9PIA8	Palmitoyl-protein thioesterase 1	PPT1	0.247672	-2.0135
	A0A2R8Y891;P08237;F8VZI0;F8VP00;F8VX13;F8VZQ1;F8VSF7;F8VTQ3;F8VW30;F8VUB8;F8VYK8;F8VVE3;H0YHB8	ATP-dependent 6-phosphofructokinase, muscle type	PFKM	1.2498	0.751484	0.321699	-0.412185		A0A2R8Y891;P08237;F8VZI0;F8VP00;F8VX13;F8VZQ1;F8VSF7;F8VTQ3;F8VW30;F8VUB8;F8VYK8;F8VVE3;H0YHB8	ATP-dependent 6-phosphofructokinase, muscle type	PFKM	1.2498	0.321699		A0A2R8Y891;P08237;F8VZI0;F8VP00;F8VX13;F8VZQ1;F8VSF7;F8VTQ3;F8VW30;F8VUB8;F8VYK8;F8VVE3;H0YHB8	ATP-dependent 6-phosphofructokinase, muscle type	PFKM	0.751484	-0.412185
	A0A2R8YGD1;A0A2R8YD45;O14773;A0A2R8Y7U1;A0A2R8YDY1;A0A2R8Y7I4	Tripeptidyl-peptidase 1	TPP1	0.570133	0.305862	-0.810629	-1.70905		A0A2R8YGD1;A0A2R8YD45;O14773;A0A2R8Y7U1;A0A2R8YDY1;A0A2R8Y7I4	Tripeptidyl-peptidase 1	TPP1	0.570133	-0.810629		A0A2R8YGD1;A0A2R8YD45;O14773;A0A2R8Y7U1;A0A2R8YDY1;A0A2R8Y7I4	Tripeptidyl-peptidase 1	TPP1	0.305862	-1.70905
	A0A7I2V634;A0A7I2V4A4;A0A7I2YQS6;A0A7I2V612;A0A7I2V373;A0A7I2V2S1;A0A7I2V4Q3;A0A7I2V610;A0A7I2V3E3;A0A7I2V2P6;A0A7I2YQV5;A0A3B3ISG5;P14735	Insulin-degrading enzyme	IDE	3.13701	0.279844	1.64939	-1.83731		A0A669KB77;P11137;E7EV03;A8MZ31	Microtubule-associated protein 2	MAP2	1.51105	0.595554		A0A669KB77;P11137;E7EV03;A8MZ31	Microtubule-associated protein 2	MAP2	0.470215	-1.08861
	A0A494C039;Q9Y4L1;A0A087X054;E9PJ21;A0A087WWI4;K7EQK2;Q9BST8;J3QQH7;J3QLE9;J3QL06;J3KTF1;A0A087X214;A0A087WW13;A0A2R8Y358;A0A1W2PS94;Q9BXT5	Hypoxia up-regulated protein 1	HYOU1	1.32348	0.771314	0.404338	-0.37461		A0A7I2V2R5;A0A7I2V2X8;P27487;A0A7I2V5R8;A0A7I2V2I2;A0A7I2V3F5;F8WBB6;F8WE17	Dipeptidyl peptidase 4;Dipeptidyl peptidase 4 membrane form;Dipeptidyl peptidase 4 soluble form	DPP4	5.21698	2.38322		A0A7I2V2R5;A0A7I2V2X8;P27487;A0A7I2V5R8;A0A7I2V2I2;A0A7I2V3F5;F8WBB6;F8WE17	Dipeptidyl peptidase 4;Dipeptidyl peptidase 4 membrane form;Dipeptidyl peptidase 4 soluble form	DPP4	4.79994	2.26302
	A0A590UJZ9;A0A590UJ76;Q9UGM3;A0A590UIX5;A0A590UJF8;A0A590UK99	Deleted in malignant brain tumors 1 protein	DMBT1	2.10171	4.04661	1.07156	2.01671		F5H2U8;F5H2A4;P52926;F5H6H0	High mobility group protein HMGI-C	HMGA2	0.201573	-2.31063		F5H2U8;F5H2A4;P52926;F5H6H0	High mobility group protein HMGI-C	HMGA2	1.90748	0.931667
	A0A669KB77;P11137;E7EV03;A8MZ31	Microtubule-associated protein 2	MAP2	1.51105	0.470215	0.595554	-1.08861		F8W9U4	Microtubule-associated protein	MAP4	1.76457	0.81932		F8W9U4	Microtubule-associated protein	MAP4	0.362361	-1.4645
	A0A6Q8PFA6;A0A6Q8PH57;A0A6Q8PGH7;A0A6Q8PG37;O00139;D6R9M0;A0A6Q8PGG1;H0Y8H2;Q8N4N8	Kinesin-like protein KIF2A	KIF2A	1.45084	0.637194	0.536884	-0.650195		H0YI30;O95390	Growth/differentiation factor 11	GDF11	1.45433	0.540359		H0YI30;O95390	Growth/differentiation factor 11	GDF11	0.61689	-0.696916
	A0A7I2V2R5;A0A7I2V2X8;P27487;A0A7I2V5R8;A0A7I2V2I2;A0A7I2V3F5;F8WBB6;F8WE17	Dipeptidyl peptidase 4;Dipeptidyl peptidase 4 membrane form;Dipeptidyl peptidase 4 soluble form	DPP4	5.21698	4.79994	2.38322	2.26302		O75106	Retina-specific copper amine oxidase	AOC2	0.0311471	-5.00476		O75106	Retina-specific copper amine oxidase	AOC2	5.33166	2.41458
	A0A7P0TA76;O95573;A0A7P0TB52;A0A7P0TBB1;A0A7P0T8L6;A0A7P0T905;H7BYZ7;A0A7P0TBL9;C9JC11	Long-chain-fatty-acid--CoA ligase 3	ACSL3	1.65672	0.552154	0.728333	-0.856858		P00352;Q5SYQ9;Q5SYQ8;Q5SYQ7	Retinal dehydrogenase 1	ALDH1A1	0.063375	-3.97994		P00352;Q5SYQ9;Q5SYQ8;Q5SYQ7	Retinal dehydrogenase 1	ALDH1A1	2.98452	1.5775
	A0A7P0TAE1;H0YIV0;A0A7P0TAT8;P14625;A0A087WT78;A0A7P0T823;A0A7P0T917;A0A7P0TAY2;A0A7P0TBC2;A0A7P0T8R3;A0A7P0T885;A0A7P0Z405;Q58FF3;F8W026	Endoplasmin	HSP90B1	1.18563	0.889259	0.245649	-0.169325		P02452;CON__Q862S4;I3L3H7	Collagen alpha-1(I) chain	COL1A1	0.120304	-3.05524		P02452;CON__Q862S4;I3L3H7	Collagen alpha-1(I) chain	COL1A1	3.52425	1.81732
	A8MW49;P07148	Fatty acid-binding protein, liver	FABP1	0.562731	2.88485	-0.829482	1.5285		P02511;E9PJL7;E9PRA8;E9PNH7;A0A024R3B9;E9PS12	Alpha-crystallin B chain	CRYAB	0.326416	-1.61522		P02511;E9PJL7;E9PRA8;E9PNH7;A0A024R3B9;E9PS12	Alpha-crystallin B chain	CRYAB	0.576023	-0.795801
	C9JZY3;C9J0A4;P57723;C9JTY5;C9J5V4;C9IZV9;C9J7A9;C9JSA6	Poly(rC)-binding protein 4	PCBP4	1.8986	0.472431	0.924933	-1.08182		P02751;H0Y7Z1;H0Y4K8	Fibronectin;Anastellin;Ugl-Y1;Ugl-Y2;Ugl-Y3	FN1	0.372008	-1.42659		P02751;H0Y7Z1;H0Y4K8	Fibronectin;Anastellin;Ugl-Y1;Ugl-Y2;Ugl-Y3	FN1	3.69876	1.88704
	J3KMY5;G3V3E8;E7EMS2;G3V3D1;P61916;G3V2V8;H0YIZ1	Epididymal secretory protein E1	NPC2	0.404691	0.642163	-1.30511	-0.638987		P05783;F8VZY9;CON__H-INV:HIT000015463	Keratin, type I cytoskeletal 18	KRT18	0.0545411	-4.19651		P05783;F8VZY9;CON__H-INV:HIT000015463	Keratin, type I cytoskeletal 18	KRT18	2.0706	1.05005
	E9PCP0;P16520;F5H0S8;F5H8J8;F5H100;A0A6Q8PF84;F5GZN8	Guanine nucleotide-binding protein G(I)/G(S)/G(T) subunit beta-3	GNB3	1.75075	0.308466	0.807973	-1.69682		P06737;E9PK47	Glycogen phosphorylase, liver form;Alpha-1,4 glucan phosphorylase	PYGL	1.25824	0.331407		P06737;E9PK47	Glycogen phosphorylase, liver form;Alpha-1,4 glucan phosphorylase	PYGL	0.813674	-0.297477
	F5H2U8;F5H2A4;P52926;F5H6H0	High mobility group protein HMGI-C	HMGA2	0.201573	1.90748	-2.31063	0.931667		P08133;E5RK63;E5RJF5;E5RFF0;E5RI05;E5RJR0	Annexin A6	ANXA6	0.805589	-0.311885		P08133;E5RK63;E5RJF5;E5RFF0;E5RI05;E5RJR0	Annexin A6	ANXA6	1.23017	0.298856
	F8W1D1;H0YIJ2;P40967;F8VUB1;F8VZC6;F8VXH8	Melanocyte protein PMEL;M-alpha;M-beta	PMEL	0.0901574	0.39725	-3.47141	-1.33188		P09382;F8WEI7	Galectin-1	LGALS1	0.0605549	-4.04561		P09382;F8WEI7	Galectin-1	LGALS1	2.61096	1.38458
	F8W1R7;G3V1V0;P60660;J3KND3;G8JLA2;B7Z6Z4;G3V1Y7;F8VPF3;F8VZU9;F8W180;H0YI43;F8VXL3	Myosin light polypeptide 6	MYL6	0.730899	2.13909	-0.452256	1.097		P11142;E9PKE3;E9PNE6;E9PN89;E9PLF4;E9PQQ4;E9PQK7;E9PK54;E9PPY6;E9PN25;E9PI65	Heat shock cognate 71 kDa protein	HSPA8	1.28369	0.360296		P11142;E9PKE3;E9PNE6;E9PN89;E9PLF4;E9PQQ4;E9PQK7;E9PK54;E9PPY6;E9PN25;E9PI65	Heat shock cognate 71 kDa protein	HSPA8	0.805974	-0.311194
	F8W9U4	Microtubule-associated protein	MAP4	1.76457	0.362361	0.81932	-1.4645		P11216;H0Y4Z6	Glycogen phosphorylase, brain form	PYGB	1.27161	0.346657		P11216;H0Y4Z6	Glycogen phosphorylase, brain form	PYGB	0.676646	-0.563527
	H0YI30;O95390	Growth/differentiation factor 11	GDF11	1.45433	0.61689	0.540359	-0.696916		P12277;H0YJG0;G3V4N7;H0YJK0;G3V461	Creatine kinase B-type	CKB	1.67772	0.7465		P12277;H0YJG0;G3V4N7;H0YJK0;G3V461	Creatine kinase B-type	CKB	0.757036	-0.401565
	O00560;B4DHN5;E9PBU7	Syntenin-1	SDCBP	0.334384	0.505405	-1.58042	-0.984489		P16401	Histone H1.5	HIST1H1B	0.539495	-0.890318		P16401	Histone H1.5	HIST1H1B	1.27748	0.353303
	O14531;Q5T0Q6	Dihydropyrimidinase-related protein 4	DPYSL4	1.34483	0.783891	0.427426	-0.351275		P16402	Histone H1.3	HIST1H1D	0.489874	-1.02952		P16402	Histone H1.3	HIST1H1D	1.69678	0.762801
	O43236;A0A5F9ZHS9;J3QLA8;J3QRS4;J3QRT6;J3KSZ7;J3KS85;J3KS26;J3QRU3;J3QLR2	Septin-4	2004-09-01	4.72764	0.463824	2.24112	-1.10835		P21333;A0A7P0NMY4;A0A087WWY3;A0A7I2V3E6;F8WE98;H0Y5C6;H0Y5F3;A0A669KBC6;H7C2E7	Filamin-A	FLNA	0.795031	-0.330917		P21333;A0A7P0NMY4;A0A087WWY3;A0A7I2V3E6;F8WE98;H0Y5C6;H0Y5F3;A0A669KBC6;H7C2E7	Filamin-A	FLNA	1.58809	0.667293
	O75106	Retina-specific copper amine oxidase	AOC2	0.0311471	5.33166	-5.00476	2.41458		P35243	Recoverin	RCVRN	1.73478	0.794751		P35243	Recoverin	RCVRN	0.53657	-0.898161
	P00352;Q5SYQ9;Q5SYQ8;Q5SYQ7	Retinal dehydrogenase 1	ALDH1A1	0.063375	2.98452	-3.97994	1.5775		P35579;Q5BKV1;B1AH99;P12883;P13533	Myosin-9	MYH9	0.747734	-0.419402		P35579;Q5BKV1;B1AH99;P12883;P13533	Myosin-9	MYH9	1.42709	0.513071
	Q5T9B7;P00568;H0YID2;Q9Y6K8	Adenylate kinase isoenzyme 1	AK1	1.35667	0.723932	0.440073	-0.466074		P36575;A0A087WWQ5;D6RCT3	Arrestin-C	ARR3	1.88404	0.913828		P36575;A0A087WWQ5;D6RCT3	Arrestin-C	ARR3	0.369026	-1.4382
	P00918;E5RID5;E5RK37	Carbonic anhydrase 2	CA2	1.38106	0.854994	0.465778	-0.226013		P40126;A0A0A0MTD3	L-dopachrome tautomerase	DCT	0.0157264	-5.99067		P40126;A0A0A0MTD3	L-dopachrome tautomerase	DCT	0.332495	-1.58859
	P02452;CON__Q862S4;I3L3H7	Collagen alpha-1(I) chain	COL1A1	0.120304	3.52425	-3.05524	1.81732		P41219;H7C5W5;F8W835	Peripherin	PRPH	1.96844	0.97705		P41219;H7C5W5;F8W835	Peripherin	PRPH	11.9362	3.57727
	P02511;E9PJL7;E9PRA8;E9PNH7;A0A024R3B9;E9PS12	Alpha-crystallin B chain	CRYAB	0.326416	0.576023	-1.61522	-0.795801		P42166	Lamina-associated polypeptide 2, isoform alpha;Thymopoietin;Thymopentin	TMPO	0.628492	-0.670033		P42166	Lamina-associated polypeptide 2, isoform alpha;Thymopoietin;Thymopentin	TMPO	1.17874	0.237251
	P02751;H0Y7Z1;H0Y4K8	Fibronectin;Anastellin;Ugl-Y1;Ugl-Y2;Ugl-Y3	FN1	0.372008	3.69876	-1.42659	1.88704		P46940;A0A0J9YXZ5;H0YLE8;A0A087WWP1	Ras GTPase-activating-like protein IQGAP1	IQGAP1	0.286031	-1.80576		P46940;A0A0J9YXZ5;H0YLE8;A0A087WWP1	Ras GTPase-activating-like protein IQGAP1	IQGAP1	1.56213	0.643513
	P02794;G3V192;G3V1D1;E9PPQ4	Ferritin heavy chain;Ferritin heavy chain, N-terminally processed;Ferritin	FTH1	0.348823	1.90918	-1.51943	0.932956		P50453	Serpin B9	SERPINB9	0.0855375	-3.5473		P50453	Serpin B9	SERPINB9	2.19128	1.13178
	P05783;F8VZY9;CON__H-INV:HIT000015463	Keratin, type I cytoskeletal 18	KRT18	0.0545411	2.0706	-4.19651	1.05005		P53674	Beta-crystallin B1	CRYBB1	0.189602	-2.39896		P53674	Beta-crystallin B1	CRYBB1	34.757	5.11923
	P06737;E9PK47	Glycogen phosphorylase, liver form;Alpha-1,4 glucan phosphorylase	PYGL	1.25824	0.813674	0.331407	-0.297477		P56377;A0A5F9ZI43;H7BZG6;H0Y673;A0A5F9ZHX2;A6NH01;A0A5F9ZHW1;F6SFB5	AP-1 complex subunit sigma-2	AP1S2	1.47739	0.563049		P56377;A0A5F9ZI43;H7BZG6;H0Y673;A0A5F9ZHX2;A6NH01;A0A5F9ZHW1;F6SFB5	AP-1 complex subunit sigma-2	AP1S2	0.647742	-0.626509
	P07585;F8VXZ8;F8VUF6;F8VWU0;F8VX58;A0A7I2PRI8;F8VNW0;F8VU58;F8VSI3;F8VNV6	Decorin	DCN	0.37745	5.1485	-1.40564	2.36415		Q02952	A-kinase anchor protein 12	AKAP12	0.568416	-0.814981		Q02952	A-kinase anchor protein 12	AKAP12	1.44412	0.530192
	P07900;G3V2J8;Q14568;Q58FG0	Heat shock protein HSP 90-alpha	HSP90AA1	1.32692	0.865039	0.408082	-0.209163		Q09666;E9PJZ0;E9PKR9;E9PJC6;E9PLK4;E9PQE3	Neuroblast differentiation-associated protein AHNAK	AHNAK	0.267509	-1.90234		Q09666;E9PJZ0;E9PKR9;E9PJC6;E9PLK4;E9PQE3	Neuroblast differentiation-associated protein AHNAK	AHNAK	2.8401	1.50594
	P08133;E5RK63;E5RJF5;E5RFF0;E5RI05;E5RJR0	Annexin A6	ANXA6	0.805589	1.23017	-0.311885	0.298856		Q13432;C9JSK0;K7EN86;K7EJU3;J3QQT8	Protein unc-119 homolog A	UNC119	1.5805	0.660379		Q13432;C9JSK0;K7EN86;K7EJU3;J3QQT8	Protein unc-119 homolog A	UNC119	0.469005	-1.09233
	P08247;H7C4W3	Synaptophysin	SYP	1.70772	0.383546	0.772068	-1.38253		Q14195;H0YBT4;D6RF19;H0YB87	Dihydropyrimidinase-related protein 3	DPYSL3	1.63094	0.705701		Q14195;H0YBT4;D6RF19;H0YB87	Dihydropyrimidinase-related protein 3	DPYSL3	0.576448	-0.794738
	P09382;F8WEI7	Galectin-1	LGALS1	0.0605549	2.61096	-4.04561	1.38458		Q15124;Q5JTY7	Phosphoglucomutase-like protein 5	PGM5	0.126797	-2.97941		Q15124;Q5JTY7	Phosphoglucomutase-like protein 5	PGM5	4.28844	2.10045
	P09874;A0A7I2V3E1;A0A7I2V625;A0A7I2V5E9;A0A7I2V384	Poly [ADP-ribose] polymerase 1	PARP1	1.22955	0.815534	0.298133	-0.294183		Q15149;H0YDN1;E9PMV1;E9PKG0;A0A075B730;P58107;E9PQ28;E9PIA2	Plectin	PLEC	0.327021	-1.61255		Q15149;H0YDN1;E9PMV1;E9PKG0;A0A075B730;P58107;E9PQ28;E9PIA2	Plectin	PLEC	1.42295	0.508885
	P11142;E9PKE3;E9PNE6;E9PN89;E9PLF4;E9PQQ4;E9PQK7;E9PK54;E9PPY6;E9PN25;E9PI65	Heat shock cognate 71 kDa protein	HSPA8	1.28369	0.805974	0.360296	-0.311194		Q16774;B1ANH0;B1ANG9;B1ANH6;B1ANH2;B1ANH5;B1ANH3	Guanylate kinase	GUK1	1.82547	0.868269		Q16774;B1ANH0;B1ANG9;B1ANH6;B1ANH2;B1ANH5;B1ANH3	Guanylate kinase	GUK1	0.546182	-0.872546
	P11216;H0Y4Z6	Glycogen phosphorylase, brain form	PYGB	1.27161	0.676646	0.346657	-0.563527		Q8IUX7;H7C0W8;H7C4B5;H7C391;H7C1J5;H7C3D7;Q8N436	Adipocyte enhancer-binding protein 1	AEBP1	2.1349	1.09417		Q8IUX7;H7C0W8;H7C4B5;H7C391;H7C1J5;H7C3D7;Q8N436	Adipocyte enhancer-binding protein 1	AEBP1	1.5233	0.607201
	P12277;H0YJG0;G3V4N7;H0YJK0;G3V461	Creatine kinase B-type	CKB	1.67772	0.757036	0.7465	-0.401565		Q8N475;Q6MZW2	Follistatin-related protein 5	FSTL5	8.31633	3.05595		Q8N475;Q6MZW2	Follistatin-related protein 5	FSTL5	0.103104	-3.27783
	P13010;C9JZ81;H7C0H9	X-ray repair cross-complementing protein 5	XRCC5	1.16278	0.858003	0.217582	-0.220945		Q99536;K7ERT7;K7ENX2;K7EM19;K7ESA3;K7EJM4;K7ER81	Synaptic vesicle membrane protein VAT-1 homolog	VAT1	0.616066	-0.698844		Q99536;K7ERT7;K7ENX2;K7EM19;K7ESA3;K7EJM4;K7ER81	Synaptic vesicle membrane protein VAT-1 homolog	VAT1	1.16944	0.225823
	P14550;Q5T621;V9GYG2	Alcohol dehydrogenase [NADP(+)]	AKR1A1	1.18046	0.810694	0.23935	-0.302771		Q9Y617	Phosphoserine aminotransferase	PSAT1	0.646912	-0.628359		Q9Y617	Phosphoserine aminotransferase	PSAT1	1.52636	0.610094
	P14618;B4DNK4	Pyruvate kinase PKM;Pyruvate kinase	PKM	1.30807	0.781553	0.387442	-0.355584		A0A494C039;Q9Y4L1;A0A087X054;E9PJ21;A0A087WWI4;K7EQK2;Q9BST8;J3QQH7;J3QLE9;J3QL06;J3KTF1;A0A087X214;A0A087WW13;A0A2R8Y358;A0A1W2PS94;Q9BXT5	Hypoxia up-regulated protein 1	HYOU1	1.32348	0.404338		A0A494C039;Q9Y4L1;A0A087X054;E9PJ21;A0A087WWI4;K7EQK2;Q9BST8;J3QQH7;J3QLE9;J3QL06;J3KTF1;A0A087X214;A0A087WW13;A0A2R8Y358;A0A1W2PS94;Q9BXT5	Hypoxia up-regulated protein 1	HYOU1	0.771314	-0.37461
	P16401	Histone H1.5	HIST1H1B	0.539495	1.27748	-0.890318	0.353303		A0A7P0TAE1;H0YIV0;A0A7P0TAT8;P14625;A0A087WT78;A0A7P0T823;A0A7P0T917;A0A7P0TAY2;A0A7P0TBC2;A0A7P0T8R3;A0A7P0T885;A0A7P0Z405;Q58FF3;F8W026	Endoplasmin	HSP90B1	1.18563	0.245649		A0A7P0TAE1;H0YIV0;A0A7P0TAT8;P14625;A0A087WT78;A0A7P0T823;A0A7P0T917;A0A7P0TAY2;A0A7P0TBC2;A0A7P0T8R3;A0A7P0T885;A0A7P0Z405;Q58FF3;F8W026	Endoplasmin	HSP90B1	0.889259	-0.169325
	P16402	Histone H1.3	HIST1H1D	0.489874	1.69678	-1.02952	0.762801		J3KMY5;G3V3E8;E7EMS2;G3V3D1;P61916;G3V2V8;H0YIZ1	Epididymal secretory protein E1	NPC2	0.404691	-1.30511		J3KMY5;G3V3E8;E7EMS2;G3V3D1;P61916;G3V2V8;H0YIZ1	Epididymal secretory protein E1	NPC2	0.642163	-0.638987
	P17096	High mobility group protein HMG-I/HMG-Y	HMGA1	0.732955	0.74535	-0.448204	-0.424009		F8W1D1;H0YIJ2;P40967;F8VUB1;F8VZC6;F8VXH8	Melanocyte protein PMEL;M-alpha;M-beta	PMEL	0.0901574	-3.47141		F8W1D1;H0YIJ2;P40967;F8VUB1;F8VZC6;F8VXH8	Melanocyte protein PMEL;M-alpha;M-beta	PMEL	0.39725	-1.33188
	P17661	Desmin	DES	0.523939	15.3565	-0.932529	3.94078		O00560;B4DHN5;E9PBU7	Syntenin-1	SDCBP	0.334384	-1.58042		O00560;B4DHN5;E9PBU7	Syntenin-1	SDCBP	0.505405	-0.984489
	P18206	Vinculin	VCL	0.520524	1.35289	-0.941963	0.436045		O14531;Q5T0Q6	Dihydropyrimidinase-related protein 4	DPYSL4	1.34483	0.427426		O14531;Q5T0Q6	Dihydropyrimidinase-related protein 4	DPYSL4	0.783891	-0.351275
	P19087;A0A087WZE5	Guanine nucleotide-binding protein G(t) subunit alpha-2	GNAT2	1.74707	0.358487	0.804937	-1.48001		O43236;A0A5F9ZHS9;J3QLA8;J3QRS4;J3QRT6;J3KSZ7;J3KS85;J3KS26;J3QRU3;J3QLR2	Septin-4	38231	4.72764	2.24112		O43236;A0A5F9ZHS9;J3QLA8;J3QRS4;J3QRT6;J3KSZ7;J3KS85;J3KS26;J3QRU3;J3QLR2	Septin-4	38231	0.463824	-1.10835
	P21333;A0A7P0NMY4;A0A087WWY3;A0A7I2V3E6;F8WE98;H0Y5C6;H0Y5F3;A0A669KBC6;H7C2E7	Filamin-A	FLNA	0.795031	1.58809	-0.330917	0.667293		P00918;E5RID5;E5RK37	Carbonic anhydrase 2	CA2	1.38106	0.465778		P00918;E5RID5;E5RK37	Carbonic anhydrase 2	CA2	0.854994	-0.226013
	P27816;H7C456	Microtubule-associated protein 4	MAP4	1.49815	0.75117	0.583177	-0.412788		P07900;G3V2J8;Q14568;Q58FG0	Heat shock protein HSP 90-alpha	HSP90AA1	1.32692	0.408082		P07900;G3V2J8;Q14568;Q58FG0	Heat shock protein HSP 90-alpha	HSP90AA1	0.865039	-0.209163
	P35243	Recoverin	RCVRN	1.73478	0.53657	0.794751	-0.898161		P09874;A0A7I2V3E1;A0A7I2V625;A0A7I2V5E9;A0A7I2V384	Poly [ADP-ribose] polymerase 1	PARP1	1.22955	0.298133		P09874;A0A7I2V3E1;A0A7I2V625;A0A7I2V5E9;A0A7I2V384	Poly [ADP-ribose] polymerase 1	PARP1	0.815534	-0.294183
	P35579;Q5BKV1;B1AH99;P12883;P13533	Myosin-9	MYH9	0.747734	1.42709	-0.419402	0.513071		P14550;Q5T621;V9GYG2	Alcohol dehydrogenase [NADP(+)]	AKR1A1	1.18046	0.23935		P14550;Q5T621;V9GYG2	Alcohol dehydrogenase [NADP(+)]	AKR1A1	0.810694	-0.302771
	P36575;A0A087WWQ5;D6RCT3	Arrestin-C	ARR3	1.88404	0.369026	0.913828	-1.4382		P14618;B4DNK4	Pyruvate kinase PKM;Pyruvate kinase	PKM	1.30807	0.387442		P14618;B4DNK4	Pyruvate kinase PKM;Pyruvate kinase	PKM	0.781553	-0.355584
	P40126;A0A0A0MTD3	L-dopachrome tautomerase	DCT	0.0157264	0.332495	-5.99067	-1.58859		P18206	Vinculin	VCL	0.520524	-0.941963		P18206	Vinculin	VCL	1.35289	0.436045
	P41219;H7C5W5;F8W835	Peripherin	PRPH	1.96844	11.9362	0.97705	3.57727		P27816;H7C456	Microtubule-associated protein 4	MAP4	1.49815	0.583177		P27816;H7C456	Microtubule-associated protein 4	MAP4	0.75117	-0.412788
	P42166	Lamina-associated polypeptide 2, isoform alpha;Thymopoietin;Thymopentin	TMPO	0.628492	1.17874	-0.670033	0.237251		P62805	Histone H4	HIST1H4A	0.488969	-1.03219		P62805	Histone H4	HIST1H4A	0.767647	-0.381486
	P43320	Beta-crystallin B2	CRYBB2	0.165174	57.6818	-2.59794	5.85004		P68366;C9JEV8;C9JQ00;C9JJQ8;C9JDL2	Tubulin alpha-4A chain	TUBA4A	1.97041	0.978499		P68366;C9JEV8;C9JQ00;C9JJQ8;C9JDL2	Tubulin alpha-4A chain	TUBA4A	0.695491	-0.523896
	P46940;A0A0J9YXZ5;H0YLE8;A0A087WWP1	Ras GTPase-activating-like protein IQGAP1	IQGAP1	0.286031	1.56213	-1.80576	0.643513		Q06830;A0A0A0MSI0;A0A0A0MRQ5	Peroxiredoxin-1	PRDX1	1.29079	0.36825		Q06830;A0A0A0MSI0;A0A0A0MRQ5	Peroxiredoxin-1	PRDX1	0.880465	-0.183662
	P50453	Serpin B9	SERPINB9	0.0855375	2.19128	-3.5473	1.13178		Q7Z406;A0A0C4DFM8;A1L2Z2;A0A2R8Y4C3;A0A2R8Y454	Myosin-14	MYH14	0.55685	-0.844641		Q7Z406;A0A0C4DFM8;A1L2Z2;A0A2R8Y4C3;A0A2R8Y454	Myosin-14	MYH14	1.39304	0.478236
	P52943;H0YFA4;H0YHD8	Cysteine-rich protein 2	CRIP2	0.75976	0.703996	-0.396384	-0.506361		Q9HCJ6	Synaptic vesicle membrane protein VAT-1 homolog-like	VAT1L	0.190247	-2.39406		Q9HCJ6	Synaptic vesicle membrane protein VAT-1 homolog-like	VAT1L	0.262504	-1.92959
	P53674	Beta-crystallin B1	CRYBB1	0.189602	34.757	-2.39896	5.11923		Q9UEY8	Gamma-adducin	ADD3	0.61911	-0.691731		Q9UEY8	Gamma-adducin	ADD3	1.23035	0.299074
	P56377;A0A5F9ZI43;H7BZG6;H0Y673;A0A5F9ZHX2;A6NH01;A0A5F9ZHW1;F6SFB5	AP-1 complex subunit sigma-2	AP1S2	1.47739	0.647742	0.563049	-0.626509		Q9UI15;C9J5W6;H7C5N2;C9JCX3	Transgelin-3	TAGLN3	1.45661	0.542613		Q9UI15;C9J5W6;H7C5N2;C9JCX3	Transgelin-3	TAGLN3	0.809601	-0.304717
	P62805	Histone H4	HIST1H4A	0.488969	0.767647	-1.03219	-0.381486		O00294;A0A087WT25;Q5TGM7	Tubby-related protein 1;Tubby-like protein	TULP1	3.04581	1.60683		I3L0N3;P46459;I3L2G1;I3L0L3;K7EQD6;I3L338;I3L4Q9	Vesicle-fusing ATPase	NSF	0.695852	-0.523147
	P68366;C9JEV8;C9JQ00;C9JJQ8;C9JDL2	Tubulin alpha-4A chain	TUBA4A	1.97041	0.695491	0.978499	-0.523896		K7N7A8;P29972;A0A494C1U4;A0A494C115	Aquaporin-1	AQP1	0.200615	-2.3175		P20941	Phosducin	PDC	0.129205	-2.95226
	P98160;A0A3B3IT11	Basement membrane-specific heparan sulfate proteoglycan core protein;Endorepellin;LG3 peptide	HSPG2	5.55141	6.26334	2.47285	2.64693		O75369;E7EN95;A0A0A0MT44;H7C5L4;A0A0C4DGA1	Filamin-B	FLNB	0.366339	-1.44875		A0A7I2V634;A0A7I2V4A4;A0A7I2YQS6;A0A7I2V612;A0A7I2V373;A0A7I2V2S1;A0A7I2V4Q3;A0A7I2V610;A0A7I2V3E3;A0A7I2V2P6;A0A7I2YQV5;A0A3B3ISG5;P14735	Insulin-degrading enzyme	IDE	0.279844	-1.83731
	Q01995;H0YCU9;E9PJ32	Transgelin	TAGLN	0.192021	8.5482	-2.38066	3.09562		P07355;H0YMW4;H0YN42;H0YMU9;H0YMD0;A6NMY6;H0YM50;H0YL33;H0YNP5;H0YNB8;H0YKS4;H0YN28;H0YMM1;A0A7I2V4P4;H0YKX9;H0YMT9;H0YLV6;H0YKZ7;H0YKL9;H0YNA0;H0YKV8;H0YMD9;H0YKN4;H0YLE2	Annexin A2;Annexin;Putative annexin A2-like protein	ANXA2;ANXA2P2	0.402878	-1.31159		A0A590UJZ9;A0A590UJ76;Q9UGM3;A0A590UIX5;A0A590UJF8;A0A590UK99	Deleted in malignant brain tumors 1 protein	DMBT1	4.04661	2.01671
	Q02952	A-kinase anchor protein 12	AKAP12	0.568416	1.44412	-0.814981	0.530192		P42167;G5E972;H0YJH7	Lamina-associated polypeptide 2, isoforms beta/gamma;Thymopoietin;Thymopentin	TMPO	0.43214	-1.21043		A0A6Q8PFA6;A0A6Q8PH57;A0A6Q8PGH7;A0A6Q8PG37;O00139;D6R9M0;A0A6Q8PGG1;H0Y8H2;Q8N4N8	Kinesin-like protein KIF2A	KIF2A	0.637194	-0.650195
	Q05707;J3QT83;Q4G0W3;A0A0A0MQT7;H0YBB2	Collagen alpha-1(XIV) chain	COL14A1	0.376303	2.82049	-1.41004	1.49595		Q14554;H7C4F9;C9JY10	Protein disulfide-isomerase A5	PDIA5	2.39127	1.25777		A0A7P0TA76;O95573;A0A7P0TB52;A0A7P0TBB1;A0A7P0T8L6;A0A7P0T905;H7BYZ7;A0A7P0TBL9;C9JC11	Long-chain-fatty-acid--CoA ligase 3	ACSL3	0.552154	-0.856858
	Q06830;A0A0A0MSI0;A0A0A0MRQ5	Peroxiredoxin-1	PRDX1	1.29079	0.880465	0.36825	-0.183662		A0A087WVQ6;Q00610;J3KS13;P53675;A0A087WX41;K7EJJ5;J3KSQ2;J3KRF5;J3QL20;F5H5N6;A0A087WV74;A0A087WXH4	Clathrin heavy chain;Clathrin heavy chain 1	CLTC	1.30077	0.37937		A8MW49;P07148	Fatty acid-binding protein, liver	FABP1	2.88485	1.5285
	Q09666;E9PJZ0;E9PKR9;E9PJC6;E9PLK4;E9PQE3	Neuroblast differentiation-associated protein AHNAK	AHNAK	0.267509	2.8401	-1.90234	1.50594		O43657;A0A087WZU5;A0A087WYV6	Tetraspanin-6	TSPAN6	3.28165	1.71442		C9JZY3;C9J0A4;P57723;C9JTY5;C9J5V4;C9IZV9;C9J7A9;C9JSA6	Poly(rC)-binding protein 4	PCBP4	0.472431	-1.08182
	Q13432;C9JSK0;K7EN86;K7EJU3;J3QQT8	Protein unc-119 homolog A	UNC119	1.5805	0.469005	0.660379	-1.09233		A0A0A0MR02;P45880;Q5JSD2;Q5JSD1;A2A3S1	Voltage-dependent anion-selective channel protein 2	VDAC2	1.2965	0.374622		E9PCP0;P16520;F5H0S8;F5H8J8;F5H100;A0A6Q8PF84;F5GZN8	Guanine nucleotide-binding protein G(I)/G(S)/G(T) subunit beta-3	GNB3	0.308466	-1.69682
	Q14194;E9PD68;Q14117	Dihydropyrimidinase-related protein 1	CRMP1	1.84826	0.529394	0.886171	-0.917585		A0A0A0MR39;A0A0A0MQW0;Q9P2K5;A0A087WUT0;H0YN19;A0A0C4DGV1;H0YKS1;A0A087WWC8	Myelin expression factor 2	MYEF2	0.560301	-0.835727		F8W1R7;G3V1V0;P60660;J3KND3;G8JLA2;B7Z6Z4;G3V1Y7;F8VPF3;F8VZU9;F8W180;H0YI43;F8VXL3	Myosin light polypeptide 6	MYL6	2.13909	1.097
	Q14195;H0YBT4;D6RF19;H0YB87	Dihydropyrimidinase-related protein 3	DPYSL3	1.63094	0.576448	0.705701	-0.794738		A0A0U1RR32;A0A0U1RRH7;Q99878;Q96KK5;Q9BTM1;Q16777;Q6FI13;P20671;P0C0S8;H0YFX9;A0A3B3IS11	Histone H2A type 1-J;Histone H2A type 1-H;Histone H2A.J;Histone H2A type 2-C;Histone H2A type 2-A;Histone H2A type 1-D;Histone H2A type 1;Histone H2A	HIST1H2AJ;HIST1H2AH;H2AFJ;HIST2H2AC;HIST2H2AA3;HIST1H2AD;HIST1H2AG	0.537311	-0.89617		Q5T9B7;P00568;H0YID2;Q9Y6K8	Adenylate kinase isoenzyme 1	AK1	0.723932	-0.466074
	Q15124;Q5JTY7	Phosphoglucomutase-like protein 5	PGM5	0.126797	4.28844	-2.97941	2.10045		H0YEB1;A0A2R8YHI4;A0A2R8Y6B8;A0A2R8Y860;H0YEK4;A0A2R8Y4W1;A0A2U3TZS7;A0A163QEF0;A0A2R8YG01;A0A2R8Y5Y1;A0A2R8Y740;A0A2R8Y862;A0A2R8Y6J5;A0A2U3U0E3;A0A2R8YFE3;A0A2R8Y642;A0A2R8Y4N0;A0A2R8YD46;P43004	Amino acid transporter;Excitatory amino acid transporter 2	SLC1A2	2.47497	1.30741		P02794;G3V192;G3V1D1;E9PPQ4	Ferritin heavy chain;Ferritin heavy chain, N-terminally processed;Ferritin	FTH1	1.90918	0.932956
	Q15149;H0YDN1;E9PMV1;E9PKG0;A0A075B730;P58107;E9PQ28;E9PIA2	Plectin	PLEC	0.327021	1.42295	-1.61255	0.508885		Q9BWM7;A0A1P0AYU5;S4R3N9	Sideroflexin-3	SFXN3	1.60242	0.680251		P07585;F8VXZ8;F8VUF6;F8VWU0;F8VX58;A0A7I2PRI8;F8VNW0;F8VU58;F8VSI3;F8VNV6	Decorin	DCN	5.1485	2.36415
	Q16774;B1ANH0;B1ANG9;B1ANH6;B1ANH2;B1ANH5;B1ANH3	Guanylate kinase	GUK1	1.82547	0.546182	0.868269	-0.872546		A0A3B3ISS6;Q14956	Transmembrane glycoprotein NMB	GPNMB	0.0999478	-3.32268		P08247;H7C4W3	Synaptophysin	SYP	0.383546	-1.38253
	Q7Z406;A0A0C4DFM8;A1L2Z2;A0A2R8Y4C3;A0A2R8Y454	Myosin-14	MYH14	0.55685	1.39304	-0.844641	0.478236		P49588;H3BPK7;A0A6Q8PGN5;A0A6Q8PFY2;A0A6Q8PF33;A0A6Q8PGE8;A0A6Q8PGR9;A0A6Q8PFK3;A0A6Q8PGB5;A0A6Q8PHJ2;A0A6Q8PH44;A0A6Q8PHP7;A0A6Q8PHP3;A0A6Q8PF77;A0A6Q8PG28;A0A6Q8PG62;A0A6Q8PGI8	Alanine--tRNA ligase, cytoplasmic	AARS	1.23363	0.302907		P13010;C9JZ81;H7C0H9	X-ray repair cross-complementing protein 5	XRCC5	0.858003	-0.220945
	Q7Z6G3;H3BQC7;H3BPH6	N-terminal EF-hand calcium-binding protein 2	NECAB2	0.230956	4.05147	-2.11431	2.01844		A0A7I2V6E3;A0A7I2V2Q8;P53634;A0A7I2V466;A0A7I2YQT5;A0A7I2V5C5;H0YCY8;A0A7I2V2V5;A0A7I2V5L5;A0A7I2V2F3;A0A7I2V4Z3;A0A7I2V3A2;A0A7I2V5J2;A0A7I2V3M6	Dipeptidyl peptidase 1;Dipeptidyl peptidase 1 exclusion domain chain;Dipeptidyl peptidase 1 heavy chain;Dipeptidyl peptidase 1 light chain	CTSC	0.727228	-0.459521		P17096	High mobility group protein HMG-I/HMG-Y	HMGA1	0.74535	-0.424009
	Q8IUX7;H7C0W8;H7C4B5;H7C391;H7C1J5;H7C3D7;Q8N436	Adipocyte enhancer-binding protein 1	AEBP1	2.1349	1.5233	1.09417	0.607201		Q9Y4J8;A0A7P0TBH9;A0A7P0Z4D7;A0A7P0T8Y5;A0A7P0T9L1;A0A7P0T8J4;E7EVB6;O60941;M0R021;A0A7P0T8G2;M0QZ28;A0A7P0TBG1;E9PEY4;K7ERH7;A0A7P0T818;A0A7P0TAN3;K7EJ84;K7ERZ2	Dystrobrevin alpha;Dystrobrevin;Dystrobrevin beta	DTNA;DTNB	0.32568	-1.61847		P17661	Desmin	DES	15.3565	3.94078
	Q8N3J6	Cell adhesion molecule 2	CADM2	2.16156	0.380288	1.11207	-1.39483		F8WDS8;C9J0U9;D3YTH5;A8MUM1;Q53HC9;F8WDX0;F8WB12	Protein TSSC1	TSSC1	5.25613	2.394		P19087;A0A087WZE5	Guanine nucleotide-binding protein G(t) subunit alpha-2	GNAT2	0.358487	-1.48001
	Q8N475;Q6MZW2	Follistatin-related protein 5	FSTL5	8.31633	0.103104	3.05595	-3.27783		B2R5W2;P07910;G3V4C1;B4DY08;G3V4W0;G3V2Q1;G3V576;G3V2D6;G3V555;G3V5V7;G3V575;G3V251;G3V3K6;G3V5X6;B4DSU6;B7ZW38;O60812;P0DMR1;A0A0G2JNQ3;A0A0G2JPF8;B2RXH8;G3V4M8;G3V2H6	Heterogeneous nuclear ribonucleoproteins C1/C2	HNRNPC	0.632636	-0.660552		P43320	Beta-crystallin B2	CRYBB2	57.6818	5.85004
	Q8NBS9	Thioredoxin domain-containing protein 5	TXNDC5	0.633558	1.64784	-0.658451	0.720579		B5MCB4		MECP2	0.161962	-2.62627		P52943;H0YFA4;H0YHD8	Cysteine-rich protein 2	CRIP2	0.703996	-0.506361
	Q8NFV4;H0YC52;C9J7Q4;H7BZ58	Alpha/beta hydrolase domain-containing protein 11	ABHD11	0.403315	2.16946	-1.31002	1.11733		E7EW69;E7EX04;B5ME97;Q9P0V9;F5GYV2;C9JEW2;C9JNR7;F5H1F2	Septin-10	40422	0.274458	-1.86534		P98160;A0A3B3IT11	Basement membrane-specific heparan sulfate proteoglycan core protein;Endorepellin;LG3 peptide	HSPG2	6.26334	2.64693
	Q8TEM1	Nuclear pore membrane glycoprotein 210	NUP210	0.317626	0.209892	-1.6546	-2.25228		H0YAL7;D6RBD7;C9J1V9;O43324;D6RCQ0;H0YAH9	Eukaryotic translation elongation factor 1 epsilon-1	EEF1E1;EEF1E1-BLOC1S5	1.74366	0.802116		Q01995;H0YCU9;E9PJ32	Transgelin	TAGLN	8.5482	3.09562
	Q99536;K7ERT7;K7ENX2;K7EM19;K7ESA3;K7EJM4;K7ER81	Synaptic vesicle membrane protein VAT-1 homolog	VAT1	0.616066	1.16944	-0.698844	0.225823		C9JFR7;P99999;CON__P62894	Cytochrome c	CYCS	1.27058	0.345489		Q05707;J3QT83;Q4G0W3;A0A0A0MQT7;H0YBB2	Collagen alpha-1(XIV) chain	COL14A1	2.82049	1.49595
	Q9BPU6;E7EWB4;E9PHT0;E7ESV0	Dihydropyrimidinase-related protein 5	DPYSL5	1.42076	0.619555	0.506664	-0.690696		E9PDF2;E9PCR7;Q02218;A0A0D9SFS3;E9PFG7;C9J4G7	2-oxoglutarate dehydrogenase, mitochondrial	OGDH	1.54951	0.631816		Q14194;E9PD68;Q14117	Dihydropyrimidinase-related protein 1	CRMP1	0.529394	-0.917585
	Q9HCJ6	Synaptic vesicle membrane protein VAT-1 homolog-like	VAT1L	0.190247	0.262504	-2.39406	-1.92959		E9PFK9;Q9UJ41	Rab5 GDP/GTP exchange factor	RABGEF1	2.66329	1.41321		Q7Z6G3;H3BQC7;H3BPH6	N-terminal EF-hand calcium-binding protein 2	NECAB2	4.05147	2.01844
	Q9NP72;A0A087X163;Q5W0J0;H0Y6T8	Ras-related protein Rab-18	RAB18	1.3149	0.733196	0.394955	-0.447729		E9PKP7;P17480;E9PMM2;E9PLT2	Nucleolar transcription factor 1	UBTF	0.32627	-1.61586		Q8N3J6	Cell adhesion molecule 2	CADM2	0.380288	-1.39483
	Q9NRW1;J3KR73;C9JU14;C9JB90;C9J0I2;Q53S08;Q9H0N0	Ras-related protein Rab-6B	RAB6B	1.1489	0.867532	0.200259	-0.205011		Q6JQN1;F8W1I9;D6RFF6	Acyl-CoA dehydrogenase family member 10	ACAD10	5.20525	2.37997		Q8NBS9	Thioredoxin domain-containing protein 5	TXNDC5	1.64784	0.720579
	Q9UD71;J3KSJ8;J3KT77	Protein phosphatase 1 regulatory subunit 1B	PPP1R1B	1.60936	1.69464	0.686484	0.760977		G3XAG1;Q96ME7	Zinc finger protein 512	ZNF512	0.118171	-3.08106		Q8NFV4;H0YC52;C9J7Q4;H7BZ58	Alpha/beta hydrolase domain-containing protein 11	ABHD11	2.16946	1.11733
	Q9UEY8	Gamma-adducin	ADD3	0.61911	1.23035	-0.691731	0.299074		H0Y938;H0YAC7;P35606;A0A7I2V258;A0A7I2V3G0;A0A7I2YQF9;D6RBT6;D6R997;D6RBZ7;D6RCL6;D6RBG7	Coatomer subunit beta	COPB2	1.66563	0.736069		Q8TEM1	Nuclear pore membrane glycoprotein 210	NUP210	0.209892	-2.25228
	Q9UI15;C9J5W6;H7C5N2;C9JCX3	Transgelin-3	TAGLN3	1.45661	0.809601	0.542613	-0.304717		Q5T3F8;H3BLW6;H0YCP6	CSC1-like protein 2	TMEM63B	0.277758	-1.8481		Q9BPU6;E7EWB4;E9PHT0;E7ESV0	Dihydropyrimidinase-related protein 5	DPYSL5	0.619555	-0.690696
	Q9Y617	Phosphoserine aminotransferase	PSAT1	0.646912	1.52636	-0.628359	0.610094		O00462;A0A2R8YEC9;A0A2R8Y524;E9PFW2;A0A2R8YCE9;A0A2R8Y4U7;A0A2R8YE79;A0A2R8Y7A0;A0A2R8Y211;A0A2R8Y7N1;A0A2R8Y7A7	Beta-mannosidase	MANBA	0.236689	-2.07894		Q9NP72;A0A087X163;Q5W0J0;H0Y6T8	Ras-related protein Rab-18	RAB18	0.733196	-0.447729
	Q9Y6G9;E9PHI6;C9JGM7;C9JLW1	Cytoplasmic dynein 1 light intermediate chain 1	DYNC1LI1	1.35119	0.693285	0.434225	-0.528479		O00468;A0A087X208;A0A494C0G5;A0A494C1I6	Agrin;Agrin N-terminal 110 kDa subunit;Agrin C-terminal 110 kDa subunit;Agrin C-terminal 90 kDa fragment;Agrin C-terminal 22 kDa fragment	AGRN	3.0651	1.61594		Q9NRW1;J3KR73;C9JU14;C9JB90;C9J0I2;Q53S08;Q9H0N0	Ras-related protein Rab-6B	RAB6B	0.867532	-0.205011
									O14745;J3QRP6	Na(+)/H(+) exchange regulatory cofactor NHE-RF1	SLC9A3R1	0.700514	-0.513514		Q9UD71;J3KSJ8;J3KT77	Protein phosphatase 1 regulatory subunit 1B	PPP1R1B	1.69464	0.760977
									O43752	Syntaxin-6	STX6	3.71892	1.89489		Q9Y6G9;E9PHI6;C9JGM7;C9JLW1	Cytoplasmic dynein 1 light intermediate chain 1	DYNC1LI1	0.693285	-0.528479
									O75367;B4DJC3;D6RCF2	Core histone macro-H2A.1;Histone H2A	H2AFY	0.292831	-1.77186		A0A024QZX5;A0A087X1N8;P35237;A0A2R8YD12;A0A2R8Y6A7;A0A2R8YDD0;A0A2R8Y517;C9JTJ8	Serpin B6	SERPINB6	1.32454	0.405488
									O95861;A6NF51;F8VZG4;F8W1J0;F8VVW8;F8VRY7	3(2),5-bisphosphate nucleotidase 1	BPNT1	2.08455	1.05974		A0A024R6I7;P01009;A0A0G2JRN3;G3V5R8;G3V387;A0A0B4J278;G3V544	Alpha-1-antitrypsin;Short peptide from AAT	SERPINA1	9.31524	3.21959
									P00966;Q5T6L6;Q5T6L5	Argininosuccinate synthase	ASS1	0.346097	-1.53075		U3KQE2;K7EIV0;A0A075B7C0;A0A0C4DGQ5;P04632;U3KPR7;K7EKD8;K7ELJ7;K7EM73;Q96L46	Calpain small subunit 1	CAPNS1	1.38629	0.471229
									P02649;H0Y7L5;E9PEV4;E7ERP7	Apolipoprotein E	APOE	0.729092	-0.455828		A0A087WV24;P20711;H7BZF7;A0A087WU57;F8WER1	Aromatic-L-amino-acid decarboxylase	DDC	0.464228	-1.1071
									P02787;H7C5E8;F8WCI6;C9JB55;F8WEK9;C9JVG0;CON__Q2HJF0;F8WC57	Serotransferrin	TF	1.42827	0.514268		A0A087WWU8;D6R904;A0A494C0G0;Q5VU61		TPM3	1.917	0.938848
									P04792;A0A6Q8PFK8;A0A6Q8PHJ6;A0A6Q8PGK1;A0A6Q8PFE7;A0A6Q8PF43;A0A6Q8PHA6;A0A6Q8PH65;A0A6Q8PGY2;C9J3N8	Heat shock protein beta-1	HSPB1	0.0803564	-3.63744		Q9Y6R7;A0A087WXI2;A0A087WUZ2	IgGFc-binding protein	FCGBP	19.3292	4.27271
									Q16778;P33778;P23527;P06899;Q8N257;Q96A08;A0A2R8Y619;Q6DRA6;Q6DN03	Histone H2B type 2-E;Histone H2B type 1-B;Histone H2B type 1-O;Histone H2B type 1-J;Histone H2B type 3-B;Histone H2B type 1-A	HIST2H2BE;HIST1H2BB;HIST1H2BO;HIST1H2BJ;HIST3H2BB;HIST1H2BA	0.382252	-1.3874		A0A087WXX2;A0A3B3IS80;P05062;A0A3B3ITZ0	Fructose-bisphosphate aldolase;Fructose-bisphosphate aldolase B	ALDOB	11.227	3.4889
									P09972;A8MVZ9;J3KSV6;J3QKP5;C9J8F3;J3QKK1;K7EKH5	Fructose-bisphosphate aldolase C;Fructose-bisphosphate aldolase	ALDOC	1.44312	0.529189		A0A087WY82;Q9Y624	Junctional adhesion molecule A	F11R	7.13784	2.83549
									P10412	Histone H1.4	HIST1H1E	0.662521	-0.593962		P09668;A0A7I2V3E8;A0A7I2V4X5;A0A087X0D5;A0A7I2V2L7;A0A7I2YQ92;A0A7I2V673;A0A7I2YQX6;E9PKT6;A0A7I2V3T9;A0A7I2YQH4;A0A7I2V314;A0A7I2V439;A0A7I2V2E4;A0A7I2V2T8;A0A7I2V532;A0A7I2YQL6;A0A7I2YQE6;A0A3B3IRM7;A0A7I2YQL1	Pro-cathepsin H;Cathepsin H mini chain;Cathepsin H;Cathepsin H heavy chain;Cathepsin H light chain	CTSH	4.99218	2.31967
									P11177;C9J634;F8WF02	Pyruvate dehydrogenase E1 component subunit beta, mitochondrial	PDHB	1.57708	0.657258		B4DZ84;D3DX48;A0A0A0MRU0;A0A0D9SFF8;D3DX49;A0A0C4DH75;Q14168;A0A087WVY2;E5RI47;E5RFN8;A0A087X0C7;E5RK50;E5RJK0;E5RK44;E5RI32;E5RIU3	MAGUK p55 subfamily member 2	MPP2	0.520535	-0.941932
									P11387;A0A7P0T852;E5RIC7;Q969P6;A0A7P0T9R7;E5RJ95;E5RFS0	DNA topoisomerase 1	TOP1	0.707964	-0.498252		P20810;A0A6Q8PFF6;A0A6Q8PH20;A0A0C4DGB5;A0A6Q8PGN6;B7Z574;E7EVY3;A0A6Q8PG72;E9PCH5;A0A6Q8PGG5;A0A6Q8PFE5;E7ES10;E9PDE4;H0Y9H6;H0Y7F0;E7EQA0;H0YD33;E7EQ12;A0A6Q8PFL0;A0A0C4DGD1;E7EQK6;F8W7E0;E9PSG1;H0YA91;H0Y944;A0A6Q8PFR3	Calpastatin	CAST	5.06017	2.33919
									P16152;E9PQ63;A8MTM1	Carbonyl reductase [NADPH] 1	CBR1	1.72919	0.790099		Q96P16;A0A0C4DGQ6;K7EP82	Regulation of nuclear pre-mRNA domain-containing protein 1A	RPRD1A	0.415283	-1.26783
									P17655	Calpain-2 catalytic subunit	CAPN2	0.695707	-0.523449		H0YNT2;A0A0D9SES8;H0YKT5;H0YKN8;H0YL70;Q04726;H0YNI7;K7EMK7;Q04725;Q04724;Q04727;H0YKH0;H0YLW9;H0YLI3;K7EJR7	Transducin-like enhancer protein 3;Transducin-like enhancer protein 2;Transducin-like enhancer protein 1;Transducin-like enhancer protein 4	TLE3;TLE2;TLE1;TLE4	0.339825	-1.55713
									P17677	Neuromodulin	GAP43	0.567908	-0.81627		A0A0D9SF30		NCAM1	0.630887	-0.664547
									P20700;E9PBF6;A0A0D9SFE5;A0A0D9SFY5	Lamin-B1	LMNB1	0.305736	-1.70964		A0A0D9SFB1;A0A0U1RQP1;Q05193;A0A0D9SFE4;A0A1B0GU67;A0A1B0GUX5	Dynamin-1	DNM1	0.518572	-0.947384
									P20933;H0Y9C7;H0Y8L9	N(4)-(beta-N-acetylglucosaminyl)-L-asparaginase;Glycosylasparaginase alpha chain;Glycosylasparaginase beta chain	AGA	0.539058	-0.891487		A0A0G2JNZ5;A0A0G2JLB3;P04062;A0A0G2JNZ0	Glucosylceramidase	GBA	0.622399	-0.684089
									P21266;A0A0A0MTN3;Q5T8R1	Glutathione S-transferase Mu 3	GSTM3	1.23265	0.301759		E3W994;A0A0U1RQI6;E7ERI8;E7EW49;J3KR49;O75122;B3KR06;E7ENG2;H7C5M8;D6RBU8;C9J668;H7C4X8;H7C4I5;H7C4M5	CLIP-associating protein 2	CLASP2	0.328535	-1.60588
									P21397	Amine oxidase [flavin-containing] A	MAOA	1.52483	0.608646		A0A0U1RQV4;Q13464	Rho-associated protein kinase 1	ROCK1	3.2893	1.71778
									P21796;C9JI87	Voltage-dependent anion-selective channel protein 1	VDAC1	1.5445	0.627138		A0A1B0GUC3;A0A1B0GV98;A0A1B0GTC5;A0A1B0GU26;A0A1B0GTC3;A0A1B0GVH5;Q9C0B1;A0A1B0GTY1;A0A1B0GTI3;A0A1B0GUY7;A0A1B0GTZ8	Alpha-ketoglutarate-dependent dioxygenase FTO	FTO	0.325984	-1.61713
									P22087;M0R299;M0QXL5;M0R0P1;M0R2Q4	rRNA 2-O-methyltransferase fibrillarin	FBL	0.479276	-1.06107		E7EU50;A0A7P0T9C5;A0A1B0GWD1;A8K340;O43602	Neuronal migration protein doublecortin	DCX	0.39936	-1.32424
									P26583;D6R9A6	High mobility group protein B2	HMGB2	1.46392	0.549832		A0A1C7CYX9;E5RFU4			0.71133	-0.491408
									P34896;J3KRK5;J3KRZ5	Serine hydroxymethyltransferase, cytosolic	SHMT1	0.264653	-1.91783		A0A1X7SC65;K7EP04;O14558	Heat shock protein beta-6	HSPB6	4.53675	2.18166
									P39060;H7BXV5;H7C457	Collagen alpha-1(XVIII) chain;Endostatin	COL18A1	2.075	1.05311		A0A286YF22;A0A2C9F2M7;O43175;A0A286YFL2;A0A286YFA2;A0A286YFM8;A0A286YER3;A0A286YFC8;A0A286YFB2;A0A286YF78;A0A286YF34;A0A286YFF3;A0A286YFE1;A0A286YFK5	D-3-phosphoglycerate dehydrogenase	PHGDH	1.30694	0.386193
									P41222;H0Y5A1;Q5SQ11	Prostaglandin-H2 D-isomerase	PTGDS	0.136376	-2.87434		A0A590UJU0;A0A590UJ60;A0A590UK04;A0A5F9UJV3;A0A2R8Y2A8;A0A590UKC4;Q13367;A0A590UJU7;A0A590UKD3;A0A590UJE5;A0A590UJW5;A0A590UK64;A0A590UK30	AP-3 complex subunit beta-2	AP3B2	0.351763	-1.50733
									P45973;F8VNY3	Chromobox protein homolog 5	CBX5	0.281628	-1.82814		A0A2R8Y5V9;P67936;A0A2R8YGX3;A0A2R8YH90;A0A2R8YHD2;A0A2R8YE05;K7ENT6;A0A2R8YEU4;A0A590UJB9;A0A590UK79;A0A5F9UN72;U3KQK2;K7EPB9;A0A2R8Y6A3	Tropomyosin alpha-4 chain	TPM4	3.77363	1.91595
									P49750;H0YIQ2;F8VU51;H0YI23;U3KQT9	YLP motif-containing protein 1	YLPM1	0.526331	-0.925956		A0A3B3IRL5;C9J381;P20839;C9K0R9;C9J029;H7C5T1;H7C511	Inosine-5-monophosphate dehydrogenase;Inosine-5-monophosphate dehydrogenase 1	IMPDH1	0.28727	-1.79952
									P51608;A0A0D9SFX7;A0A0D9SEX1;C9JH89	Methyl-CpG-binding protein 2	MECP2	0.147818	-2.7581		B7Z647;A0A3B3IS17;A0A3B3ISQ5;B9EGL1;P78352;A0A3B3ISR0;B7Z3U2;A0A3B3IU19;K7EKP9;C9JYG3;A0A3B3ITI9;O14909;K7EKU8;C9JWP9;A0A3B3ISL1;A0A3B3IRP2	Disks large homolog 4	DLG4	0.25411	-1.97648
									P51858	Hepatoma-derived growth factor	HDGF	1.49445	0.579616		A0A3B3ITT5;P47914	60S ribosomal protein L29	RPL29	1.49381	0.578992
									P52594;C9J2I0;B8ZZY2	Arf-GAP domain and FG repeat-containing protein 1	AGFG1	0.675394	-0.566199		A0A6Q8PFC2;Q9UNW9	RNA-binding protein Nova-2	NOVA2	0.565753	-0.821757
									P58876;U3KQK0;Q99880;Q99879;Q99877;Q93079;Q5QNW6;P62807;P57053;O60814	Histone H2B type 1-D;Histone H2B;Histone H2B type 1-L;Histone H2B type 1-M;Histone H2B type 1-N;Histone H2B type 1-H;Histone H2B type 2-F;Histone H2B type 1-C/E/F/G/I;Histone H2B type F-S;Histone H2B type 1-K	HIST1H2BD;HIST1H2BN;HIST1H2BL;HIST1H2BM;HIST1H2BH;HIST2H2BF;HIST1H2BC;H2BFS;HIST1H2BK	0.469973	-1.08935		A0A7I2RYU0;A0A6Q8PFG4;A0A6Q8PH79;A0A6Q8PGL3;A0A6Q8PGS2;Q8TB36;A0A6Q8PHC1;B4DIH2;A0A6Q8PH97;A0A6Q8PEX8;A0A6Q8PH88;A0A6Q8PHN7;A0A6Q8PFF4;A0A6Q8PEZ4;A0A6Q8PGQ9	Ganglioside-induced differentiation-associated protein 1	GDAP1	0.339142	-1.56004
									P61981	14-3-3 protein gamma;14-3-3 protein gamma, N-terminally processed	YWHAG	1.39094	0.47606		H9KV48;A0A7I2V2D2;E9PGN7;P05155;A0A7I2V5R3;A0A087WUD9;A0A7I2V2X2;A0A7I2V4I9	Plasma protease C1 inhibitor	SERPING1	6.52298	2.70553
									P62266;D6RD47;D6RDJ2;D6RIX0;D6R9I7	40S ribosomal protein S23	RPS23	0.366809	-1.4469		A0A7I2V4K5;X6R5C5;X6R8A1;P10619;A0A7I2V4D1;A0A7I2YQT8;A0A7I2V3B2;Q5JZH0;A0A7I2V4R8;U3KQ41;A0A7I2V3M2;A0A7I2V4Q9;U3KQU6;A0A7I2V2E2	Carboxypeptidase;Lysosomal protective protein;Lysosomal protective protein 32 kDa chain;Lysosomal protective protein 20 kDa chain	CTSA	0.516569	-0.952968
									P68371	Tubulin beta-4B chain	TUBB4B	1.53737	0.620469		A0A7I2YQQ3;Q92820;A0A7I2V5X9;A0A7I2V5P2	Gamma-glutamyl hydrolase	GGH	0.621421	-0.686358
									Q02880;E9PCY5;P11388;J3KTB7;H7BZ82	DNA topoisomerase 2-beta;DNA topoisomerase 2	TOP2B	0.343228	-1.54276		A0A7P0T9X2;B4DR67;A0A7P0TAL2;A0A7P0T901;A0A7P0T9B8;Q9Y673;A0A7P0TA98;A0A7P0TAI2;A0A7P0T882;A0A7P0T850;A0A7P0Z4I2;A0A7P0T9C7;A0A7P0TB27;A0A7P0T8X9	Dolichyl-phosphate beta-glucosyltransferase	ALG5	5.99459	2.58366
									Q03252	Lamin-B2	LMNB2	0.283642	-1.81786		A0A7P0T936;A0A0G2JQJ7;A0A0G2JPD5;A0A0G2JS76;A0A0G2JMX7;A0A7I2PJZ2;P10636	Microtubule-associated protein tau	MAPT	0.559268	-0.838388
									Q15075	Early endosome antigen 1	EEA1	0.403214	-1.31038		P55072;A0A7P0TAW3;A0A7I2V540;C9JUP7;A0A7P0T8A3;A0A7P0T8Q5;A0A7P0TAQ1;A0A7P0Z4C6;A0A7I2V2Y2;A0A7I2V5G8;A0A7P0TAY0;A0A7P0TA22;A0A7I2YQJ0;A0A7P0T8D6;A0A7P0T9X5;A0A7P0TBK7;A0A7P0Z4D1;A0A7P0T8Q4;A0A7P0T946;A0A7P0T971	Transitional endoplasmic reticulum ATPase	VCP	0.771821	-0.373662
									Q15424;K7ES42;K7EII0	Scaffold attachment factor B1	SAFB	0.431763	-1.21169		A6NE02	BTB/POZ domain-containing protein 17	BTBD17	0.522937	-0.93529
									Q15717;M0QZR9;M0R055	ELAV-like protein 1	ELAVL1	0.645771	-0.630906		A6NMQ3;Q5T5H1;O43768;A0A1W2PRU0;H3BTD3	Alpha-endosulfine	ENSA	1.60727	0.68461
									Q1KMD3;H3BQZ7	Heterogeneous nuclear ribonucleoprotein U-like protein 2	HNRNPUL2;HNRNPUL2-BSCL2	0.631014	-0.664256		A8K7I4;Q14CN2	Calcium-activated chloride channel regulator 1	CLCA1	31.7677	4.98949
									Q5SSJ5;B0QZK4;Q5SWC8;B0QZK9;B0QZK8	Heterochromatin protein 1-binding protein 3	HP1BP3	0.49585	-1.01203		B0QYK0;Q01844;A0A0D9SFL3;C9JGE3;H7BY36	RNA-binding protein EWS	EWSR1	0.802493	-0.317439
									Q7Z7K6	Centromere protein V	CENPV	0.391736	-1.35205		P16422;B5MCA4;C9JKY3	Epithelial cell adhesion molecule	EPCAM	3.55047	1.82801
									Q8IWQ3;E9PPI2;H0YCS6;Q8TDC3	Serine/threonine-protein kinase BRSK2	BRSK2	3.18405	1.67086		B9ZVT1;Q8IXT5	RNA-binding protein 12B	RBM12B	0.375053	-1.41483
									Q8N135;K7ENQ0;A8MVC2	Leucine-rich repeat LGI family member 4	LGI4	2.34818	1.23154		C9J0J7;G5E9Q6;C9JQ45;C9J2N0	Profilin	PFN2	0.737009	-0.440247
									Q8TDB4	Protein MGARP	MGARP	0.602403	-0.731199		C9JFZ1;J3KQV8;O43426;C9JW66;H7BZC2;C9J1Z6	Synaptojanin-1	SYNJ1	0.104215	-3.26236
									Q96EY7	Pentatricopeptide repeat domain-containing protein 3, mitochondrial	PTCD3	4.52676	2.17848		C9JGT3;G5E9C5;O76074	cGMP-specific 3,5-cyclic phosphodiesterase	PDE5A	2.01257	1.00904
									Q96HF1	Secreted frizzled-related protein 2	SFRP2	1.36699	0.451004		C9JW74;Q5EB52;C9JWU9;C9JG66;C9JRA9;C9JCM6;R4GN52;C9JUD2	Mesoderm-specific transcript homolog protein	MEST	0.341846	-1.54858
									Q96I24	Far upstream element-binding protein 3	FUBP3	0.146531	-2.77072		D6R9P3;D6RD18;D6RBZ0;Q99729	Heterogeneous nuclear ribonucleoprotein A/B	HNRNPAB	1.33143	0.412981
									Q96PM9;F8VRY0;H0YI55;H0YIX3;F8VWV6;F8VSJ1	Zinc finger protein 385A	ZNF385A	5.20389	2.37959		D6RB01;Q9Y6X4;D6RC41;D6R953	Soluble lamin-associated protein of 75 kDa	FAM169A	0.570153	-0.81058
									Q9BVC6	Transmembrane protein 109	TMEM109	0.69152	-0.532157		D6RGG3;Q99715;H0Y4P7;H0Y5N9;H0Y991	Collagen alpha-1(XII) chain	COL12A1	3.81121	1.93025
									Q9BW30	Tubulin polymerization-promoting protein family member 3	TPPP3	0.540095	-0.888716		P12111;E7ENL6;C9JNG9	Collagen alpha-3(VI) chain	COL6A3	20.495	4.3572
									Q9BXJ0	Complement C1q tumor necrosis factor-related protein 5	C1QTNF5	0.128905	-2.95562		E9PC52;Q16576;Q5JP01;Q5JNZ6	Histone-binding protein RBBP7	RBBP7	1.67568	0.744744
									Q9NVE7;E9PHT6;H0YA26;H0Y9E4;H0YA31;D6RJF3	Pantothenate kinase 4	PANK4	1.49103	0.576313		E9PGZ1;E7EX44;Q05682;C9J813;A0A6Q8PGI1;C9JEK3	Caldesmon	CALD1	2.45269	1.29436
									Q9NZU5;B4DEY6;C9IYS1;H7C3D2	LIM and cysteine-rich domains protein 1	LMCD1	16.5306	4.04707		P55786;E9PLK3;A0A7I2V3W8;A0A7I2V389;E9PPZ2;A6NEC2;A0A7I2V604;E9PP11;H0YDG0;E9PJ74;E9PRQ5;E9PPD4;A0A7I2V5D4;E9PJY4;H0YCQ5;A0A7I2V5M8;E9PI82;A0A7I2YQS3;E9PJF9	Puromycin-sensitive aminopeptidase	NPEPPS	0.846131	-0.241046
									Q9P0M6;A0A7I2V412;A0A7I2V423;A0A7I2YQD6;Q5SQT3;A0A7I2YQR8;A0A7I2V2N7;A0A7I2V6E9;A0A7I2V633;A0A7I2V3R0;A0A7I2V3B3;A0A7I2V583;A0A7I2V3C2;A0A7I2V5A9;A0A7I2YQF0;A0A7I2YQB9;A0A7I2V5G0;A0A7I2V4W8;A0A7I2V4D9	Core histone macro-H2A.2;Histone H2A	H2AFY2	0.221574	-2.17414		E9PMA1;Q86TM6;H0YCR6;E9PN88;E9PK19	E3 ubiquitin-protein ligase synoviolin	SYVN1	0.234161	-2.09442
									Q9P1Y5	Calmodulin-regulated spectrin-associated protein 3	CAMSAP3	7.95966	2.99271		E9PMI6;J3KN38;P54105	Methylosome subunit pICln	CLNS1A	0.638013	-0.648343
									Q9P2E9;A0A087WVV2;F8W7S5;A0A087WU26;A2A2S5;V9GY78;H9KV85;E9PN67;C9J066;Q8N4C6	Ribosome-binding protein 1	RRBP1	0.507148	-0.979522		F2Z388;P42766	60S ribosomal protein L35	RPL35	1.34353	0.426031
									Q9P2U7;M0R1S5;E9PGW3;O00624;Q14916;Q9Y2C5;Q9P2U8;Q8NDX2	Vesicular glutamate transporter 1	SLC17A7	3.59862	1.84744		F5GXR3;P20962	Parathymosin	PTMS	2.24688	1.16792
									Q9UIJ7	GTP:AMP phosphotransferase AK3, mitochondrial	AK3	0.537177	-0.89653		F5H6E2;O00159;I3L501;I3L3Y6;I3L3F5	Unconventional myosin-Ic	MYO1C	6.03466	2.59327
									Q9UJ14;A2A2G5	Gamma-glutamyltransferase 7;Gamma-glutamyltransferase 7 heavy chain;Gamma-glutamyltransferase 7 light chain	GGT7	4.20107	2.07076		G3V394;F8WE88;Q9Y4I1;E7ERV5;Q9UES5;Q9NQX4;G3V3C9;H0YM93;H0YMK3	Unconventional myosin-Va	MYO5A	0.232735	-2.10324
									Q9UKD2	mRNA turnover protein 4 homolog	MRTO4	0.480272	-1.05808		G3V4U0;Q9UBX5;G3XA98;G3V3Y2	Fibulin-5	FBLN5	18.9164	4.24157
									Q9ULV4;B4E3S0;H0YHL7;F8W1H8;F8VUX3;F8VSA4;F8VRE9;F8VTT6;F8VVB7;F8VV53;J3QLV6;J3KSS5;Q6QEF8	Coronin-1C;Coronin	CORO1C	1.28246	0.358919		H3BNT2;O75208;H3BPY0;H3BPW3;H3BVA5;H3BPC6;H3BRC0;H3BSJ5	Ubiquinone biosynthesis protein COQ9, mitochondrial	COQ9	1.48024	0.565834
									Q9Y5M8;H7C4H2;C9J5Z8	Signal recognition particle receptor subunit beta	SRPRB	0.447473	-1.16013		H3BR35;P15170;Q8IYD1;H3BSV8	Eukaryotic peptide chain release factor GTP-binding subunit ERF3A;Eukaryotic peptide chain release factor GTP-binding subunit ERF3B	GSPT1;GSPT2	0.487004	-1.03799
									A0A7I2V634;A0A7I2V4A4;A0A7I2YQS6;A0A7I2V612;A0A7I2V373;A0A7I2V2S1;A0A7I2V4Q3;A0A7I2V610;A0A7I2V3E3;A0A7I2V2P6;A0A7I2YQV5;A0A3B3ISG5;P14735	Insulin-degrading enzyme	IDE	3.13701	1.64939		H7BZB9		MAP2	0.141073	-2.82549
									A0A590UJZ9;A0A590UJ76;Q9UGM3;A0A590UIX5;A0A590UJF8;A0A590UK99	Deleted in malignant brain tumors 1 protein	DMBT1	2.10171	1.07156		I3L1P8;Q02978	Mitochondrial 2-oxoglutarate/malate carrier protein	SLC25A11	0.882305	-0.180651
									A0A6Q8PFA6;A0A6Q8PH57;A0A6Q8PGH7;A0A6Q8PG37;O00139;D6R9M0;A0A6Q8PGG1;H0Y8H2;Q8N4N8	Kinesin-like protein KIF2A	KIF2A	1.45084	0.536884		J3QSV6;O76021;I3L3C4;I3L3U9;I3L234	Ribosomal L1 domain-containing protein 1	RSL1D1	2.84505	1.50845
									A0A7P0TA76;O95573;A0A7P0TB52;A0A7P0TBB1;A0A7P0T8L6;A0A7P0T905;H7BYZ7;A0A7P0TBL9;C9JC11	Long-chain-fatty-acid--CoA ligase 3	ACSL3	1.65672	0.728333		O43684;J3QT28;J3QSX4	Mitotic checkpoint protein BUB3	BUB3	0.752608	-0.410029
									A8MW49;P07148	Fatty acid-binding protein, liver	FABP1	0.562731	-0.829482		M0QY80;M0QXB5;O95571;M0QX80	Persulfide dioxygenase ETHE1, mitochondrial	ETHE1	2.28696	1.19343
									C9JZY3;C9J0A4;P57723;C9JTY5;C9J5V4;C9IZV9;C9J7A9;C9JSA6	Poly(rC)-binding protein 4	PCBP4	1.8986	0.924933		O00151	PDZ and LIM domain protein 1	PDLIM1	4.74566	2.24661
									E9PCP0;P16520;F5H0S8;F5H8J8;F5H100;A0A6Q8PF84;F5GZN8	Guanine nucleotide-binding protein G(I)/G(S)/G(T) subunit beta-3	GNB3	1.75075	0.807973		O00231;J3QRY4;J3QS13;J3KSW3	26S proteasome non-ATPase regulatory subunit 11	PSMD11	0.763998	-0.388359
									F8W1R7;G3V1V0;P60660;J3KND3;G8JLA2;B7Z6Z4;G3V1Y7;F8VPF3;F8VZU9;F8W180;H0YI43;F8VXL3	Myosin light polypeptide 6	MYL6	0.730899	-0.452256		O00264	Membrane-associated progesterone receptor component 1	PGRMC1	1.80609	0.85287
									Q5T9B7;P00568;H0YID2;Q9Y6K8	Adenylate kinase isoenzyme 1	AK1	1.35667	0.440073		O14495;A0A286YF41;A0A286YEZ7;A0A286YES4	Lipid phosphate phosphohydrolase 3	PPAP2B	3.67241	1.87673
									P02794;G3V192;G3V1D1;E9PPQ4	Ferritin heavy chain;Ferritin heavy chain, N-terminally processed;Ferritin	FTH1	0.348823	-1.51943		O14617;A0A2R8Y611;A0A2R8Y4J3;K7ELX8;A0A087WYN6;K7ERW8	AP-3 complex subunit delta-1	AP3D1	0.542363	-0.882669
									P07585;F8VXZ8;F8VUF6;F8VWU0;F8VX58;A0A7I2PRI8;F8VNW0;F8VU58;F8VSI3;F8VNV6	Decorin	DCN	0.37745	-1.40564		O15460;C9JN43;C9JIG4;C9JCP0;C9JX45;A8MXE0;E7ERI1;E7ENX0;E7EPI9	Prolyl 4-hydroxylase subunit alpha-2	P4HA2	2.98607	1.57825
									P08247;H7C4W3	Synaptophysin	SYP	1.70772	0.772068		O15540	Fatty acid-binding protein, brain	FABP7	0.767838	-0.381126
									P13010;C9JZ81;H7C0H9	X-ray repair cross-complementing protein 5	XRCC5	1.16278	0.217582		O43592;F8WDU6;F5GYW6;F5GZM3	Exportin-T	XPOT	0.467914	-1.09569
									P17096	High mobility group protein HMG-I/HMG-Y	HMGA1	0.732955	-0.448204		O43854	EGF-like repeat and discoidin I-like domain-containing protein 3	EDIL3	0.0981862	-3.34834
									P17661	Desmin	DES	0.523939	-0.932529		O60547	GDP-mannose 4,6 dehydratase	GMDS	3.90807	1.96646
									P19087;A0A087WZE5	Guanine nucleotide-binding protein G(t) subunit alpha-2	GNAT2	1.74707	0.804937		O75534;E9PLT0;E9PNG3;E9PKN4;E9PLD4	Cold shock domain-containing protein E1	CSDE1	0.329552	-1.60142
									P43320	Beta-crystallin B2	CRYBB2	0.165174	-2.59794		O75746;F8W9J0;H0YFB2;B4DGK6	Calcium-binding mitochondrial carrier protein Aralar1	SLC25A12	0.599842	-0.737346
									P52943;H0YFA4;H0YHD8	Cysteine-rich protein 2	CRIP2	0.75976	-0.396384		O75781;A0A087WWY4;A0A087WTK8	Paralemmin-1	PALM	2.99228	1.58125
									P98160;A0A3B3IT11	Basement membrane-specific heparan sulfate proteoglycan core protein;Endorepellin;LG3 peptide	HSPG2	5.55141	2.47285		O75795;P54855;A0A0G2JMZ5	UDP-glucuronosyltransferase 2B17;UDP-glucuronosyltransferase 2B15	UGT2B17;UGT2B15	5.13221	2.35958
									Q01995;H0YCU9;E9PJ32	Transgelin	TAGLN	0.192021	-2.38066		O75911	Short-chain dehydrogenase/reductase 3	DHRS3	3.23846	1.69531
									Q05707;J3QT83;Q4G0W3;A0A0A0MQT7;H0YBB2	Collagen alpha-1(XIV) chain	COL14A1	0.376303	-1.41004		O75915;F8WF90;C9JQU6;F8WF33	PRA1 family protein 3	ARL6IP5	0.705367	-0.503555
									Q14194;E9PD68;Q14117	Dihydropyrimidinase-related protein 1	CRMP1	1.84826	0.886171		O94973;A0A0G2JS82;A0A0G2JQM1;E9PR62;A0A0G2JRF9;A0A0G2JQA4;A0A0G2JRS3;A0A0G2JQT9;H0YEG0;E9PQP4;E9PNC4;A0A0G2JS17;H0YDE9;M0R2D9	AP-2 complex subunit alpha-2	AP2A2	0.595923	-0.746803
									Q7Z6G3;H3BQC7;H3BPH6	N-terminal EF-hand calcium-binding protein 2	NECAB2	0.230956	-2.11431		O95169;K9J7I2;E9PQ68;E9PIZ8	NADH dehydrogenase [ubiquinone] 1 beta subcomplex subunit 8, mitochondrial	NDUFB8	5.20722	2.38051
									Q8N3J6	Cell adhesion molecule 2	CADM2	2.16156	1.11207		O95376	E3 ubiquitin-protein ligase ARIH2	ARIH2	0.576686	-0.794143
									Q8NBS9	Thioredoxin domain-containing protein 5	TXNDC5	0.633558	-0.658451		P00325;V9HW50;D6RHZ6;P07327	Alcohol dehydrogenase 1B;Alcohol dehydrogenase 1A	ADH1B;HEL-S-117;ADH1A	1.688	0.755319
									Q8NFV4;H0YC52;C9J7Q4;H7BZ58	Alpha/beta hydrolase domain-containing protein 11	ABHD11	0.403315	-1.31002		P01023;P20742;H0YFH1;F8W7L3	Alpha-2-macroglobulin	A2M	10.0501	3.32914
									Q8TEM1	Nuclear pore membrane glycoprotein 210	NUP210	0.317626	-1.6546		P01116;G3V4K2;G3V5T7	GTPase KRas;GTPase KRas, N-terminally processed	KRAS	3.80582	1.92821
									Q9BPU6;E7EWB4;E9PHT0;E7ESV0	Dihydropyrimidinase-related protein 5	DPYSL5	1.42076	0.506664		P02461;CON__P04258	Collagen alpha-1(III) chain	COL3A1	4.4295	2.14715
									Q9NP72;A0A087X163;Q5W0J0;H0Y6T8	Ras-related protein Rab-18	RAB18	1.3149	0.394955		P0DN78;P0DN77;P04001;P04000;H0Y642;H0Y622	Medium-wave-sensitive opsin 1;Long-wave-sensitive opsin 1	OPN1MW;OPN1LW;OPN1MW2	0.31063	-1.68673
									Q9NRW1;J3KR73;C9JU14;C9JB90;C9J0I2;Q53S08;Q9H0N0	Ras-related protein Rab-6B	RAB6B	1.1489	0.200259		P04080;A0A1W2PQG6;A0A1W2PS52	Cystatin-B	CSTB	1.3881	0.473115
									Q9UD71;J3KSJ8;J3KT77	Protein phosphatase 1 regulatory subunit 1B	PPP1R1B	1.60936	0.686484		P04350;M0R2D3;M0R278;M0QY85;M0QYM7;M0R042;M0QZL7;M0R0X0;M0QY37;M0QX14;M0R1I1;M0R2T4;A0A075B724	Tubulin beta-4A chain	TUBB4A	0.773762	-0.370037
									Q9Y6G9;E9PHI6;C9JGM7;C9JLW1	Cytoplasmic dynein 1 light intermediate chain 1	DYNC1LI1	1.35119	0.434225		P04424;A0A5F9ZHM8;A0A5F9ZHC6;F8W943;A0A5F9ZI35;H7C0S8	Argininosuccinate lyase	ASL	7.85681	2.97394
									P46379;A0A7I2V508;A0A0G2JK23;A0A024RCR6;A0A7P0MQS5;A0A0G2JL47;A0A0G2JJM1;X6REW1;F6S6P2;F6TC96;F6U341;H0Y4L1;F6VEM6;F6WML8;A0A1B0GX79;A0A0G2JJR8;H0Y710;F6XTU0;F6U1F2;F6UR09;F6X9W3	Large proline-rich protein BAG6	BAG6;BAT3	2.05602	1.03985		P05387;H0YDD8	60S acidic ribosomal protein P2	RPLP2	5.37934	2.42743
									A0A087WTA5;E7ERK9;Q9UI10;H7C2L8;A0A087WW69;F8W8L6	Translation initiation factor eIF-2B subunit delta	EIF2B4	3.40395	1.76721		P06727	Apolipoprotein A-IV	APOA4	10.4625	3.38716
									E9PE15;A0A087WU31;A0A0A0MTB7;P51790;H0Y8Z8	Chloride channel protein;H(+)/Cl(-) exchange transporter 3	CLCN3	2.31059	1.20826		P07996	Thrombospondin-1	THBS1	9.8442	3.29927
									A0A087WUK2;O14979	Heterogeneous nuclear ribonucleoprotein D-like	HNRNPDL	0.506955	-0.98007		P08294;M0R1V4	Extracellular superoxide dismutase [Cu-Zn]	SOD3	4.21073	2.07407
									A0A2R8Y473;B4DGL8;A0A087WW65;A0A5F9ZA98;O75027;A0A590UJS8;A0A2R8YF35;E9PJR8	ATP-binding cassette sub-family B member 7, mitochondrial	ABCB7	0.312311	-1.67894		P08493	Matrix Gla protein	MGP	11.5041	3.52408
									R4GMN4;A0A087WWS1;Q96FV9;A0A087WY84	THO complex subunit 1	THOC1	4.00477	2.00172		P08670;B0YJC4;B0YJC5;A0A1B0GTT5;A0A1B0GVG8	Vimentin	VIM	0.80553	-0.31199
									D6REQ6;D6RHI9;A0A087WZM2;O00584;H0YAE9	Ribonuclease T2	RNASET2	0.253483	-1.98004		P09497;D6RJD1;H0Y9Q6	Clathrin light chain B	CLTB	6.73296	2.75124
									A0A087X2I1;P62333;H0YJC0;H0YJS8;H0YJX2;H0YJD2;H0YJY8;H0YJE9;H0YJT1	26S protease regulatory subunit 10B	PSMC6	2.02799	1.02005		P09936;D6RE83;D6R956;D6R974;D6RF53	Ubiquitin carboxyl-terminal hydrolase isozyme L1;Ubiquitin carboxyl-terminal hydrolase	UCHL1	0.531982	-0.91055
									F8W7U3;J3KP36;E7ESD2;A0A0A0MR88;A0A096LPC5;Q9Y4E1;Q641Q2;A0A087WYF6;A0A0A0MT65	WASH complex subunit FAM21C;WASH complex subunit FAM21A	FAM21A;FAM21C	0.557012	-0.84422		P10523;E7ESX4;F8WCN5;C9JSX4	S-arrestin	SAG	0.239581	-2.06141
									A0A6I8PIQ6;A0A0A0MS45;J3KNI1;Q9H9E3;H3BSD2;H3BMV9;J3QLW1;E9PRT5;H3BQB2;J3KRB5	Conserved oligomeric Golgi complex subunit 4	COG4	2.41316	1.27092		P10606	Cytochrome c oxidase subunit 5B, mitochondrial	COX5B	5.23022	2.38687
									A0A0A0MSQ0;P13797;H7C4N2;U3KQI3;P13796;Q5TBN3	Plastin-3	PLS3	0.23646	-2.08033		P10645;G5E968	Chromogranin-A;Vasostatin-1;Vasostatin-2;EA-92;ES-43;Pancreastatin;SS-18;WA-8;WE-14;LF-19;Catestatin;AL-11;GV-19;GR-44;ER-37;GE-25;Serpinin-RRG;Serpinin;p-Glu serpinin precursor	CHGA	7.95558	2.99197
									A0A0G2JIW1;P0DMV9;P0DMV8;V9GZ37	Heat shock 70 kDa protein 1B;Heat shock 70 kDa protein 1A	HSPA1B;HSPA1A	1.26826	0.342845		P11166;A0A6Q8PFI8;A6NL68;A0A0D9SG74;A0A0D9SFK9	Solute carrier family 2, facilitated glucose transporter member 1	SLC2A1	1.28789	0.365008
									A0A0J9YYL3;A0A0J9YVP6;A0A0J9YXJ8;A0A0J9YXX5;Q9UHX1;A0A0J9YVR6;E9PQ56;A0A0J9YWM1;H0YEM1;E9PN18;E9PMU7;E9PL19;H0YCP8	Poly(U)-binding-splicing factor PUF60	PUF60	1.38004	0.464708		P11279	Lysosome-associated membrane glycoprotein 1	LAMP1	0.568027	-0.815968
									A0A1B0GUL6;E9PEZ5;Q9UPP5;B4DKD6;Q5XKL5	Uncharacterized protein KIAA1107	KIAA1107	4.27724	2.09668		P11717;A0A7I2V381;A0A7I2YQS7;S4R328	Cation-independent mannose-6-phosphate receptor	IGF2R	0.241192	-2.05175
									Q9Y3Z3;A0A2R8YCS7;A0A2R8YD90	Deoxynucleoside triphosphate triphosphohydrolase SAMHD1	SAMHD1	2.24237	1.16503		P12110;C9JH44;H7C0M5	Collagen alpha-2(VI) chain	COL6A2	5.17186	2.37068
									O95163;A0A6Q8PHC9;A0A6Q8PHF4;A0A6Q8PFH9;A0A6Q8PG86;A0A6Q8PEX6;A0A6Q8PFB7;A0A6Q8PF66;A0A6Q8PGW3;A0A6Q8PHI5;A0A6Q8PH48;F5H2T0;A0A6Q8PFN8;A0A6Q8PHA0;A0A6Q8PGR0;A0A6Q8PF69;A0A6Q8PFC8;A0A6Q8PGA6;A0A6Q8PGC4;A0A6Q8PH36;H0YDF3;A0A6Q8PFX1	Elongator complex protein 1	IKBKAP	3.79046	1.92237		P12271;H3BTN3;H3BN92	Retinaldehyde-binding protein 1	RLBP1	0.570888	-0.80872
									A0A6Q8PFJ0;P02545;A0A6Q8PHQ9;A0A6Q8PF80;A0A6Q8PGH0;A0A6Q8PFM1;A0A6Q8PF59;A0A6Q8PFF5	Prelamin-A/C;Lamin-A/C	LMNA	0.059867	-4.06209		P12532;C9JSQ1;F8WCN3;C9JJX8;C9J995;C9J8F6;C9J6W7;C9JT96	Creatine kinase U-type, mitochondrial	CKMT1A;CKMT1B	0.386104	-1.37294
									A0A7I2V277;P09601;A0A7I2V3M0;B1AHA8;A0A7I2V3I1	Heme oxygenase 1	HMOX1	2.60131	1.37924		P12814;A0A7I2V4Y4;H9KV75;G3V2N5;G3V2W4;H0YJW3;H7C5W8;Q08043;H0YJ11;A0A087WSZ2;G3V2X9;G3V5M4;G3V380	Alpha-actinin-1	ACTN1	1.80628	0.853018
									A0A7I2V2R3;A0A7I2V5D8;P51991;A0A7I2V4J6;A0A7I2V402;H7C1J8	Heterogeneous nuclear ribonucleoprotein A3	HNRNPA3	0.638115	-0.648111		P13611;E9PF17;D6RGZ6;Q86W61	Versican core protein	VCAN	8.16917	3.03019
									A0A7I2V2T3;H0Y4R1;P12268;E7ETK5;A0A7I2YQK5	Inosine-5-monophosphate dehydrogenase 2	IMPDH2	1.24339	0.314283		P14174	Macrophage migration inhibitory factor	MIF	1.68502	0.75277
									A0A7I2V4R2;A0A7I2V4C8;A0A7I2YQR5;A0A7I2V444;A0A7I2V5N9;A0A7I2V3V0;P40763;G8JLH9;A0A7I2V395;A0A7I2YQD2;A0A7I2V4R3;A0A7I2YQI1;A0A7I2V2G1;A0A7I2V2T1;A0A7I2V552;A0A7I2V4F6	Signal transducer and activator of transcription 3;Signal transducer and activator of transcription	STAT3	0.6061	-0.722373		P14678;J3QLE5;P63162;J3KRY3;S4R3P3	Small nuclear ribonucleoprotein-associated proteins B and B;Small nuclear ribonucleoprotein-associated protein N	SNRPB;SNRPN	0.70104	-0.512431
									A0A7P0Z417;A0A7P0TAN5;A0A7P0TA78;A0A7P0TAC5;P42858;A0A3B3IU25;H0YA07	Huntingtin	HTT	1.38384	0.46868		P16278;E7EQ29;C9J539;F8WF40;C9JF15;C9JWX1;C9J4G9	Beta-galactosidase	GLB1	0.746235	-0.422298
									B1AHL2;H7C1M6;CON__ENSEMBL:ENSBTAP00000016046	Fibulin-1	FBLN1	0.399199	-1.32482		P17174	Aspartate aminotransferase, cytoplasmic	GOT1	0.756312	-0.402946
									B4DKA4;Q9H9T3;H0YAP7;E5RHR2	Elongator complex protein 3	ELP3	2.39629	1.2608		P17301	Integrin alpha-2	ITGA2	2.75266	1.46082
									B4DLN1;I3L1E8;P52815			0.371366	-1.42908		P17302	Gap junction alpha-1 protein	GJA1	2.80009	1.48547
									B4DY09;Q12905;X6R6Z1;A0A0A0MRL0	Interleukin enhancer-binding factor 2	ILF2	0.664119	-0.590487		P17600;A0A087WW91	Synapsin-1	SYN1	0.254484	-1.97435
									B7Z613		GPM6B	0.382549	-1.38628		P17987;E7ERF2;E7EQR6;F5H282;F5H136;F5GZ03;F5GZI8;F5H676;F5H7Y1;F5H726;F5GYL4	T-complex protein 1 subunit alpha	TCP1	0.836444	-0.25766
									C9JIZ6;P07602;Q5BJH1;A0A0J9YXB8	Prosaposin;Saposin-A;Saposin-B-Val;Saposin-B;Saposin-C;Saposin-D	PSAP	0.351274	-1.50933		P19367;B1AR62	Hexokinase-1	HK1	0.745684	-0.423363
									C9JW69;P18754;C9JRH2;C9J3R0;C9JMJ4;C9JQZ4	Regulator of chromosome condensation	RCC1	0.140238	-2.83405		P20020;E7ERY9;A0A0U1RQU3;H0YHH6;F8W1V5	Plasma membrane calcium-transporting ATPase 1;Calcium-transporting ATPase	ATP2B1	0.228113	-2.13218
									D6R938;E9PBG7;E9PF82;Q13557;H0Y9J2;H0Y9C2;A0A5F9ZH90;A0A5F9ZHY2;D6RFJ0;A0A5F9ZH50	Calcium/calmodulin-dependent protein kinase type II subunit delta	CAMK2D	1.28277	0.359259		P20337	Ras-related protein Rab-3B	RAB3B	0.325942	-1.61731
									E5RK69;E7EMC6;H0YC77;E5RIU8	Annexin	ANXA6	0.58896	-0.763759		P20396;D6RFM1	Pro-thyrotropin-releasing hormone;Thyrotropin-releasing hormone	TRH	3.186	1.67175
									E7EPN9;Q9Y520;H7C5N8;A0A0A0MS30;A0A2R8Y7F4;A0A2R8YET2	Protein PRRC2C	PRRC2C	3.47879	1.79858		P20774;Q5TBF5	Mimecan	OGN	10.0985	3.33607
									S4R3H4;E7EQT4;Q9UKV3;G3V3B0;A0A087WYN3;G3V3T3	Apoptotic chromatin condensation inducer in the nucleus	ACIN1	0.195966	-2.35133		P21281;H0YC04;E5RGH6;H0YAT8	V-type proton ATPase subunit B, brain isoform	ATP6V1B2	0.596294	-0.745905
									H0YA68;E9PCD7;Q9Y2E5	Alpha-mannosidase;Epididymis-specific alpha-mannosidase	MAN2B2	4.72354	2.23987		P22914	Beta-crystallin S	CRYGS	6.31712	2.65927
									F5GY37;Q99623;F5H3X6;A0A7I2V5F0;J3KPX7;F5GWA7;F5H2D2;A0A3G2KQ93;F5H0C5	Prohibitin-2	PHB2	1.37549	0.459948		P23141;H3BQV8;A0A140TA63;H3BSU0	Liver carboxylesterase 1	CES1	0.138772	-2.84921
									F6SYF8;Q9UBP4;E9PKW6;E9PHY3;E9PKK9	Dickkopf-related protein 3	DKK3	2.04879	1.03477		P24844	Myosin regulatory light polypeptide 9	MYL9	6.15429	2.62159
									F8VYN9;P40616;F8VP99;F8VP63;B4DZG7	ADP-ribosylation factor-like protein 1	ARL1	1.35189	0.434982		P27105;F8VSL7	Erythrocyte band 7 integral membrane protein	STOM	1.96521	0.974682
									F8W776;Q9H9S3;Q8TC24;H7C1S8	Protein transport protein Sec61 subunit alpha isoform 2	SEC61A2	2.87041	1.52126		P29536	Leiomodin-1	LMOD1	0.162095	-2.62509
									H0YD13;P16070;H0Y2P0;H0YE40;H0YDW7;H0YCV9;H0Y5E4;E9PKC6;Q86UZ1;H0YDX6;H0YD17;J3KN83	CD44 antigen	CD44	1.78857	0.838807		P30613;F8W6W2	Pyruvate kinase PKLR	PKLR	0.139886	-2.83768
									I6L893;Q02509	Otoconin-90	OC90	0.315662	-1.66355		P30740	Leukocyte elastase inhibitor	SERPINB1	6.94236	2.79543
									J3QRS3;P19105;O14950;J3KTJ1	Myosin regulatory light chain 12A;Myosin regulatory light chain 12B	MYL12A;MYL12B	0.544599	-0.876733		P31323	cAMP-dependent protein kinase type II-beta regulatory subunit	PRKAR2B	0.467274	-1.09766
									O43390;A0A6Q8PH31;B4DT28;A0A6Q8PEX7;A0A6Q8PH35;A0A6Q8PHG0;A0A286YEZ8;A0A7I2V2F0	Heterogeneous nuclear ribonucleoprotein R	HNRNPR	0.760844	-0.394328		P35573;A0A1C7CYW1	Glycogen debranching enzyme;4-alpha-glucanotransferase;Amylo-alpha-1,6-glucosidase	AGL	1.21346	0.279132
									O43396;K7ER96;K7EML9;K7EPB7;K7EKG2	Thioredoxin-like protein 1	TXNL1	1.23591	0.305578		P35749;A0A494C024	Myosin-11	MYH11	4.31829	2.11046
									U3KPU7;U3KQS2;O43826;U3KQL4	Glucose-6-phosphate translocase	SLC37A4	3.47367	1.79646		P36955;I3L4N7;I3L4Z0;I3L4F9;I3L107;I3L2R7	Pigment epithelium-derived factor	SERPINF1	8.34964	3.06171
									O60664;K7ERZ3;K7ER39	Perilipin-3	PLIN3	0.732798	-0.448513		P40925;A0A5K1VW95;B9A041;B8ZZ51;C9JF79;C9JRL4;C9JLV6	Malate dehydrogenase, cytoplasmic;Malate dehydrogenase	MDH1	0.783091	-0.352747
									O60832;C9IYT0;H7C0M1;H7C2Q2;H7C2Q9;H7BZF2	H/ACA ribonucleoprotein complex subunit 4	DKC1	0.426409	-1.22969		P42025	Beta-centractin	ACTR1B	0.481463	-1.0545
									O95747;C9JIG9	Serine/threonine-protein kinase OSR1	OXSR1	0.722705	-0.468521		P46527;E7ES52;H7C2T1	Cyclin-dependent kinase inhibitor 1B	CDKN1B	2.61735	1.38811
									P00390;A0A2R8YF59;H0YC68	Glutathione reductase, mitochondrial	GSR	0.792548	-0.33543		P46821;D6RA32;D6RA40;D6RGJ3;D6RCL2	Microtubule-associated protein 1B;MAP1B heavy chain;MAP1 light chain LC1	MAP1B	0.512303	-0.96493
									P00558;P07205	Phosphoglycerate kinase 1	PGK1	1.34817	0.431001		P47895;H0Y2X5;H0YNQ3;H0YKF9	Aldehyde dehydrogenase family 1 member A3	ALDH1A3	7.68209	2.9415
									P01275	Glucagon;Glicentin;Glicentin-related polypeptide;Oxyntomodulin;Glucagon;Glucagon-like peptide 1;Glucagon-like peptide 1(7-37);Glucagon-like peptide 1(7-36);Glucagon-like peptide 2	GCG	2.15051	1.10468		P49841;A0A7I2YQK0;A0A3B3ITW1;A0A7I2V3J4;A0A7I2V3D8;A0A7I2V5G5;A0A7I2YQG6;A0A7I2V4X2;A0A7I2V4F3;A0A7I2V3Z5;A0A7I2V2V4;A0A7I2YQ81;A0A7I2V5K9;A0A7I2V589;A0A7I2V3T3;A0A7I2V511;A0A7I2V441;A0A7I2V4W7;A0A7I2V2P8;A0A7I2V4X3;A0A7I2V3G9;A0A7I2YQU1;A0A7I2V2K7;A0A7I2YQB0;A0A7I2V5B3;A0A7I2V2I5;A0A7I2V606;A0A7I2V2N4;A0A7I2V5M2;A0A7I2V2Y0;A0A7I2V2U4;A0A7I2V3N7	Glycogen synthase kinase-3 beta	GSK3B	0.560687	-0.834732
									P02795;CON__P67983;H3BSP9;Q8N339	Metallothionein-2	MT2A	0.679334	-0.557808		P50148;B1AM21	Guanine nucleotide-binding protein G(q) subunit alpha	GNAQ	1.49588	0.580991
									P04004;H0YJW9	Vitronectin;Vitronectin V65 subunit;Vitronectin V10 subunit;Somatomedin-B	VTN	2.2283	1.15594		P51116;A0A087WWR6;I3L1Z2;A0A087WY29	Fragile X mental retardation syndrome-related protein 2	FXR2	0.400206	-1.32119
									P04040	Catalase	CAT	0.666928	-0.584397		P51153;A0A087WWB9	Ras-related protein Rab-13	RAB13	4.1715	2.06057
									P04083;Q5T3N1;Q5T3N0	Annexin A1;Annexin	ANXA1	0.252586	-1.98515		P51674;D6R9D2;D6R9T7;D6RBH3;D6RB41;D6RD95;D6RFZ3;D6RBM6;D6REJ8;D6RDV7	Neuronal membrane glycoprotein M6-a	GPM6A	0.718419	-0.477102
									P05023;P20648;Q5TC01;Q5TC05;Q5TC02	Sodium/potassium-transporting ATPase subunit alpha-1	ATP1A1	1.20566	0.269822		P51888	Prolargin	PRELP	3.61647	1.85458
									P05067;E9PG40;A0A0A0MRG2;H7C0V9;H7C2L2	Amyloid beta A4 protein;N-APP;Soluble APP-alpha;Soluble APP-beta;C99;Beta-amyloid protein 42;Beta-amyloid protein 40;C83;P3(42);P3(40);C80;Gamma-secretase C-terminal fragment 59;Gamma-secretase C-terminal fragment 57;Gamma-secretase C-terminal fragment 50;C31	APP	2.13069	1.09132		P52209;K7EM49;K7EMN2;K7EPF6;K7ELN9	6-phosphogluconate dehydrogenase, decarboxylating	PGD	0.681252	-0.55374
									P05937;E5RIZ8;E5RG14;H3BN14;P22676	Calbindin	CALB1	0.209612	-2.2542		P53673	Beta-crystallin A4	CRYBA4	3.68019	1.87978
									P06576;H0YH81;F8W079;F8W0P7;H0YI37	ATP synthase subunit beta, mitochondrial;ATP synthase subunit beta	ATP5B	1.25892	0.33219		P54289;E7ERK3;H0Y715	Voltage-dependent calcium channel subunit alpha-2/delta-1;Voltage-dependent calcium channel subunit alpha-2-1;Voltage-dependent calcium channel subunit delta-1	CACNA2D1	0.234932	-2.08969
									P06733;A0A2R8Y6G6;K7EM90;A0A2R8YEM5;A0A2R8Y879;K7ERS8;A0A2R8Y798;A0A2R8YEG5;A0A2R8Y6I8;E5RI09;E5RG95;K7EPM1;K7EKN2	Alpha-enolase	ENO1	1.36474	0.448631		P54868	Hydroxymethylglutaryl-CoA synthase, mitochondrial	HMGCS2	3.78761	1.92129
									P07305	Histone H1.0;Histone H1.0, N-terminally processed	H1F0	0.65537	-0.609619		P54886	Delta-1-pyrroline-5-carboxylate synthase;Glutamate 5-kinase;Gamma-glutamyl phosphate reductase	ALDH18A1	1.44124	0.527307
									P09455;A0A0A0MQT0;A0A0A0MTB9;H0YAK8	Retinol-binding protein 1	RBP1	1.56756	0.648517		P56470;M0QZ93	Galectin-4;Galectin	LGALS4	20.2001	4.33629
									P09467;A0A3B3IUC7;Q5VZC3	Fructose-1,6-bisphosphatase 1	FBP1	1.91045	0.933916		P56545;A0A087WYL1	C-terminal-binding protein 2	CTBP2	0.202189	-2.30623
									P09543;K7ERC4;K7EN66;C9K0L8;K7ERZ0	2,3-cyclic-nucleotide 3-phosphodiesterase	CNP	1.15427	0.206979		P60866;E5RJX2;A0A7P0S5H5;E5RIP1;G3XAN0	40S ribosomal protein S20	RPS20	1.66413	0.734766
									Q71UI9;P0C0S5;C9J0D1;A0A494C189;C9J386	Histone H2A.V;Histone H2A.Z;Histone H2A	H2AFV;H2AFZ	0.434575	-1.20232		P60880;A0A0A0MSS0	Synaptosomal-associated protein 25	SNAP25	0.21133	-2.24243
									P10599	Thioredoxin	TXN	0.547255	-0.869715		P60903	Protein S100-A10	S100A10	6.08482	2.60521
									P13073;H3BN72;H3BNV9;H3BPG0;Q86WV2;H3BNI5	Cytochrome c oxidase subunit 4 isoform 1, mitochondrial	COX4I1	0.792902	-0.334785		P62328	Thymosin beta-4;Hematopoietic system regulatory peptide	TMSB4X	18.9037	4.2406
									P13473	Lysosome-associated membrane glycoprotein 2	LAMP2	0.733503	-0.447125		P62942;A0A087WZM5;F6T7Q3;A0A7I2V3S6;Q1JUQ3;Q5W0X3;Q1JUQ5;A0A087WTS4;A0A087WV48	Peptidyl-prolyl cis-trans isomerase FKBP1A;Peptidyl-prolyl cis-trans isomerase	FKBP1A	5.2366	2.38863
									P17643;C9JZ52	5,6-dihydroxyindole-2-carboxylic acid oxidase	TYRP1	0.152792	-2.71036		P67809;H0Y449;C9J5V9;Q9Y2T7	Nuclease-sensitive element-binding protein 1	YBX1	0.789577	-0.340849
									P23942	Peripherin-2	PRPH2	4.0531	2.01902		P68036;A0A1B0GUS4	Ubiquitin-conjugating enzyme E2 L3	UBE2L3	2.26388	1.1788
									Q5QNZ2;P24539	ATP synthase F(0) complex subunit B1, mitochondrial	ATP5F1	1.6245	0.699997		P68133;A6NL76	Actin, alpha skeletal muscle	ACTA1	3.31146	1.72747
									P25705;K7EK77;K7ENJ4;K7ERX7;K7EJP1;K7EQH4;K7ESA0	ATP synthase subunit alpha, mitochondrial	ATP5A1	1.23096	0.299783		P78310	Coxsackievirus and adenovirus receptor	CXADR	0.473358	-1.079
									P26373;J3QSB4;H3BTH3;H3BUK8;J3KS98	60S ribosomal protein L13	RPL13	0.638766	-0.646639		P78527;F5GX40	DNA-dependent protein kinase catalytic subunit	PRKDC	0.74736	-0.420125
									P26992;Q5T8H6	Ciliary neurotrophic factor receptor subunit alpha	CNTFR	2.63729	1.39906		P78539	Sushi repeat-containing protein SRPX	SRPX	1.93607	0.953135
									P29762;B5MCB5	Cellular retinoic acid-binding protein 1	CRABP1	1.47361	0.559352		P80303;E9PKG6;Q2L696;E9PLR0;E9PLE9;A0A2R8Y6G7;E9PM22;H0YEG8;E9PJP3;H0YD18	Nucleobindin-2;Nesfatin-1	NUCB2;Nucb2	1.67233	0.741862
									P30711;A0A0G2JQD2;A0A0G2JQM0;A0A0G2JRN4;A0A0G2JMS2;A0A0G2JQD8;A0A0G2JRG0;A0A1B0GXB6;A0A0G2JRJ5;A0A0G2JRQ5	Glutathione S-transferase theta-1	GSTT1	0.384263	-1.37983		P80723	Brain acid soluble protein 1	BASP1	2.84151	1.50666
									P31946;Q4VY19;A0A0J9YWE8;Q4VY20;A0A0J9YWZ2	14-3-3 protein beta/alpha;14-3-3 protein beta/alpha, N-terminally processed	YWHAB	1.42301	0.508945		P84090;G3V279	Enhancer of rudimentary homolog	ERH	2.80959	1.49036
									P32004;E9PHJ4;E7EMY4;E7EVM4;E7EPI4;H0Y5C3	Neural cell adhesion molecule L1	L1CAM	1.87675	0.908233		P98172	Ephrin-B1	EFNB1	4.12179	2.04327
									P35221;G3XAM7;E5RIB1;E5RJ41;E5RG03;E5RGY6;E5RHV7;H0YBB8;E5RGD2;E5RGY7;E5RJP7;E5RFM5;E5RFK9;E5RFG3;E5RIE0;E5RIT8;E5RJL0;E5RFM3;E5RHJ5;E5RGU3;A0A087WZL6;Q9UI47;E5RJZ2	Catenin alpha-1	CTNNA1	0.623292	-0.68202		Q00796;A0A6I8PIS1;H0YKB3;A0A6I8PRA7	Sorbitol dehydrogenase	SORD	1.37807	0.462649
									P35556;D6RJI3;E9PHW4;D6REJ2	Fibrillin-2	FBN2	6.19581	2.63129		Q01469;I6L8B7;A8MUU1	Fatty acid-binding protein, epidermal	FABP5	0.560461	-0.835314
									P35611;E7EV99;E7ENY0;H0Y9H2;A0A0A0MSR2;D6RF25;D6RJE2;D6RAH3;H0YFD8;H0YG19	Alpha-adducin	ADD1	0.767363	-0.382019		Q02790;F5H1U3;H0YFG2;F5H120	Peptidyl-prolyl cis-trans isomerase FKBP4;Peptidyl-prolyl cis-trans isomerase FKBP4, N-terminally processed	FKBP4	0.657794	-0.604293
									P37059;H3BS44;H3BRZ6;H3BNN1	Estradiol 17-beta-dehydrogenase 2	HSD17B2	0.259957	-1.94366		Q02818;C9JKZ2;H7BZI1;C9JBD3;C9J3C1	Nucleobindin-1	NUCB1	2.13648	1.09524
									P37837;F2Z393;E9PM01;E9PKI8	Transaldolase	TALDO1	1.23416	0.303531		Q06323;H0YLU2;H0YKK6	Proteasome activator complex subunit 1	PSME1	1.39975	0.485173
									P41091;Q2VIR3;H7BZU1	Eukaryotic translation initiation factor 2 subunit 3;Putative eukaryotic translation initiation factor 2 subunit 3-like protein	EIF2S3;EIF2S3L	1.32595	0.407023		Q06520	Bile salt sulfotransferase	SULT2A1	0.106772	-3.2274
									Q6NXS1;P41236;E7EMN6;E7EUI7	Protein phosphatase inhibitor 2-like protein 3;Protein phosphatase inhibitor 2	PPP1R2P3;PPP1R2	0.235018	-2.08916		Q06828;A0A3B3IRN5	Fibromodulin	FMOD	3.01904	1.59409
									P46937;H0YCI3	Transcriptional coactivator YAP1	YAP1	0.170858	-2.54913		Q08380;K7EP36;K7ESM3;K7EKQ5;K7EJY8;K7ERZ6;K7EJD3	Galectin-3-binding protein	LGALS3BP	0.653532	-0.61367
									P48059;A0A0M3HER1;A0A0J9YXC7;Q7Z4I7;H0Y592	LIM and senescent cell antigen-like-containing domain protein 1;LIM and senescent cell antigen-like-containing domain protein 2	LIMS1;LIMS2	0.547507	-0.86905		Q08752	Peptidyl-prolyl cis-trans isomerase D	PPID	0.355003	-1.4941
									P48454;G3V111;H0YB02;H0YC26;E5RJH4;H0YB04	Serine/threonine-protein phosphatase 2B catalytic subunit gamma isoform;Serine/threonine-protein phosphatase	PPP3CC	4.46595	2.15897		Q10570	Cleavage and polyadenylation specificity factor subunit 1	CPSF1	4.09453	2.0337
									P50454;E9PJH8;E9PPV6;E9PR70;E9PKH2;E9PK86;E9PMI5;E9PNX1;E9PQ34;E9PIG2;E9PRS3;H0YEP8;E9PLA6	Serpin H1	SERPINH1	0.615109	-0.701085		Q12765;C9K052;B8ZZP4;C9J7U9	Secernin-1	SCRN1	0.754521	-0.406367
									P51610;A6NEM2;H7C1C4;Q9Y5Z7	Host cell factor 1;HCF N-terminal chain 1;HCF N-terminal chain 2;HCF N-terminal chain 3;HCF N-terminal chain 4;HCF N-terminal chain 5;HCF N-terminal chain 6;HCF C-terminal chain 1;HCF C-terminal chain 2;HCF C-terminal chain 3;HCF C-terminal chain 4;HCF C-terminal chain 5;HCF C-terminal chain 6	HCFC1	1.47526	0.560965		Q12805;A0A0U1RQV3;C9JUM4;C9JQX7;C9J4J8;C9JPZ9;Q580Q6	EGF-containing fibulin-like extracellular matrix protein 1	EFEMP1	8.02355	3.00424
									P53621;A0A3B3IT15;A0A3B3IS84;A0A3B3ISC6;A0A3B3IU89;A0A3B3ITV3;A0A3B3ISK1;A0A3B3ITI7;A0A3B3IU78;A0A3B3IS23;A0A3B3ITX2	Coatomer subunit alpha;Xenin;Proxenin	COPA	1.3675	0.451538		Q12860;H0YIJ1;F8VUI9;F8VUI8	Contactin-1	CNTN1	0.633999	-0.657447
									P53701	Cytochrome c-type heme lyase	HCCS	1.45974	0.545716		Q12864;E7EN24;H0YBL0;E5RJT3	Cadherin-17	CDH17	3.18365	1.67068
									P55809;E9PDW2;Q9BYC2	Succinyl-CoA:3-ketoacid coenzyme A transferase 1, mitochondrial	OXCT1	0.575377	-0.797422		Q13253	Noggin	NOG	0.276572	-1.85427
									P56715;A0A1B0GTV9;A0A1B0GUH0	Oxygen-regulated protein 1	RP1	9.59335	3.26203		Q13435;E9PPJ0;E9PJ04;E9PJT3;H0YCG1;H0YEX5;E9PIL8	Splicing factor 3B subunit 2	SF3B2	1.81501	0.859976
									P60602	Reactive oxygen species modulator 1	ROMO1	3.05291	1.61018		Q13885	Tubulin beta-2A chain	TUBB2A	0.789764	-0.340507
									P60709;P63261;I3L4N8;E7EVS6;A0A2R8Y793;A0A6Q8PFE4;I3L1U9;I3L3I0;A0A6Q8PH58;A0A2R8YGF8;G5E9R0;C9JZR7;K7EM38;C9JUM1;I3L3R2;J3KT65;C9JTX5;A0A2R8YEA7;A0A2R8YFE2;F8WCH0;A0A6Q8PGD7;A0A7P0TBL1	Actin, cytoplasmic 1;Actin, cytoplasmic 1, N-terminally processed;Actin, cytoplasmic 2;Actin, cytoplasmic 2, N-terminally processed	ACTB;ACTG1	1.49464	0.579802		Q13938;K7ES72;A0A499FJ41	Calcyphosin	CAPS	0.0658005	-3.92576
									P84077;P61204;F5H423;H0YGG7;F5H0C7;F5H1V1;F5H6T5;F8WDB3	ADP-ribosylation factor 1;ADP-ribosylation factor 3	ARF1;ARF3	1.4818	0.567351		Q14118	Dystroglycan;Alpha-dystroglycan;Beta-dystroglycan	DAG1	2.89744	1.53478
									Q00765;B7Z332;B7Z510;H0Y8J8;E2QRG8	Receptor expression-enhancing protein 5	REEP5	0.177969	-2.4903		Q14126;J3KSI6	Desmoglein-2	DSG2	16.1881	4.01686
									Q02809;Q5JXB7;Q5JXB8	Procollagen-lysine,2-oxoglutarate 5-dioxygenase 1	PLOD1	0.54567	-0.873898		Q14344	Guanine nucleotide-binding protein subunit alpha-13	GNA13	0.670114	-0.577522
									Q06481	Amyloid-like protein 2	APLP2	1.67102	0.740731		Q15181;Q5SQT6	Inorganic pyrophosphatase	PPA1	0.579928	-0.786055
									Q12888;A6NNK5;C9JXV0;H7C3N7;H7BZY0;H7C151;M0R142	Tumor suppressor p53-binding protein 1	TP53BP1	0.193629	-2.36863		Q15493	Regucalcin	RGN	0.392029	-1.35097
									Q13228;A6PVX1;H0Y532;F2Z2W8;F8WCR4;C9JVL0	Selenium-binding protein 1	SELENBP1	0.207378	-2.26966		Q15582;H0Y8L3;S4R3C6;H0Y9D7;H0Y8M8;H0YAB8	Transforming growth factor-beta-induced protein ig-h3	TGFBI	6.16049	2.62304
									Q13242;H0YIB4;S4R3G0	Serine/arginine-rich splicing factor 9	SRSF9	0.47895	-1.06205		Q15746;D6R9C2	Myosin light chain kinase, smooth muscle;Myosin light chain kinase, smooth muscle, deglutamylated form	MYLK	2.53949	1.34454
									Q15102;M0R389;M0R1K3;M0QZT2;M0QXS6;M0R323	Platelet-activating factor acetylhydrolase IB subunit gamma	PAFAH1B3	1.28484	0.361591		Q16270	Insulin-like growth factor-binding protein 7	IGFBP7	0.154214	-2.697
									Q15800;D6RDP9;D6R952;D6REA2	Methylsterol monooxygenase 1	MSMO1	0.315408	-1.66471		Q16643;D6R9W4;D6R9Q9;D6RFI1;D6RCR4	Drebrin	DBN1	0.788351	-0.34309
									Q16762;B1AH48	Thiosulfate sulfurtransferase	TST	0.313308	-1.67435		Q16647	Prostacyclin synthase	PTGIS	12.1304	3.60055
									Q3LXA3;H0YCY6;I3L252;E9PJG8	Bifunctional ATP-dependent dihydroxyacetone kinase/FAD-AMP lyase (cyclizing);ATP-dependent dihydroxyacetone kinase;FAD-AMP lyase (cyclizing)	DAK;TKFC	1.29174	0.369318		Q16790;A0A087WYS4	Carbonic anhydrase 9	CA9	16.855	4.0751
									Q5BKZ1;E2QRN4;A0A0A0MRN4	DBIRD complex subunit ZNF326	ZNF326	0.262464	-1.92981		Q16799;Q2NKQ5;A8MT72	Reticulon-1;Reticulon	RTN1	0.510792	-0.969192
									Q5QPL9;Q9UKM9;Q5QPM1;Q5QPM2;Q5QPM0	RNA-binding protein Raly	RALY	0.535279	-0.901638		Q16853;K7EQZ5;K7EL47	Membrane primary amine oxidase	AOC3	3.99276	1.99739
									Q5T0I0		GSN	0.357258	-1.48496		Q17R60;A0A087WYL3;A0A0R4J2E9	Interphotoreceptor matrix proteoglycan 1	IMPG1	0.188839	-2.40477
									Q5T0N5;A0A075B6Q2	Formin-binding protein 1-like	FNBP1L	0.4418	-1.17853		Q32Q12;J3KPD9;P22392;O60361;F6XY72	Nucleoside diphosphate kinase;Nucleoside diphosphate kinase B	NME1-NME2;NME2	0.717971	-0.478002
									Q63HQ2;D6RJD2	Pikachurin	EGFLAM	7.19687	2.84737		Q3ZCW2;F8WF17;B9A055;U3KQ88	Galectin-related protein	LGALSL	0.407588	-1.29482
									Q6P6C2;K7ER58	RNA demethylase ALKBH5	ALKBH5	2.12553	1.08782		Q53H82	Beta-lactamase-like protein 2	LACTB2	2.75553	1.46233
									Q6PKG0;E5RH50;A0A0B4J210;H0YAN4;H0YC33;H0YBW1;A0A3B3ISF0;Q659C4;E5RHK4;H0YC73	La-related protein 1	LARP1	0.209018	-2.2583		Q5T6V5;Q5T6V7;Q5T6V6	UPF0553 protein C9orf64	C9orf64	4.54872	2.18546
									Q8N3Z0	Inactive serine protease 35	PRSS35	0.265094	-1.91543		Q641Q3;I3L0R0	Meteorin-like protein	METRNL	23.9451	4.58166
									Q92522	Histone H1x	H1FX	1.21714	0.283497		Q6NUK1;A0A3B3IU96;J3KN42;H3BMI3	Calcium-binding mitochondrial carrier protein SCaMC-1	SLC25A24	4.01191	2.00429
									Q92890;C9J6N9;C9IZG3;C9JNP9	Ubiquitin fusion degradation protein 1 homolog	UFD1L	0.40665	-1.29814		Q6NZI2	Polymerase I and transcript release factor	PTRF	3.51619	1.81401
									Q96A65	Exocyst complex component 4	EXOC4	3.26557	1.70734		Q6UWM9;D6RBL8;A0A0G2JRR8	UDP-glucuronosyltransferase 2A3	UGT2A3	3.68117	1.88016
									Q96BM9;A0A087X2J2	ADP-ribosylation factor-like protein 8A	ARL8A	0.594108	-0.751204		Q6UX06	Olfactomedin-4	OLFM4	6.43793	2.6866
									Q96CX2;Q6ZWB6	BTB/POZ domain-containing protein KCTD12	KCTD12	0.278249	-1.84555		Q6UXH1;A6PWM2	Cysteine-rich with EGF-like domain protein 2	CRELD2	0.572595	-0.804412
									Q96E17	Ras-related protein Rab-3C	RAB3C	0.367336	-1.44483		Q7L1Q6;C9IZ80;C9JFN4	Basic leucine zipper and W2 domain-containing protein 1	BZW1	0.509062	-0.974087
									Q96I99;E9PDQ8;H0Y852	Succinyl-CoA ligase [GDP-forming] subunit beta, mitochondrial	SUCLG2	0.605589	-0.723589		Q7L2H7;H0YCQ8;E9PRY0;J3KNJ2;E9PN86	Eukaryotic translation initiation factor 3 subunit M	EIF3M	0.218309	-2.19556
									Q96PU8;F5GXS8;F5GYM3;H0YG47;H0YGD6;F5H5U6;F5H8C8;F5GYT7	Protein quaking	QKI	0.147234	-2.76382		Q7Z2K8	G protein-regulated inducer of neurite outgrowth 1	GPRIN1	0.387147	-1.36905
									Q9BQ69;A0A6Q8PH91	O-acetyl-ADP-ribose deacetylase MACROD1	MACROD1	2.01023	1.00736		Q7Z3B1	Neuronal growth regulator 1	NEGR1	0.577479	-0.79216
									Q9BY11;F6U236	Protein kinase C and casein kinase substrate in neurons protein 1	PACSIN1	4.22353	2.07845		Q7Z3H1;Q9NZN9;F1T0B5;F1T0C4;I3L3R9;K7EPF4;J3KPI5	Aryl-hydrocarbon-interacting protein-like 1	DKFZp686O2183;AIPL1	0.166922	-2.58276
									Q9H307;G3V5F0;G3V579	Pinin	PNN	0.326995	-1.61266		Q86SX6	Glutaredoxin-related protein 5, mitochondrial	GLRX5	3.27357	1.71086
									Q9H4Z3;A0A087WWZ2	Phosphorylated CTD-interacting factor 1	PCIF1	3.53066	1.81994		Q8IV38;G3V0G5	Ankyrin repeat and MYND domain-containing protein 2	ANKMY2	0.390188	-1.35776
									Q9H772;O60565	Gremlin-2;Gremlin-1	GREM2;GREM1	3.02788	1.59831		Q8NBM8;E7EVZ5;D6R9J0	Prenylcysteine oxidase-like	PCYOX1L	0.245098	-2.02857
									Q9NQC3;H7C106;A0A0U1RQR6;C9J685	Reticulon-4	RTN4	1.29275	0.370448		Q8NCH0;H0YN65	Carbohydrate sulfotransferase 14	CHST14	3.47811	1.7983
									Q9NYL9;H0YKU1;H0YNJ8;H0YNU8	Tropomodulin-3	TMOD3	0.245669	-2.02521		Q8NE62	Choline dehydrogenase, mitochondrial	CHDH	7.38865	2.88531
									Q9NZ01;M0R2N5;M0R3C3;M0R329	Very-long-chain enoyl-CoA reductase	TECR	0.36534	-1.45269		Q8NFQ8	Torsin-1A-interacting protein 2	TOR1AIP2	1.70589	0.770525
									Q9NZI8	Insulin-like growth factor 2 mRNA-binding protein 1	IGF2BP1	1.44329	0.529366		Q8WUD1;A0A3B3ITL1;E9PE37	Ras-related protein Rab-2B	RAB2B	0.690927	-0.533396
									Q9P0J0;U3KQP3;B4DEZ3;K7EJE1;E7ENQ6	NADH dehydrogenase [ubiquinone] 1 alpha subcomplex subunit 13	NDUFA13	0.315677	-1.66348		Q8WVY7	Ubiquitin-like domain-containing CTD phosphatase 1	UBLCP1	0.124437	-3.00651
									Q9Y2V2;H3BTK3;I3L3X8;H3BSW7;H3BUY4;H3BPY5;H3BNU9	Calcium-regulated heat stable protein 1	CARHSP1	0.605074	-0.724816		Q8WWY3;E7EVX8;E7EU94;E7ESX0;E7EN72	U4/U6 small nuclear ribonucleoprotein Prp31	PRPF31	0.6319	-0.662232
									Q9Y4E6;A2RRE0;K7EPQ4	WD repeat-containing protein 7	WDR7	3.02949	1.59907		Q8WX93;H0YA05;F8WA26;D6R9F5;A0A3B3ISX8	Palladin	PALLD	6.63983	2.73115
															Q92598;A0A0A0MSM0;Q5TBM3;R4GN69	Heat shock protein 105 kDa	HSPH1	0.57213	-0.805585
															Q92688	Acidic leucine-rich nuclear phosphoprotein 32 family member B	ANP32B	0.625154	-0.677717
															Q92765	Secreted frizzled-related protein 3	FRZB	0.22476	-2.15354
															Q93052;A0A087WZF1;C9JUT4;C9JXK9;C9JE51;C9J2R5;C9JIY7;C9JT42;C9J3U9;C9J1K7;C9J5C8;C9J4E3	Lipoma-preferred partner	LPP	6.5	2.70044
															Q96C90	Protein phosphatase 1 regulatory subunit 14B	PPP1R14B	2.44629	1.29059
															Q96DA2	Ras-related protein Rab-39B	RAB39B	0.316686	-1.65888
															Q96HE7;G3V3E6;G3V5B3;G3V2H0;G3V503;Q5TAE8;Q86YB8	ERO1-like protein alpha	ERO1L	1.55287	0.634935
															Q96JE9	Microtubule-associated protein 6	MAP6	0.191958	-2.38114
															Q96SM3	Probable carboxypeptidase X1	CPXM1	2.17763	1.12276
															Q99541;Q5SYF5	Perilipin-2	PLIN2	3.70383	1.88902
															Q99598;C4P0D6;C4P0D8;C4P0D4;Q5VVQ1;Q9NRI2	Translin-associated protein X	TSNAX;DISC1	0.178035	-2.48977
															Q99795	Cell surface A33 antigen	GPA33	20.6394	4.36733
															Q99832;F8WAM2	T-complex protein 1 subunit eta	CCT7	0.798905	-0.323905
															Q9BQA1;H0Y711	Methylosome protein 50	WDR77	0.452006	-1.14559
															Q9BT78;D6RFN0;D6RAX7;D6RD63;D6REK7	COP9 signalosome complex subunit 4	COPS4	0.666781	-0.584715
															Q9BVA1	Tubulin beta-2B chain	TUBB2B	0.665856	-0.586718
															Q9C0H2;H7C3T6	Protein tweety homolog 3;Protein tweety homolog	TTYH3	7.97789	2.99601
															Q9GZP4;X6R8S9;X6RHB9	PITH domain-containing protein 1	PITHD1	0.414956	-1.26897
															Q9GZT4;I3L3N0;V9GYE8;I3L4B4;I3L4L3;I3L4W4	Serine racemase	SRR	0.564375	-0.825274
															Q9GZT9;A0A590UJK7;A0A590UJ78;A0A590UJT7	Egl nine homolog 1	EGLN1	3.10613	1.63512
															Q9H061;E9PI90	Transmembrane protein 126A	TMEM126A	0.409107	-1.28945
															Q9H0D6	5-3 exoribonuclease 2	XRN2	0.241802	-2.0481
															Q9H115;A0A087WZQ7	Beta-soluble NSF attachment protein	NAPB	0.502866	-0.991753
															Q9H3G5;H7C0X5;H7C218;C9J6L4;C9JI22;C9JLV0	Probable serine carboxypeptidase CPVL	CPVL	0.148542	-2.75106
															Q9HC35;B5MBZ0	Echinoderm microtubule-associated protein-like 4	EML4	2.15722	1.10918
															Q9HD45;Q5TB53	Transmembrane 9 superfamily member 3	TM9SF3	0.511699	-0.966634
															Q9NPQ8;E9PI04;H0YE35;E9PSI0;H0YEN0;H0YC88;B7WPL0;Q9NVN3	Synembryn-A	RIC8A	0.100801	-3.31042
															Q9NQ48;H7C488;A0A7P0TAT3;A0A7P0TA24;C9J0R9	Leucine zipper transcription factor-like protein 1	LZTFL1	0.455348	-1.13496
															Q9NQE9	Histidine triad nucleotide-binding protein 3	HINT3	0.646927	-0.628325
															Q9NRF8;H0Y5S6	CTP synthase 2	CTPS2	1.57708	0.657259
															Q9NRR5;H0YDS0	Ubiquilin-4	UBQLN4	7.55074	2.91662
															Q9NT62;F8WDI0	Ubiquitin-like-conjugating enzyme ATG3	ATG3	0.38037	-1.39453
															Q9NTI5;A9IYQ1	Sister chromatid cohesion protein PDS5 homolog B	PDS5B	1.43504	0.521088
															Q9NUB1;Q5TF43	Acetyl-coenzyme A synthetase 2-like, mitochondrial	ACSS1	0.342069	-1.54764
															Q9P265;A0A494C143;Q14689	Disco-interacting protein 2 homolog B	DIP2B	2.91167	1.54185
															Q9UBB6;C9J5H8;H7C2R2	Neurochondrin	NCDN	0.166269	-2.58841
															Q9UBG0;E7EME3	C-type mannose receptor 2	MRC2	2.15972	1.11085
															Q9UBM7;E9PM00;E9PJ54;H0YE57;E9PLZ2;E9PRL8;E9PQ71;E9PIP9	7-dehydrocholesterol reductase	DHCR7	1.64618	0.719123
															Q9UGI8;F8W7T0;H7BYK1;F8WDI4	Testin	TES	1.84588	0.884311
															Q9UGV2;Q5TH30;F8WBF9;Q5TH29	Protein NDRG3	NDRG3	0.589559	-0.762293
															Q9UHV9	Prefoldin subunit 2	PFDN2	1.87613	0.907762
															Q9UN36;G3V4S9;A0A0A0MS87;G3V5H8;G3V2I9;G3V5G0;G3V392;G3V5S0;G3V383;G3V5B7;G3V3P1;G3V2A6;G3V358;G3V271;G3V4S2;G3V285;G3V3X2;G3V3D5;G3V5B5;G3V5V9;G3V5A6;G3V5P9;G3V4T9;H0YJ56;G3V5G7;G3V239;G3V3P6;G3V3X3;G3V280;G3V552;G3V2T2;G3V2Y3;G3V3C3;G3V2S0;G3V5D7;H7C0X0;G3V420;G3V3L1;G3V237;G3V4X3	Protein NDRG2	NDRG2	0.616945	-0.696787
															Q9Y224;G3V4C6;G3V4E7;H0YJB9	UPF0568 protein C14orf166	C14orf166	3.12587	1.64426
															Q9Y277;E5RFP6;E5RJN6;E5RHZ6;E5RHE1;E5RK27;E5RFL1	Voltage-dependent anion-selective channel protein 3	VDAC3	0.720685	-0.47256
															Q9Y5E7;Q9NRJ7;Q9Y5F0;Q9UN66;A0A096LP94;A0A096LNH7;Q96TA0;Q9Y5E2;Q9Y5E3;Q9Y5E5;Q9Y5E4;Q9Y5E6;Q9Y5F2;Q9Y5E1;Q9Y5E9;Q9UN67	Protocadherin beta-2;Protocadherin beta-16;Protocadherin beta-13;Protocadherin beta-8	PCDHB2;PCDHB16;PCDHB13;PCDHB8	0.50513	-0.985275
															Q9Y5L4;K7EIT2	Mitochondrial import inner membrane translocase subunit Tim13	TIMM13	4.43159	2.14782
															Q9Y5W5;F5H8A3	Wnt inhibitory factor 1	WIF1	0.461198	-1.11654
															Q9Y6C2;A0A0A0MT20	EMILIN-1	EMILIN1	16.0255	4.0023
															Q9Y6N5;H3BNP9;H3BMS6;H3BNX3	Sulfide:quinone oxidoreductase, mitochondrial	SQRDL	3.69983	1.88746

## Sheet: RO commonly changed protein
Legend: List of all commonly changed proteins following differential protein analysis in retinal organoids
Protein IDs	Full protein name	Protein abbreviation	Location	Known function	Log P1/P1C	Log P2/P2C
F8W787;A0A1B0GW44;A0A1B0GVD5;A0A1B0GWE8;P07339;A0A1B0GVP3;A0A1B0GV23;C9JH19;A0A1B0GU92;A0A1B0GU03;H7C469;F8WD96;A0A1B0GVF1	Cathepsin D;Cathepsin D light chain;Cathepsin D heavy chain	CTSD	Lysosome, endosome, membrane raft	Major acid protease involved in lysosomal degradation; APP processing and degradation (Letronne et al., 2016).	-0.448797	-1.00551
A0A2C9F2P4;A0A286YFF7;P50897;Q5T0S4;A0A286YFE3;A0A286YFL8;A0A286YFL6;E9PSE5;E9PK48;E9PIA8	Palmitoyl-protein thioesterase 1	PPT1	Lysosome, exosome, membrane raft, Golgi apparatus	Thioesterase involved in the lysosomal degradation of lipid-modified protein (Lu;Verkruyse and Hofmann, 1996).	-1.61603	-2.0135
A0A2R8YGD1;A0A2R8YD45;O14773;A0A2R8Y7U1;A0A2R8YDY1;A0A2R8Y7I4	Tripeptidyl-peptidase 1	TPP1	Lysosome, exosome, melanosome, membrane raft, recycling endosome, Golgi apparatus	Serine protease involved in lysosomal degradation; non-specific lysosomal peptidase (Lin; Sohar and Lobel, 2001).	-0.810629	-1.70905
A0A590UJZ9;A0A590UJ76;Q9UGM3;A0A590UIX5;A0A590UJF8;A0A590UK99	Deleted in malignant brain tumors 1 protein	DMBT1	Cytoplasm, exosome, extracellular matrix, extracellular space, phagocytic vesicle membrane	Tumour supressor function in brain, lung, colorectal, esophageal and gastric cancer (Mollenhauer et al., 1997; Mollenhauer et al., 2001). Opsonin receptor for SFTPD and SPAR in macrophage tissues (Deng et al., 2019).	1.07156	2.01671
A0A7I2V2R5;A0A7I2V2X8;P27487;A0A7I2V5R8;A0A7I2V2I2;A0A7I2V3F5;F8WBB6;F8WE17	Dipeptidyl peptidase 4;Dipeptidyl peptidase 4 membrane form;Dipeptidyl peptidase 4 soluble form	DPP4	Plasma membrane, cell surface, invadopodium membrane, lamellopodium membrane, endocytic vesicle, exosome, membrane raft	Cell surface glycoprotein receptor supporting the function of T cell receptor during T-cell activation (Durinx et al., 2003). Positively regulates T-cell activation by binding ADA, CAV1, IGF2R and PTPRC (Durinx et al., 2003; Ikushima et al., 2000; Gines et al., 2002; Aertgeerts et al., 2004). Regulates T-cell proliferation, NF-kappa-B activation and lymphocyte-epithelial cell adhesion (Ohnuma et …	2.38322	2.26302
J3KMY5;G3V3E8;E7EMS2;G3V3D1;P61916;G3V2V8;H0YIZ1	Epididymal secretory protein E1	NPC2	Lysosome, ER, exosome, extracellular space	Faciliates cholesterol egress from lysosomes with the help of NPC1 (Liou et al., 2006; Naureckiene et al., 2000; Infante et al., 2008; Berzina et al., 2018; Chikh et al., 2005). May bind and mobilize cholesterol that is associated with membranes (Xu et al., 2008). Sequesters sterols such as lathosterol, desmosterol, stigmasterol and beta-sitosterol (Liou et al., 2006). Extracellular NCP2 regulate…	-1.30511	-0.638987
F8W1D1;H0YIJ2;P40967;F8VUB1;F8VZC6;F8VXH8	Melanocyte protein PMEL;M-alpha;M-beta	PMEL	ER membrane, Golgi apparatus, cis-Golgi network membrane, endosome, melanosome, extracellular vesicle	Involved in amyloid formation hence a central role in melanosome morphogenesis and pigmentation. Protects from pigmentation-associated toxicity by sequestering toxic eumelanin reaction intermediates (Berson et al., 2001; van Niel et al., 2015; Hee et al., 2017; Graham et al., 2019).	-3.47141	-1.33188
O00560;B4DHN5;E9PBU7	Syntenin-1	SDCBP	Cell junction, focal adhesion; adherens junction; ER membrane, melanosome, nucleus, exosome, cell membrane	Roles in vesicular trafficking, regulation of the early secretory pathway, the transport of transmembrane proteins, tumorogenesis, neuro and immunomodulation and exosome biogenesis (Philley;Kannan and Dasgupta, 2016; Zimmerman et al., 2001;Fernandez-Larrea et al., 1999).	-1.58042	-0.984489
P02511;E9PJL7;E9PRA8;E9PNH7;A0A024R3B9;E9PS12	Alpha-crystallin B chain	CRYAB	Cytoplasm, nucleus, lysosome, extracellular space	Involved in lens homeostasis. Acts like a chaperon during conditions of stress and is involved in the stabilisation of lysosome pH acidity regulator ATP6V1A (Cui et al., 2019).	-1.61522	-0.795801
P17096	High mobility group protein HMG-I/HMG-Y	HMGA1	Nucleus	AT-rich DNA-binding protein implicated in the regulation of gene transcription, retroviral DNA integration and the acquitisition of metastatic potential in cancer cells (Wang et al., 2019; Dragan et al., 2003).	-0.448204	-0.424009
P40126;A0A0A0MTD3	L-dopachrome tautomerase	DCT	Cytosol, melanosome, plasma membrane	Role in melanin biosynthesis (Pennamen et al., 2021).	-5.99067	-1.58859
P41219;H7C5W5;F8W835	Peripherin	PRPH	Axon, neuronal cell body, cytoskeleton	Neuronal intermediate filament protein involved in the organisation of a filamentous network (Leung et al., 2004; Gros-Louis et al., 2004).	0.97705	3.57727
P52943;H0YFA4;H0YHD8	Cysteine-rich protein 2	CRIP2	Cell cortex	Transcription factor involved in the differentiation of smooth muscle (Chang et al., 2007).	-0.396384	-0.506361
P62805	Histone H4	HIST1H4A	Nucleus	Nucleosome core component involved in higher order chromatin organisation (Megee; Morgan and Smith, 1995).	-1.03219	-0.381486
P98160;A0A3B3IT11	Basement membrane-specific heparan sulfate proteoglycan core protein;Endorepellin;LG3 peptide	HSPG2	Extracellular space, ECM, basement membrane	Component of basement membranes and glomerular basement membranes (GBM). Role in the maintenance of negative membrane charge, as well as the establishment of a barrier which is both size- and charge-selective (Murdoch et al., 1992; 1730768; Nicole et al., 2000; Heremans et al., 1989).	2.47285	2.64693
Q8IUX7;H7C0W8;H7C4B5;H7C391;H7C1J5;H7C3D7;Q8N436	Adipocyte enhancer-binding protein 1	AEBP1	Extracellular space	Enhances collagen fibriollogenesis (Blackburn et al., 2018).	1.09417	0.607201
Q8TEM1	Nuclear pore membrane glycoprotein 210	NUP210	Nucleus, Nucleus membrane, ER membrane	Role in nuclear pore assembly, spacing and structural integrity (Cohen et al., 2003).	-1.6546	-2.25228
Q9HCJ6	Synaptic vesicle membrane protein VAT-1 homolog-like	VAT1L	NA	Protein with putative oxidoreductase and zinc ion binding activities (Nagase et al., 2000).	-2.39406	-1.92959
Q9UD71;J3KSJ8;J3KT77	Protein phosphatase 1 regulatory subunit 1B	PPP1R1B	Cytoplasm	Protein-phosphatase 1 inhibitor (Yang;Hurley and DePaoli-Roach, 2000).	0.686484	0.760977

## Sheet: RO biological process
#term ID	term description	observed gene count	background gene count	strength	false discovery rate	matching proteins in your network (IDs)	matching proteins in your network (labels)
GO:0016192	Vesicle-mediated transport	32	1805	0.54	2.14e-06	9606.ENSP00000211998,9606.ENSP00000216181,9606.ENSP00000216392,9606.ENSP00000216962,9606.ENSP00000236671,9606.ENSP00000248437,9606.ENSP00000260130,9606.ENSP00000263233,9606.ENSP00000268182,9606.ENSP00000273130,9606.ENSP00000273550,9606.ENSP00000285208,9606.ENSP00000299767,9606.ENSP00000311538,9606.ENSP00000320171,9606.ENSP00000335153,9606.ENSP00000337040,9606.ENSP00000346839,9606.ENSP00000347872,…	VCL,MYH9,PYGL,PYGB,CTSD,TUBA4A,SDCBP,SYP,IQGAP1,DYNC1LI1,FTH1,RAB6B,HSP90B1,ARR3,PKM,HSP90AA1,UNC119,FN1,VAT1,DMBT1,FLNA,HSPG2,TXNDC5,KRT18,XRCC5,KIF2A,PPT1,HSPA8,AP1S2,NPC2,RAB18,HYOU1
GO:0045055	Regulated exocytosis	20	697	0.75	2.44e-06	9606.ENSP00000211998,9606.ENSP00000216181,9606.ENSP00000216392,9606.ENSP00000216962,9606.ENSP00000236671,9606.ENSP00000248437,9606.ENSP00000260130,9606.ENSP00000268182,9606.ENSP00000273130,9606.ENSP00000273550,9606.ENSP00000320171,9606.ENSP00000335153,9606.ENSP00000346839,9606.ENSP00000347872,9606.ENSP00000358866,9606.ENSP00000369081,9606.ENSP00000375978,9606.ENSP00000432083,9606.ENSP00000451112,…	VCL,MYH9,PYGL,PYGB,CTSD,TUBA4A,SDCBP,IQGAP1,DYNC1LI1,FTH1,PKM,HSP90AA1,FN1,VAT1,FLNA,TXNDC5,XRCC5,HSPA8,NPC2,RAB18
GO:0002444	Myeloid leukocyte mediated immunity	17	516	0.81	5.41e-06	9606.ENSP00000211998,9606.ENSP00000216392,9606.ENSP00000216962,9606.ENSP00000236671,9606.ENSP00000260130,9606.ENSP00000268182,9606.ENSP00000273130,9606.ENSP00000273550,9606.ENSP00000320171,9606.ENSP00000335153,9606.ENSP00000347872,9606.ENSP00000369081,9606.ENSP00000370074,9606.ENSP00000375978,9606.ENSP00000432083,9606.ENSP00000451112,9606.ENSP00000478479	VCL,PYGL,PYGB,CTSD,SDCBP,IQGAP1,DYNC1LI1,FTH1,PKM,HSP90AA1,VAT1,TXNDC5,SERPINB9,XRCC5,HSPA8,NPC2,RAB18
GO:0001775	Cell activation	23	1075	0.63	9.78e-06	9606.ENSP00000211998,9606.ENSP00000215909,9606.ENSP00000216181,9606.ENSP00000216392,9606.ENSP00000216962,9606.ENSP00000225964,9606.ENSP00000236671,9606.ENSP00000260130,9606.ENSP00000262746,9606.ENSP00000268182,9606.ENSP00000273130,9606.ENSP00000273550,9606.ENSP00000320171,9606.ENSP00000335153,9606.ENSP00000347872,9606.ENSP00000353731,9606.ENSP00000358866,9606.ENSP00000369081,9606.ENSP00000375978,…	VCL,LGALS1,MYH9,PYGL,PYGB,COL1A1,CTSD,SDCBP,PRDX1,IQGAP1,DYNC1LI1,FTH1,PKM,HSP90AA1,VAT1,DPP4,FLNA,TXNDC5,XRCC5,AKAP12,HSPA8,NPC2,RAB18
GO:0002443	Leukocyte mediated immunity	18	641	0.74	9.78e-06	9606.ENSP00000211998,9606.ENSP00000216392,9606.ENSP00000216962,9606.ENSP00000236671,9606.ENSP00000260130,9606.ENSP00000262746,9606.ENSP00000268182,9606.ENSP00000273130,9606.ENSP00000273550,9606.ENSP00000320171,9606.ENSP00000335153,9606.ENSP00000347872,9606.ENSP00000369081,9606.ENSP00000370074,9606.ENSP00000375978,9606.ENSP00000432083,9606.ENSP00000451112,9606.ENSP00000478479	VCL,PYGL,PYGB,CTSD,SDCBP,PRDX1,IQGAP1,DYNC1LI1,FTH1,PKM,HSP90AA1,VAT1,TXNDC5,SERPINB9,XRCC5,HSPA8,NPC2,RAB18
GO:0043312	Neutrophil degranulation	16	484	0.82	9.78e-06	9606.ENSP00000211998,9606.ENSP00000216392,9606.ENSP00000216962,9606.ENSP00000236671,9606.ENSP00000260130,9606.ENSP00000268182,9606.ENSP00000273130,9606.ENSP00000273550,9606.ENSP00000320171,9606.ENSP00000335153,9606.ENSP00000347872,9606.ENSP00000369081,9606.ENSP00000375978,9606.ENSP00000432083,9606.ENSP00000451112,9606.ENSP00000478479	VCL,PYGL,PYGB,CTSD,SDCBP,IQGAP1,DYNC1LI1,FTH1,PKM,HSP90AA1,VAT1,TXNDC5,XRCC5,HSPA8,NPC2,RAB18
GO:0051129	Negative regulation of cellular component organization	19	713	0.72	9.78e-06	9606.ENSP00000215909,9606.ENSP00000244534,9606.ENSP00000260130,9606.ENSP00000307449,9606.ENSP00000321606,9606.ENSP00000330074,9606.ENSP00000337040,9606.ENSP00000343690,9606.ENSP00000347872,9606.ENSP00000348381,9606.ENSP00000353375,9606.ENSP00000353508,9606.ENSP00000353731,9606.ENSP00000355759,9606.ENSP00000363827,9606.ENSP00000375978,9606.ENSP00000399888,9606.ENSP00000432083,9606.ENSP00000433560	LGALS1,HIST1H1D,SDCBP,NECAB2,CRMP1,HIST1H1B,UNC119,DPYSL3,VAT1,ADD3,MAP4,MAP2,DPP4,PARP1,HSPG2,XRCC5,HMGA1,HSPA8,CRYAB
GO:0002252	Immune effector process	21	969	0.63	1.46e-05	9606.ENSP00000211998,9606.ENSP00000215909,9606.ENSP00000216392,9606.ENSP00000216962,9606.ENSP00000236671,9606.ENSP00000260130,9606.ENSP00000262746,9606.ENSP00000268182,9606.ENSP00000273130,9606.ENSP00000273550,9606.ENSP00000320171,9606.ENSP00000335153,9606.ENSP00000347872,9606.ENSP00000357905,9606.ENSP00000358866,9606.ENSP00000369081,9606.ENSP00000370074,9606.ENSP00000375978,9606.ENSP00000432083,…	VCL,LGALS1,PYGL,PYGB,CTSD,SDCBP,PRDX1,IQGAP1,DYNC1LI1,FTH1,PKM,HSP90AA1,VAT1,DMBT1,FLNA,TXNDC5,SERPINB9,XRCC5,HSPA8,NPC2,RAB18
GO:0002366	Leukocyte activation involved in immune response	17	626	0.73	1.63e-05	9606.ENSP00000211998,9606.ENSP00000215909,9606.ENSP00000216392,9606.ENSP00000216962,9606.ENSP00000236671,9606.ENSP00000260130,9606.ENSP00000268182,9606.ENSP00000273130,9606.ENSP00000273550,9606.ENSP00000320171,9606.ENSP00000335153,9606.ENSP00000347872,9606.ENSP00000369081,9606.ENSP00000375978,9606.ENSP00000432083,9606.ENSP00000451112,9606.ENSP00000478479	VCL,LGALS1,PYGL,PYGB,CTSD,SDCBP,IQGAP1,DYNC1LI1,FTH1,PKM,HSP90AA1,VAT1,TXNDC5,XRCC5,HSPA8,NPC2,RAB18
GO:0032940	Secretion by cell	21	979	0.63	1.63e-05	9606.ENSP00000211998,9606.ENSP00000216181,9606.ENSP00000216392,9606.ENSP00000216962,9606.ENSP00000236671,9606.ENSP00000248437,9606.ENSP00000260130,9606.ENSP00000268182,9606.ENSP00000273130,9606.ENSP00000273550,9606.ENSP00000320171,9606.ENSP00000335153,9606.ENSP00000346839,9606.ENSP00000347872,9606.ENSP00000358866,9606.ENSP00000369081,9606.ENSP00000375978,9606.ENSP00000394863,9606.ENSP00000432083,…	VCL,MYH9,PYGL,PYGB,CTSD,TUBA4A,SDCBP,IQGAP1,DYNC1LI1,FTH1,PKM,HSP90AA1,FN1,VAT1,FLNA,TXNDC5,XRCC5,PPT1,HSPA8,NPC2,RAB18
GO:0046903	Secretion	22	1097	0.6	1.93e-05	9606.ENSP00000211998,9606.ENSP00000216181,9606.ENSP00000216392,9606.ENSP00000216962,9606.ENSP00000236671,9606.ENSP00000248437,9606.ENSP00000260130,9606.ENSP00000268182,9606.ENSP00000273130,9606.ENSP00000273550,9606.ENSP00000285379,9606.ENSP00000320171,9606.ENSP00000335153,9606.ENSP00000346839,9606.ENSP00000347872,9606.ENSP00000358866,9606.ENSP00000369081,9606.ENSP00000375978,9606.ENSP00000394863,…	VCL,MYH9,PYGL,PYGB,CTSD,TUBA4A,SDCBP,IQGAP1,DYNC1LI1,FTH1,CA2,PKM,HSP90AA1,FN1,VAT1,FLNA,TXNDC5,XRCC5,PPT1,HSPA8,NPC2,RAB18
GO:0045321	Leukocyte activation	20	929	0.63	2.83e-05	9606.ENSP00000211998,9606.ENSP00000215909,9606.ENSP00000216181,9606.ENSP00000216392,9606.ENSP00000216962,9606.ENSP00000236671,9606.ENSP00000260130,9606.ENSP00000262746,9606.ENSP00000268182,9606.ENSP00000273130,9606.ENSP00000273550,9606.ENSP00000320171,9606.ENSP00000335153,9606.ENSP00000347872,9606.ENSP00000353731,9606.ENSP00000369081,9606.ENSP00000375978,9606.ENSP00000432083,9606.ENSP00000451112,…	VCL,LGALS1,MYH9,PYGL,PYGB,CTSD,SDCBP,PRDX1,IQGAP1,DYNC1LI1,FTH1,PKM,HSP90AA1,VAT1,DPP4,TXNDC5,XRCC5,HSPA8,NPC2,RAB18
GO:0016043	Cellular component organization	52	5447	0.28	0.00012	9606.ENSP00000052754,9606.ENSP00000211998,9606.ENSP00000216181,9606.ENSP00000225964,9606.ENSP00000229264,9606.ENSP00000244534,9606.ENSP00000248437,9606.ENSP00000254508,9606.ENSP00000257860,9606.ENSP00000260130,9606.ENSP00000263233,9606.ENSP00000265986,9606.ENSP00000268182,9606.ENSP00000273130,9606.ENSP00000288699,9606.ENSP00000297848,9606.ENSP00000299427,9606.ENSP00000299767,9606.ENSP00000321606,…	DCN,VCL,MYH9,COL1A1,GNB3,HIST1H1D,TUBA4A,NUP210,PRPH,SDCBP,SYP,IDE,IQGAP1,DYNC1LI1,DPYSL5,COL14A1,TPP1,HSP90B1,CRMP1,PLEC,HIST1H1B,HSP90AA1,DPYSL4,DPYSL3,PFKM,ANXA6,FN1,ADD3,ACSL3,MAP4,MAP2,COL6A1,PARP1,FLNA,DES,HSPG2,KRT18,XRCC5,PGM5,CADM2,KIF2A,PPT1,HMGA1,PMEL,HSPA8,CRYAB,HMGA2,NPC2,GFAP,MYH14,RAB18,HIST1H4A
GO:0007601	Visual perception	10	220	0.95	0.00013	9606.ENSP00000215939,9606.ENSP00000225964,9606.ENSP00000226193,9606.ENSP00000251337,9606.ENSP00000253799,9606.ENSP00000291554,9606.ENSP00000311538,9606.ENSP00000337040,9606.ENSP00000381273,9606.ENSP00000394863	CRYBB1,COL1A1,RCVRN,GNAT2,AOC2,HSPB4,ARR3,UNC119,CRYBB2,PPT1
GO:0051649	Establishment of localization in cell	31	2375	0.41	0.00021	9606.ENSP00000211998,9606.ENSP00000216181,9606.ENSP00000216392,9606.ENSP00000216962,9606.ENSP00000236671,9606.ENSP00000248437,9606.ENSP00000254508,9606.ENSP00000260130,9606.ENSP00000263233,9606.ENSP00000265986,9606.ENSP00000268182,9606.ENSP00000273130,9606.ENSP00000273550,9606.ENSP00000285208,9606.ENSP00000299767,9606.ENSP00000320171,9606.ENSP00000335153,9606.ENSP00000346839,9606.ENSP00000347872,…	VCL,MYH9,PYGL,PYGB,CTSD,TUBA4A,NUP210,SDCBP,SYP,IDE,IQGAP1,DYNC1LI1,FTH1,RAB6B,HSP90B1,PKM,HSP90AA1,FN1,VAT1,MAP4,FLNA,TXNDC5,XRCC5,AKAP12,PPT1,HMGA1,HSPA8,AP1S2,NPC2,RAB18,HYOU1
GO:0048731	System development	45	4426	0.3	0.00023	9606.ENSP00000052754,9606.ENSP00000211998,9606.ENSP00000215909,9606.ENSP00000215939,9606.ENSP00000216181,9606.ENSP00000225964,9606.ENSP00000251337,9606.ENSP00000257868,9606.ENSP00000262746,9606.ENSP00000268182,9606.ENSP00000285379,9606.ENSP00000288699,9606.ENSP00000297848,9606.ENSP00000299198,9606.ENSP00000299427,9606.ENSP00000320171,9606.ENSP00000321606,9606.ENSP00000330074,9606.ENSP00000335153,…	DCN,VCL,LGALS1,CRYBB1,MYH9,COL1A1,GNAT2,GDF11,PRDX1,IQGAP1,CA2,DPYSL5,COL14A1,CKB,TPP1,PKM,CRMP1,HIST1H1B,HSP90AA1,UNC119,DPYSL4,DPYSL3,ANXA6,FN1,ACSL3,MAP4,MAP2,COL6A1,PARP1,FLNA,HSPG2,KRT18,XRCC5,TAGLN3,CRYBB2,KIF2A,DCT,PPT1,CRIP2,TAGLN,CRYAB,HMGA2,MYL6,MYH14,RAB18
GO:0051234	Establishment of localization	45	4479	0.3	0.0003	9606.ENSP00000211998,9606.ENSP00000216181,9606.ENSP00000216392,9606.ENSP00000216962,9606.ENSP00000225964,9606.ENSP00000236671,9606.ENSP00000248437,9606.ENSP00000254508,9606.ENSP00000260130,9606.ENSP00000263233,9606.ENSP00000265986,9606.ENSP00000268182,9606.ENSP00000273130,9606.ENSP00000273550,9606.ENSP00000285208,9606.ENSP00000285379,9606.ENSP00000295834,9606.ENSP00000299767,9606.ENSP00000311538,…	VCL,MYH9,PYGL,PYGB,COL1A1,CTSD,TUBA4A,NUP210,SDCBP,SYP,IDE,IQGAP1,DYNC1LI1,FTH1,RAB6B,CA2,FABP1,HSP90B1,ARR3,PKM,HIST1H1B,HSP90AA1,UNC119,ANXA6,FN1,VAT1,ADD3,ACSL3,MAP4,GUK1,DMBT1,FLNA,HSPG2,TXNDC5,KRT18,XRCC5,AKAP12,KIF2A,PPT1,HMGA1,HSPA8,AP1S2,NPC2,RAB18,HYOU1
GO:0051641	Cellular localization	35	2967	0.37	0.0003	9606.ENSP00000211998,9606.ENSP00000216181,9606.ENSP00000216392,9606.ENSP00000216962,9606.ENSP00000225964,9606.ENSP00000236671,9606.ENSP00000248437,9606.ENSP00000254508,9606.ENSP00000260130,9606.ENSP00000263233,9606.ENSP00000265986,9606.ENSP00000268182,9606.ENSP00000273130,9606.ENSP00000273550,9606.ENSP00000285208,9606.ENSP00000299427,9606.ENSP00000299767,9606.ENSP00000320171,9606.ENSP00000330074,…	VCL,MYH9,PYGL,PYGB,COL1A1,CTSD,TUBA4A,NUP210,SDCBP,SYP,IDE,IQGAP1,DYNC1LI1,FTH1,RAB6B,TPP1,HSP90B1,PKM,HIST1H1B,HSP90AA1,FN1,VAT1,MAP4,FLNA,TXNDC5,KRT18,XRCC5,AKAP12,PPT1,HMGA1,HSPA8,AP1S2,NPC2,RAB18,HYOU1
GO:0050896	Response to stimulus	65	8046	0.2	0.00032	9606.ENSP00000052754,9606.ENSP00000211998,9606.ENSP00000215909,9606.ENSP00000216181,9606.ENSP00000216392,9606.ENSP00000216962,9606.ENSP00000225964,9606.ENSP00000226193,9606.ENSP00000229264,9606.ENSP00000236671,9606.ENSP00000251337,9606.ENSP00000253799,9606.ENSP00000254079,9606.ENSP00000257868,9606.ENSP00000260130,9606.ENSP00000262746,9606.ENSP00000263233,9606.ENSP00000265986,9606.ENSP00000268182,…	DCN,VCL,LGALS1,MYH9,PYGL,PYGB,COL1A1,RCVRN,GNB3,CTSD,GNAT2,AOC2,PPP1R1B,GDF11,SDCBP,PRDX1,SYP,IDE,IQGAP1,DYNC1LI1,FTH1,RAB6B,CA2,DPYSL5,HSPB4,FABP1,TPP1,HSP90B1,ARR3,PKM,CRMP1,PLEC,HSP90AA1,UNC119,DPYSL4,DPYSL3,ANXA6,FN1,VAT1,ACSL3,MAP2,DPP4,COL6A1,GUK1,PARP1,DMBT1,FLNA,AKR1A1,HSPG2,TXNDC5,SERPINB9,KRT18,XRCC5,CRYBB2,AKAP12,PPT1,HMGA1,PCBP4,HSPA8,CRYAB,HMGA2,NPC2,RAB18,HIST1H4A,HYOU1
GO:0007010	Cytoskeleton organization	20	1126	0.55	0.00036	9606.ENSP00000216181,9606.ENSP00000248437,9606.ENSP00000257860,9606.ENSP00000260130,9606.ENSP00000273130,9606.ENSP00000299767,9606.ENSP00000321606,9606.ENSP00000323856,9606.ENSP00000343690,9606.ENSP00000348381,9606.ENSP00000353375,9606.ENSP00000353508,9606.ENSP00000358866,9606.ENSP00000363071,9606.ENSP00000373487,9606.ENSP00000379678,9606.ENSP00000385000,9606.ENSP00000433560,9606.ENSP00000468500,…	MYH9,TUBA4A,PRPH,SDCBP,DYNC1LI1,HSP90B1,CRMP1,PLEC,DPYSL3,ADD3,MAP4,MAP2,FLNA,DES,KRT18,PGM5,KIF2A,CRYAB,GFAP,MYH14
GO:0032501	Multicellular organismal process	59	6933	0.23	0.00036	9606.ENSP00000052754,9606.ENSP00000211998,9606.ENSP00000215909,9606.ENSP00000215939,9606.ENSP00000216181,9606.ENSP00000225964,9606.ENSP00000226193,9606.ENSP00000229264,9606.ENSP00000251337,9606.ENSP00000253799,9606.ENSP00000254079,9606.ENSP00000257868,9606.ENSP00000262746,9606.ENSP00000265986,9606.ENSP00000268182,9606.ENSP00000285379,9606.ENSP00000288699,9606.ENSP00000291554,9606.ENSP00000295834,…	DCN,VCL,LGALS1,CRYBB1,MYH9,COL1A1,RCVRN,GNB3,GNAT2,AOC2,PPP1R1B,GDF11,PRDX1,IDE,IQGAP1,CA2,DPYSL5,HSPB4,FABP1,COL14A1,CKB,TPP1,FSTL5,ARR3,PKM,CRMP1,HIST1H1B,HSP90AA1,UNC119,DPYSL4,DPYSL3,ANXA6,FN1,ACSL3,MAP4,MAP2,DPP4,COL6A1,PARP1,DMBT1,FLNA,DES,HSPG2,KRT18,XRCC5,TAGLN3,CRYBB2,AKAP12,KIF2A,DCT,PPT1,CRIP2,TAGLN,CRYAB,HMGA2,MYL6,NPC2,MYH14,RAB18
GO:0007275	Multicellular organism development	48	5023	0.28	0.00037	9606.ENSP00000052754,9606.ENSP00000211998,9606.ENSP00000215909,9606.ENSP00000215939,9606.ENSP00000216181,9606.ENSP00000225964,9606.ENSP00000251337,9606.ENSP00000257868,9606.ENSP00000262746,9606.ENSP00000265986,9606.ENSP00000268182,9606.ENSP00000285379,9606.ENSP00000288699,9606.ENSP00000297848,9606.ENSP00000299198,9606.ENSP00000299427,9606.ENSP00000305334,9606.ENSP00000320171,9606.ENSP00000321606,…	DCN,VCL,LGALS1,CRYBB1,MYH9,COL1A1,GNAT2,GDF11,PRDX1,IDE,IQGAP1,CA2,DPYSL5,COL14A1,CKB,TPP1,FSTL5,PKM,CRMP1,HIST1H1B,HSP90AA1,UNC119,DPYSL4,DPYSL3,ANXA6,FN1,ACSL3,MAP4,MAP2,COL6A1,PARP1,DMBT1,FLNA,HSPG2,KRT18,XRCC5,TAGLN3,CRYBB2,KIF2A,DCT,PPT1,CRIP2,TAGLN,CRYAB,HMGA2,MYL6,MYH14,RAB18
GO:0051128	Regulation of cellular component organization	30	2402	0.39	0.00066	9606.ENSP00000052754,9606.ENSP00000211998,9606.ENSP00000215909,9606.ENSP00000216181,9606.ENSP00000223357,9606.ENSP00000244534,9606.ENSP00000260130,9606.ENSP00000268182,9606.ENSP00000273130,9606.ENSP00000307449,9606.ENSP00000321606,9606.ENSP00000330074,9606.ENSP00000335153,9606.ENSP00000337040,9606.ENSP00000343690,9606.ENSP00000346839,9606.ENSP00000347872,9606.ENSP00000348381,9606.ENSP00000353375,…	DCN,VCL,LGALS1,MYH9,AEBP1,HIST1H1D,SDCBP,IQGAP1,DYNC1LI1,NECAB2,CRMP1,HIST1H1B,HSP90AA1,UNC119,DPYSL3,FN1,VAT1,ADD3,MAP4,MAP2,DPP4,PARP1,FLNA,HSPG2,XRCC5,PPT1,HMGA1,HSPA8,CRYAB,GFAP
GO:0006810	Transport	43	4353	0.29	0.00084	9606.ENSP00000211998,9606.ENSP00000216181,9606.ENSP00000216392,9606.ENSP00000216962,9606.ENSP00000225964,9606.ENSP00000236671,9606.ENSP00000248437,9606.ENSP00000254508,9606.ENSP00000260130,9606.ENSP00000263233,9606.ENSP00000265986,9606.ENSP00000268182,9606.ENSP00000273130,9606.ENSP00000273550,9606.ENSP00000285208,9606.ENSP00000285379,9606.ENSP00000295834,9606.ENSP00000299767,9606.ENSP00000311538,…	VCL,MYH9,PYGL,PYGB,COL1A1,CTSD,TUBA4A,NUP210,SDCBP,SYP,IDE,IQGAP1,DYNC1LI1,FTH1,RAB6B,CA2,FABP1,HSP90B1,ARR3,PKM,HSP90AA1,UNC119,ANXA6,FN1,VAT1,ADD3,ACSL3,GUK1,DMBT1,FLNA,HSPG2,TXNDC5,KRT18,XRCC5,AKAP12,KIF2A,PPT1,HMGA1,HSPA8,AP1S2,NPC2,RAB18,HYOU1
GO:0002376	Immune system process	30	2481	0.38	0.0012	9606.ENSP00000211998,9606.ENSP00000215909,9606.ENSP00000216181,9606.ENSP00000216392,9606.ENSP00000216962,9606.ENSP00000225964,9606.ENSP00000236671,9606.ENSP00000260130,9606.ENSP00000262746,9606.ENSP00000265986,9606.ENSP00000268182,9606.ENSP00000273130,9606.ENSP00000273550,9606.ENSP00000320171,9606.ENSP00000335153,9606.ENSP00000346839,9606.ENSP00000347872,9606.ENSP00000353731,9606.ENSP00000355759,…	VCL,LGALS1,MYH9,PYGL,PYGB,COL1A1,CTSD,SDCBP,PRDX1,IDE,IQGAP1,DYNC1LI1,FTH1,PKM,HSP90AA1,FN1,VAT1,DPP4,PARP1,DMBT1,FLNA,TXNDC5,SERPINB9,XRCC5,KIF2A,CRIP2,HSPA8,AP1S2,NPC2,RAB18
GO:0048856	Anatomical structure development	49	5402	0.25	0.0012	9606.ENSP00000052754,9606.ENSP00000211998,9606.ENSP00000215909,9606.ENSP00000215939,9606.ENSP00000216181,9606.ENSP00000225964,9606.ENSP00000251337,9606.ENSP00000257868,9606.ENSP00000262746,9606.ENSP00000265986,9606.ENSP00000268182,9606.ENSP00000285379,9606.ENSP00000288699,9606.ENSP00000297848,9606.ENSP00000299198,9606.ENSP00000299427,9606.ENSP00000305334,9606.ENSP00000320171,9606.ENSP00000321606,…	DCN,VCL,LGALS1,CRYBB1,MYH9,COL1A1,GNAT2,GDF11,PRDX1,IDE,IQGAP1,CA2,DPYSL5,COL14A1,CKB,TPP1,FSTL5,PKM,CRMP1,HIST1H1B,HSP90AA1,UNC119,DPYSL4,DPYSL3,ANXA6,FN1,ACSL3,MAP4,MAP2,COL6A1,PARP1,DMBT1,FLNA,HSPG2,KRT18,XRCC5,TAGLN3,PGM5,CRYBB2,KIF2A,DCT,PPT1,CRIP2,TAGLN,CRYAB,HMGA2,MYL6,MYH14,RAB18
GO:0032502	Developmental process	51	5841	0.24	0.0019	9606.ENSP00000052754,9606.ENSP00000211998,9606.ENSP00000215909,9606.ENSP00000215939,9606.ENSP00000216181,9606.ENSP00000225964,9606.ENSP00000251337,9606.ENSP00000257868,9606.ENSP00000262746,9606.ENSP00000263233,9606.ENSP00000265986,9606.ENSP00000268182,9606.ENSP00000285379,9606.ENSP00000288699,9606.ENSP00000297848,9606.ENSP00000299198,9606.ENSP00000299427,9606.ENSP00000305334,9606.ENSP00000320171,…	DCN,VCL,LGALS1,CRYBB1,MYH9,COL1A1,GNAT2,GDF11,PRDX1,SYP,IDE,IQGAP1,CA2,DPYSL5,COL14A1,CKB,TPP1,FSTL5,PKM,CRMP1,HIST1H1B,HSP90AA1,UNC119,DPYSL4,DPYSL3,ANXA6,FN1,ACSL3,MAP4,MAP2,COL6A1,PARP1,DMBT1,FLNA,HSPG2,KRT18,XRCC5,TAGLN3,PGM5,CRYBB2,KIF2A,DCT,PPT1,HMGA1,CRIP2,TAGLN,CRYAB,HMGA2,MYL6,MYH14,RAB18
GO:0045104	Intermediate filament cytoskeleton organization	5	49	1.3	0.0024	9606.ENSP00000257860,9606.ENSP00000323856,9606.ENSP00000363071,9606.ENSP00000373487,9606.ENSP00000468500	PRPH,PLEC,DES,KRT18,GFAP
GO:0048523	Negative regulation of cellular process	45	4874	0.26	0.0024	9606.ENSP00000052754,9606.ENSP00000211998,9606.ENSP00000215909,9606.ENSP00000216181,9606.ENSP00000223357,9606.ENSP00000225964,9606.ENSP00000244534,9606.ENSP00000254079,9606.ENSP00000257868,9606.ENSP00000260130,9606.ENSP00000265986,9606.ENSP00000268182,9606.ENSP00000273550,9606.ENSP00000291554,9606.ENSP00000295834,9606.ENSP00000299767,9606.ENSP00000307449,9606.ENSP00000311538,9606.ENSP00000321606,…	DCN,VCL,LGALS1,MYH9,AEBP1,COL1A1,HIST1H1D,PPP1R1B,GDF11,SDCBP,IDE,IQGAP1,FTH1,HSPB4,FABP1,HSP90B1,NECAB2,ARR3,CRMP1,HIST1H1B,UNC119,DPYSL3,ANXA6,FN1,VAT1,ADD3,MAP4,MAP2,DPP4,PARP1,FLNA,HSPG2,TXNDC5,SERPINB9,KRT18,XRCC5,TAGLN3,PPT1,HMGA1,PCBP4,HSPA8,CRYAB,HMGA2,HIST1H4A,HYOU1
GO:0065008	Regulation of biological quality	39	4042	0.28	0.0051	9606.ENSP00000052754,9606.ENSP00000211998,9606.ENSP00000215909,9606.ENSP00000216181,9606.ENSP00000216392,9606.ENSP00000225964,9606.ENSP00000229264,9606.ENSP00000251337,9606.ENSP00000254079,9606.ENSP00000262746,9606.ENSP00000263233,9606.ENSP00000265986,9606.ENSP00000273550,9606.ENSP00000285379,9606.ENSP00000291554,9606.ENSP00000297785,9606.ENSP00000299198,9606.ENSP00000299427,9606.ENSP00000299767,…	DCN,VCL,LGALS1,MYH9,PYGL,COL1A1,GNB3,GNAT2,PPP1R1B,PRDX1,SYP,IDE,FTH1,CA2,HSPB4,ALDH1A1,CKB,TPP1,HSP90B1,HIST1H1B,HSP90AA1,PFKM,ANXA6,FN1,ADD3,MAP2,DPP4,PARP1,FLNA,TXNDC5,XRCC5,AKAP12,PPT1,PCBP4,HSPA8,CRYAB,NPC2,MYH14,HIST1H4A
GO:0042592	Homeostatic process	22	1676	0.41	0.0086	9606.ENSP00000052754,9606.ENSP00000211998,9606.ENSP00000215909,9606.ENSP00000216392,9606.ENSP00000229264,9606.ENSP00000251337,9606.ENSP00000262746,9606.ENSP00000265986,9606.ENSP00000273550,9606.ENSP00000285379,9606.ENSP00000299198,9606.ENSP00000299427,9606.ENSP00000299767,9606.ENSP00000335153,9606.ENSP00000345771,9606.ENSP00000346550,9606.ENSP00000355759,9606.ENSP00000369081,9606.ENSP00000375978,…	DCN,VCL,LGALS1,PYGL,GNB3,GNAT2,PRDX1,IDE,FTH1,CA2,CKB,TPP1,HSP90B1,HSP90AA1,PFKM,ANXA6,PARP1,TXNDC5,XRCC5,PPT1,NPC2,HIST1H4A
GO:0016052	Carbohydrate catabolic process	6	115	1.01	0.0094	9606.ENSP00000216392,9606.ENSP00000216962,9606.ENSP00000297785,9606.ENSP00000320171,9606.ENSP00000345771,9606.ENSP00000361140	PYGL,PYGB,ALDH1A1,PKM,PFKM,AKR1A1
GO:0044403	Symbiotic process	15	865	0.53	0.0094	9606.ENSP00000254508,9606.ENSP00000265986,9606.ENSP00000268182,9606.ENSP00000273130,9606.ENSP00000335153,9606.ENSP00000346839,9606.ENSP00000353731,9606.ENSP00000357905,9606.ENSP00000370074,9606.ENSP00000373487,9606.ENSP00000375978,9606.ENSP00000399888,9606.ENSP00000432083,9606.ENSP00000437621,9606.ENSP00000444957	NUP210,IDE,IQGAP1,DYNC1LI1,HSP90AA1,FN1,DPP4,DMBT1,SERPINB9,KRT18,XRCC5,HMGA1,HSPA8,HMGA2,AP1S2
GO:0048519	Negative regulation of biological process	46	5389	0.23	0.013	9606.ENSP00000052754,9606.ENSP00000211998,9606.ENSP00000215909,9606.ENSP00000216181,9606.ENSP00000223357,9606.ENSP00000225964,9606.ENSP00000244534,9606.ENSP00000254079,9606.ENSP00000257868,9606.ENSP00000260130,9606.ENSP00000265986,9606.ENSP00000268182,9606.ENSP00000273550,9606.ENSP00000291554,9606.ENSP00000295834,9606.ENSP00000297785,9606.ENSP00000299767,9606.ENSP00000307449,9606.ENSP00000311538,…	DCN,VCL,LGALS1,MYH9,AEBP1,COL1A1,HIST1H1D,PPP1R1B,GDF11,SDCBP,IDE,IQGAP1,FTH1,HSPB4,FABP1,ALDH1A1,HSP90B1,NECAB2,ARR3,CRMP1,HIST1H1B,UNC119,DPYSL3,ANXA6,FN1,VAT1,ADD3,MAP4,MAP2,DPP4,PARP1,FLNA,HSPG2,TXNDC5,SERPINB9,KRT18,XRCC5,TAGLN3,PPT1,HMGA1,PCBP4,HSPA8,CRYAB,HMGA2,HIST1H4A,HYOU1
GO:0006898	Receptor-mediated endocytosis	7	184	0.88	0.0137	9606.ENSP00000299767,9606.ENSP00000311538,9606.ENSP00000335153,9606.ENSP00000357905,9606.ENSP00000363827,9606.ENSP00000394863,9606.ENSP00000480150	HSP90B1,ARR3,HSP90AA1,DMBT1,HSPG2,PPT1,HYOU1
GO:0006996	Organelle organization	34	3450	0.29	0.0137	9606.ENSP00000216181,9606.ENSP00000244534,9606.ENSP00000248437,9606.ENSP00000257860,9606.ENSP00000260130,9606.ENSP00000263233,9606.ENSP00000265986,9606.ENSP00000273130,9606.ENSP00000299427,9606.ENSP00000299767,9606.ENSP00000321606,9606.ENSP00000323856,9606.ENSP00000330074,9606.ENSP00000335153,9606.ENSP00000343690,9606.ENSP00000348381,9606.ENSP00000353375,9606.ENSP00000353508,9606.ENSP00000355759,…	MYH9,HIST1H1D,TUBA4A,PRPH,SDCBP,SYP,IDE,DYNC1LI1,TPP1,HSP90B1,CRMP1,PLEC,HIST1H1B,HSP90AA1,DPYSL3,ADD3,MAP4,MAP2,PARP1,FLNA,DES,KRT18,XRCC5,PGM5,KIF2A,PPT1,HMGA1,PMEL,CRYAB,HMGA2,GFAP,MYH14,RAB18,HIST1H4A
GO:0051179	Localization	47	5591	0.22	0.0141	9606.ENSP00000211998,9606.ENSP00000216181,9606.ENSP00000216392,9606.ENSP00000216962,9606.ENSP00000225964,9606.ENSP00000236671,9606.ENSP00000248437,9606.ENSP00000254508,9606.ENSP00000260130,9606.ENSP00000263233,9606.ENSP00000265986,9606.ENSP00000268182,9606.ENSP00000273130,9606.ENSP00000273550,9606.ENSP00000285208,9606.ENSP00000285379,9606.ENSP00000295834,9606.ENSP00000299427,9606.ENSP00000299767,…	VCL,MYH9,PYGL,PYGB,COL1A1,CTSD,TUBA4A,NUP210,SDCBP,SYP,IDE,IQGAP1,DYNC1LI1,FTH1,RAB6B,CA2,FABP1,TPP1,HSP90B1,ARR3,PKM,HIST1H1B,HSP90AA1,UNC119,ANXA6,FN1,VAT1,ADD3,ACSL3,MAP4,DPP4,GUK1,DMBT1,FLNA,HSPG2,TXNDC5,KRT18,XRCC5,AKAP12,KIF2A,PPT1,HMGA1,HSPA8,AP1S2,NPC2,RAB18,HYOU1
GO:0009888	Tissue development	22	1760	0.39	0.0155	9606.ENSP00000052754,9606.ENSP00000211998,9606.ENSP00000225964,9606.ENSP00000257868,9606.ENSP00000268182,9606.ENSP00000285379,9606.ENSP00000297848,9606.ENSP00000299427,9606.ENSP00000320171,9606.ENSP00000346550,9606.ENSP00000346839,9606.ENSP00000355180,9606.ENSP00000357905,9606.ENSP00000358866,9606.ENSP00000363827,9606.ENSP00000373487,9606.ENSP00000379678,9606.ENSP00000392762,9606.ENSP00000432282,…	DCN,VCL,COL1A1,GDF11,IQGAP1,CA2,COL14A1,TPP1,PKM,ANXA6,FN1,COL6A1,DMBT1,FLNA,HSPG2,KRT18,PGM5,DCT,TAGLN,HMGA2,MYL6,MYH14
GO:0009628	Response to abiotic stimulus	17	1147	0.47	0.0162	9606.ENSP00000052754,9606.ENSP00000225964,9606.ENSP00000226193,9606.ENSP00000251337,9606.ENSP00000254079,9606.ENSP00000285379,9606.ENSP00000295834,9606.ENSP00000299767,9606.ENSP00000320171,9606.ENSP00000335153,9606.ENSP00000337040,9606.ENSP00000353731,9606.ENSP00000355759,9606.ENSP00000375978,9606.ENSP00000384537,9606.ENSP00000433560,9606.ENSP00000480150	DCN,COL1A1,RCVRN,GNAT2,PPP1R1B,CA2,FABP1,HSP90B1,PKM,HSP90AA1,UNC119,DPP4,PARP1,XRCC5,AKAP12,CRYAB,HYOU1
GO:0048513	Animal organ development	32	3197	0.3	0.0173	9606.ENSP00000052754,9606.ENSP00000215909,9606.ENSP00000215939,9606.ENSP00000216181,9606.ENSP00000225964,9606.ENSP00000251337,9606.ENSP00000257868,9606.ENSP00000268182,9606.ENSP00000285379,9606.ENSP00000297848,9606.ENSP00000299198,9606.ENSP00000320171,9606.ENSP00000330074,9606.ENSP00000346550,9606.ENSP00000346839,9606.ENSP00000350012,9606.ENSP00000355180,9606.ENSP00000355759,9606.ENSP00000358866,…	DCN,LGALS1,CRYBB1,MYH9,COL1A1,GNAT2,GDF11,IQGAP1,CA2,COL14A1,CKB,PKM,HIST1H1B,ANXA6,FN1,ACSL3,COL6A1,PARP1,FLNA,HSPG2,KRT18,XRCC5,CRYBB2,DCT,PPT1,CRIP2,TAGLN,CRYAB,HMGA2,MYL6,MYH14,RAB18
GO:0006897	Endocytosis	10	433	0.66	0.0189	9606.ENSP00000216181,9606.ENSP00000263233,9606.ENSP00000299767,9606.ENSP00000311538,9606.ENSP00000335153,9606.ENSP00000337040,9606.ENSP00000357905,9606.ENSP00000363827,9606.ENSP00000394863,9606.ENSP00000480150	MYH9,SYP,HSP90B1,ARR3,HSP90AA1,UNC119,DMBT1,HSPG2,PPT1,HYOU1
GO:0031936	Negative regulation of chromatin silencing	3	14	1.63	0.0189	9606.ENSP00000244534,9606.ENSP00000330074,9606.ENSP00000399888	HIST1H1D,HIST1H1B,HMGA1
GO:0060351	Cartilage development involved in endochondral bone morphogenesis	4	43	1.26	0.0209	9606.ENSP00000225964,9606.ENSP00000297848,9606.ENSP00000346550,9606.ENSP00000355180	COL1A1,COL14A1,ANXA6,COL6A1
GO:0048869	Cellular developmental process	35	3757	0.27	0.0279	9606.ENSP00000211998,9606.ENSP00000215909,9606.ENSP00000216181,9606.ENSP00000225964,9606.ENSP00000251337,9606.ENSP00000257868,9606.ENSP00000268182,9606.ENSP00000288699,9606.ENSP00000297848,9606.ENSP00000299427,9606.ENSP00000305334,9606.ENSP00000321606,9606.ENSP00000335153,9606.ENSP00000339850,9606.ENSP00000343690,9606.ENSP00000346550,9606.ENSP00000346839,9606.ENSP00000350012,9606.ENSP00000353375,…	VCL,LGALS1,MYH9,COL1A1,GNAT2,GDF11,IQGAP1,DPYSL5,COL14A1,TPP1,FSTL5,CRMP1,HSP90AA1,DPYSL4,DPYSL3,ANXA6,FN1,ACSL3,MAP4,MAP2,COL6A1,PARP1,DMBT1,FLNA,HSPG2,KRT18,XRCC5,PGM5,KIF2A,DCT,PPT1,HMGA1,TAGLN,HMGA2,MYH14
GO:0006955	Immune response	20	1588	0.4	0.0285	9606.ENSP00000211998,9606.ENSP00000215909,9606.ENSP00000216392,9606.ENSP00000216962,9606.ENSP00000236671,9606.ENSP00000260130,9606.ENSP00000262746,9606.ENSP00000268182,9606.ENSP00000273130,9606.ENSP00000273550,9606.ENSP00000320171,9606.ENSP00000335153,9606.ENSP00000347872,9606.ENSP00000357905,9606.ENSP00000369081,9606.ENSP00000370074,9606.ENSP00000375978,9606.ENSP00000432083,9606.ENSP00000451112,…	VCL,LGALS1,PYGL,PYGB,CTSD,SDCBP,PRDX1,IQGAP1,DYNC1LI1,FTH1,PKM,HSP90AA1,VAT1,DMBT1,TXNDC5,SERPINB9,XRCC5,HSPA8,NPC2,RAB18
GO:0090402	Oncogene-induced cell senescence	2	2	2.3	0.0326	9606.ENSP00000399888,9606.ENSP00000437621	HMGA1,HMGA2
GO:0009653	Anatomical structure morphogenesis	24	2165	0.34	0.0368	9606.ENSP00000052754,9606.ENSP00000211998,9606.ENSP00000216181,9606.ENSP00000225964,9606.ENSP00000251337,9606.ENSP00000257868,9606.ENSP00000268182,9606.ENSP00000285379,9606.ENSP00000288699,9606.ENSP00000297848,9606.ENSP00000321606,9606.ENSP00000335153,9606.ENSP00000339850,9606.ENSP00000346550,9606.ENSP00000346839,9606.ENSP00000353508,9606.ENSP00000355180,9606.ENSP00000358866,9606.ENSP00000363827,…	DCN,VCL,MYH9,COL1A1,GNAT2,GDF11,IQGAP1,CA2,DPYSL5,COL14A1,CRMP1,HSP90AA1,DPYSL4,ANXA6,FN1,MAP2,COL6A1,FLNA,HSPG2,KRT18,PGM5,CRYAB,HMGA2,MYH14
GO:0048468	Cell development	20	1629	0.38	0.0375	9606.ENSP00000211998,9606.ENSP00000216181,9606.ENSP00000251337,9606.ENSP00000257868,9606.ENSP00000268182,9606.ENSP00000288699,9606.ENSP00000297848,9606.ENSP00000321606,9606.ENSP00000335153,9606.ENSP00000339850,9606.ENSP00000343690,9606.ENSP00000346550,9606.ENSP00000346839,9606.ENSP00000353375,9606.ENSP00000353508,9606.ENSP00000355180,9606.ENSP00000358866,9606.ENSP00000379678,9606.ENSP00000392762,…	VCL,MYH9,GNAT2,GDF11,IQGAP1,DPYSL5,COL14A1,CRMP1,HSP90AA1,DPYSL4,DPYSL3,ANXA6,FN1,MAP4,MAP2,COL6A1,FLNA,PGM5,DCT,PPT1
GO:0097435	Supramolecular fiber organization	10	480	0.61	0.0375	9606.ENSP00000225964,9606.ENSP00000297848,9606.ENSP00000299767,9606.ENSP00000343690,9606.ENSP00000348381,9606.ENSP00000358866,9606.ENSP00000363071,9606.ENSP00000379678,9606.ENSP00000385000,9606.ENSP00000468500	COL1A1,COL14A1,HSP90B1,DPYSL3,ADD3,FLNA,DES,PGM5,KIF2A,GFAP
GO:0010639	Negative regulation of organelle organization	9	395	0.65	0.0406	9606.ENSP00000244534,9606.ENSP00000330074,9606.ENSP00000347872,9606.ENSP00000348381,9606.ENSP00000353375,9606.ENSP00000353508,9606.ENSP00000355759,9606.ENSP00000375978,9606.ENSP00000399888	HIST1H1D,HIST1H1B,VAT1,ADD3,MAP4,MAP2,PARP1,XRCC5,HMGA1
GO:0035986	Senescence-associated heterochromatin focus assembly	2	3	2.12	0.0491	9606.ENSP00000399888,9606.ENSP00000437621	HMGA1,HMGA2
GO:0046390	Ribose phosphate biosynthetic process	6	168	0.85	0.0491	9606.ENSP00000216392,9606.ENSP00000320171,9606.ENSP00000350012,9606.ENSP00000355689,9606.ENSP00000362271,9606.ENSP00000394863	PYGL,PKM,ACSL3,GUK1,AK1,PPT1

## Sheet: RO subcellular localisation
#term ID	term description	observed gene count	background gene count	strength	false discovery rate	matching proteins in your network (IDs)	matching proteins in your network (labels)
GOCC:0005737	Cytoplasm	75	7871	0.27	1.91e-09	9606.ENSP00000052754,9606.ENSP00000211998,9606.ENSP00000215909,9606.ENSP00000216181,9606.ENSP00000216392,9606.ENSP00000216962,9606.ENSP00000222800,9606.ENSP00000225964,9606.ENSP00000229264,9606.ENSP00000236671,9606.ENSP00000248437,9606.ENSP00000254079,9606.ENSP00000260130,9606.ENSP00000262746,9606.ENSP00000263233,9606.ENSP00000265986,9606.ENSP00000268182,9606.ENSP00000273130,9606.ENSP00000273550,…	DCN,VCL,LGALS1,MYH9,PYGL,PYGB,ABHD11,COL1A1,GNB3,CTSD,TUBA4A,PPP1R1B,SDCBP,PRDX1,SYP,IDE,IQGAP1,DYNC1LI1,FTH1,RAB6B,CA2,DPYSL5,HSPB4,FABP1,ALDH1A1,CKB,TPP1,HSP90B1,ARR3,PKM,CRMP1,PLEC,HSP90AA1,UNC119,DPYSL4,DPYSL3,PFKM,ANXA6,FN1,VAT1,ADD3,ACSL3,MAP4,MAP2,DPP4,COL6A1,GUK1,PARP1,DMBT1,FLNA,AKR1A1,AK1,DES,HSPG2,PSAT1,AHNAK,TXNDC5,SERPINB9,KRT18,PGM5,AKAP12,KIF2A,DCT,PPT1,PMEL,HSPA8,TAGLN,CRYAB,AP1S2…
GOCC:0099512	Supramolecular fiber	20	490	0.91	1.91e-09	9606.ENSP00000211998,9606.ENSP00000216181,9606.ENSP00000225964,9606.ENSP00000248437,9606.ENSP00000257860,9606.ENSP00000263233,9606.ENSP00000268182,9606.ENSP00000323856,9606.ENSP00000343690,9606.ENSP00000346839,9606.ENSP00000353375,9606.ENSP00000353508,9606.ENSP00000355180,9606.ENSP00000358866,9606.ENSP00000363071,9606.ENSP00000367263,9606.ENSP00000373487,9606.ENSP00000379678,9606.ENSP00000468500,…	VCL,MYH9,COL1A1,TUBA4A,PRPH,SYP,IQGAP1,PLEC,DPYSL3,FN1,MAP4,MAP2,COL6A1,FLNA,DES,AHNAK,KRT18,PGM5,GFAP,MYH14
GOCC:0005829	Cytosol	43	2919	0.46	6.61e-09	9606.ENSP00000211998,9606.ENSP00000216181,9606.ENSP00000216392,9606.ENSP00000229264,9606.ENSP00000248437,9606.ENSP00000254079,9606.ENSP00000260130,9606.ENSP00000265986,9606.ENSP00000268182,9606.ENSP00000273130,9606.ENSP00000273550,9606.ENSP00000285379,9606.ENSP00000288699,9606.ENSP00000291554,9606.ENSP00000295834,9606.ENSP00000297785,9606.ENSP00000299198,9606.ENSP00000299767,9606.ENSP00000320171,…	VCL,MYH9,PYGL,GNB3,TUBA4A,PPP1R1B,SDCBP,IDE,IQGAP1,DYNC1LI1,FTH1,CA2,DPYSL5,HSPB4,FABP1,ALDH1A1,CKB,HSP90B1,PKM,CRMP1,PLEC,HSP90AA1,UNC119,DPYSL4,DPYSL3,PFKM,ADD3,MAP4,GUK1,FLNA,AKR1A1,AK1,PSAT1,AHNAK,SERPINB9,KRT18,AKAP12,KIF2A,HSPA8,MYL6,GFAP,MYH14,RAB18
GOCC:0031982	Vesicle	35	2051	0.53	2.14e-08	9606.ENSP00000211998,9606.ENSP00000216181,9606.ENSP00000216392,9606.ENSP00000216962,9606.ENSP00000236671,9606.ENSP00000260130,9606.ENSP00000262746,9606.ENSP00000263233,9606.ENSP00000268182,9606.ENSP00000273130,9606.ENSP00000273550,9606.ENSP00000297785,9606.ENSP00000299427,9606.ENSP00000299767,9606.ENSP00000320171,9606.ENSP00000335153,9606.ENSP00000337040,9606.ENSP00000346550,9606.ENSP00000346839,…	VCL,MYH9,PYGL,PYGB,CTSD,SDCBP,PRDX1,SYP,IQGAP1,DYNC1LI1,FTH1,ALDH1A1,TPP1,HSP90B1,PKM,HSP90AA1,UNC119,ANXA6,FN1,VAT1,DPP4,DMBT1,FLNA,HSPG2,AHNAK,TXNDC5,KRT18,DCT,PPT1,PMEL,HSPA8,AP1S2,NPC2,RAB18,HYOU1
GOCC:0005775	Vacuolar lumen	12	168	1.15	4.26e-08	9606.ENSP00000052754,9606.ENSP00000216962,9606.ENSP00000236671,9606.ENSP00000260130,9606.ENSP00000299427,9606.ENSP00000335153,9606.ENSP00000347872,9606.ENSP00000363827,9606.ENSP00000369081,9606.ENSP00000394863,9606.ENSP00000432083,9606.ENSP00000451112	DCN,PYGB,CTSD,SDCBP,TPP1,HSP90AA1,VAT1,HSPG2,TXNDC5,PPT1,HSPA8,NPC2
GOCC:1903561	Extracellular vesicle	17	444	0.88	4.53e-08	9606.ENSP00000211998,9606.ENSP00000236671,9606.ENSP00000260130,9606.ENSP00000262746,9606.ENSP00000273550,9606.ENSP00000297785,9606.ENSP00000299767,9606.ENSP00000320171,9606.ENSP00000335153,9606.ENSP00000346550,9606.ENSP00000346839,9606.ENSP00000353731,9606.ENSP00000358866,9606.ENSP00000363827,9606.ENSP00000367263,9606.ENSP00000373487,9606.ENSP00000432083	VCL,CTSD,SDCBP,PRDX1,FTH1,ALDH1A1,HSP90B1,PKM,HSP90AA1,ANXA6,FN1,DPP4,FLNA,HSPG2,AHNAK,KRT18,HSPA8
GOCC:0005622	Intracellular	86	11202	0.18	5.1e-08	9606.ENSP00000052754,9606.ENSP00000211998,9606.ENSP00000215909,9606.ENSP00000216181,9606.ENSP00000216392,9606.ENSP00000216962,9606.ENSP00000222800,9606.ENSP00000225964,9606.ENSP00000229264,9606.ENSP00000236671,9606.ENSP00000244534,9606.ENSP00000248437,9606.ENSP00000251337,9606.ENSP00000254079,9606.ENSP00000254508,9606.ENSP00000257860,9606.ENSP00000260130,9606.ENSP00000262746,9606.ENSP00000263233,…	DCN,VCL,LGALS1,MYH9,PYGL,PYGB,ABHD11,COL1A1,GNB3,CTSD,HIST1H1D,TUBA4A,GNAT2,PPP1R1B,NUP210,PRPH,SDCBP,PRDX1,SYP,IDE,TMPO,IQGAP1,DYNC1LI1,FTH1,RAB6B,CA2,DPYSL5,HSPB4,FABP1,ALDH1A1,CKB,TPP1,HSP90B1,ARR3,PKM,CRMP1,PLEC,HIST1H1B,HSP90AA1,UNC119,DPYSL4,DPYSL3,PFKM,ANXA6,FN1,VAT1,ADD3,ACSL3,MAP4,MAP2,DPP4,COL6A1,GUK1,PARP1,DMBT1,FLNA,AKR1A1,AK1,DES,HSPG2,PSAT1,AHNAK,TXNDC5,SERPINB9,KRT18,XRCC5,PGM5,AKA…
GOCC:0099080	Supramolecular complex	21	769	0.73	7.14e-08	9606.ENSP00000211998,9606.ENSP00000216181,9606.ENSP00000225964,9606.ENSP00000248437,9606.ENSP00000257860,9606.ENSP00000263233,9606.ENSP00000268182,9606.ENSP00000273130,9606.ENSP00000323856,9606.ENSP00000343690,9606.ENSP00000346839,9606.ENSP00000353375,9606.ENSP00000353508,9606.ENSP00000355180,9606.ENSP00000358866,9606.ENSP00000363071,9606.ENSP00000367263,9606.ENSP00000373487,9606.ENSP00000379678,…	VCL,MYH9,COL1A1,TUBA4A,PRPH,SYP,IQGAP1,DYNC1LI1,PLEC,DPYSL3,FN1,MAP4,MAP2,COL6A1,FLNA,DES,AHNAK,KRT18,PGM5,GFAP,MYH14
GOCC:0043202	Lysosomal lumen	9	89	1.3	3.27e-07	9606.ENSP00000052754,9606.ENSP00000236671,9606.ENSP00000299427,9606.ENSP00000335153,9606.ENSP00000363827,9606.ENSP00000369081,9606.ENSP00000394863,9606.ENSP00000432083,9606.ENSP00000451112	DCN,CTSD,TPP1,HSP90AA1,HSPG2,TXNDC5,PPT1,HSPA8,NPC2
GOCC:0099503	Secretory vesicle	20	785	0.7	5.38e-07	9606.ENSP00000211998,9606.ENSP00000216181,9606.ENSP00000216392,9606.ENSP00000216962,9606.ENSP00000236671,9606.ENSP00000260130,9606.ENSP00000263233,9606.ENSP00000268182,9606.ENSP00000273130,9606.ENSP00000273550,9606.ENSP00000320171,9606.ENSP00000335153,9606.ENSP00000346839,9606.ENSP00000347872,9606.ENSP00000357905,9606.ENSP00000369081,9606.ENSP00000394863,9606.ENSP00000432083,9606.ENSP00000451112,…	VCL,MYH9,PYGL,PYGB,CTSD,SDCBP,SYP,IQGAP1,DYNC1LI1,FTH1,PKM,HSP90AA1,FN1,VAT1,DMBT1,TXNDC5,PPT1,HSPA8,NPC2,RAB18
GOCC:0005576	Extracellular region	32	2035	0.49	5.78e-07	9606.ENSP00000052754,9606.ENSP00000211998,9606.ENSP00000215909,9606.ENSP00000225964,9606.ENSP00000236671,9606.ENSP00000260130,9606.ENSP00000262746,9606.ENSP00000265986,9606.ENSP00000273550,9606.ENSP00000285379,9606.ENSP00000295834,9606.ENSP00000297785,9606.ENSP00000297848,9606.ENSP00000299427,9606.ENSP00000299767,9606.ENSP00000320171,9606.ENSP00000335153,9606.ENSP00000337040,9606.ENSP00000346550,…	DCN,VCL,LGALS1,COL1A1,CTSD,SDCBP,PRDX1,IDE,FTH1,CA2,FABP1,ALDH1A1,COL14A1,TPP1,HSP90B1,PKM,HSP90AA1,UNC119,ANXA6,FN1,DPP4,COL6A1,DMBT1,FLNA,HSPG2,AHNAK,SERPINB9,KRT18,PPT1,PMEL,HSPA8,NPC2
GOCC:0031410	Cytoplasmic vesicle	29	1709	0.53	7.06e-07	9606.ENSP00000211998,9606.ENSP00000216181,9606.ENSP00000216392,9606.ENSP00000216962,9606.ENSP00000236671,9606.ENSP00000260130,9606.ENSP00000263233,9606.ENSP00000268182,9606.ENSP00000273130,9606.ENSP00000273550,9606.ENSP00000299427,9606.ENSP00000299767,9606.ENSP00000320171,9606.ENSP00000335153,9606.ENSP00000337040,9606.ENSP00000346550,9606.ENSP00000346839,9606.ENSP00000347872,9606.ENSP00000353731,…	VCL,MYH9,PYGL,PYGB,CTSD,SDCBP,SYP,IQGAP1,DYNC1LI1,FTH1,TPP1,HSP90B1,PKM,HSP90AA1,UNC119,ANXA6,FN1,VAT1,DPP4,DMBT1,TXNDC5,DCT,PPT1,PMEL,HSPA8,AP1S2,NPC2,RAB18,HYOU1
GOCC:0070062	Extracellular exosome	14	368	0.88	1.06e-06	9606.ENSP00000236671,9606.ENSP00000260130,9606.ENSP00000262746,9606.ENSP00000297785,9606.ENSP00000299767,9606.ENSP00000320171,9606.ENSP00000335153,9606.ENSP00000346550,9606.ENSP00000346839,9606.ENSP00000353731,9606.ENSP00000363827,9606.ENSP00000367263,9606.ENSP00000373487,9606.ENSP00000432083	CTSD,SDCBP,PRDX1,ALDH1A1,HSP90B1,PKM,HSP90AA1,ANXA6,FN1,DPP4,HSPG2,AHNAK,KRT18,HSPA8
GOCC:0005925	Focal adhesion	12	255	0.97	1.35e-06	9606.ENSP00000211998,9606.ENSP00000268182,9606.ENSP00000299767,9606.ENSP00000323856,9606.ENSP00000346550,9606.ENSP00000353731,9606.ENSP00000358866,9606.ENSP00000363827,9606.ENSP00000367263,9606.ENSP00000379678,9606.ENSP00000384537,9606.ENSP00000432083	VCL,IQGAP1,HSP90B1,PLEC,ANXA6,DPP4,FLNA,HSPG2,AHNAK,PGM5,AKAP12,HSPA8
GOCC:0000323	Lytic vacuole	16	546	0.76	2.46e-06	9606.ENSP00000052754,9606.ENSP00000216962,9606.ENSP00000236671,9606.ENSP00000260130,9606.ENSP00000273550,9606.ENSP00000299427,9606.ENSP00000335153,9606.ENSP00000346550,9606.ENSP00000347872,9606.ENSP00000353731,9606.ENSP00000363827,9606.ENSP00000369081,9606.ENSP00000394863,9606.ENSP00000432083,9606.ENSP00000451112,9606.ENSP00000478479	DCN,PYGB,CTSD,SDCBP,FTH1,TPP1,HSP90AA1,ANXA6,VAT1,DPP4,HSPG2,TXNDC5,PPT1,HSPA8,NPC2,RAB18
GOCC:0005615	Extracellular space	20	985	0.6	1.18e-05	9606.ENSP00000211998,9606.ENSP00000225964,9606.ENSP00000236671,9606.ENSP00000260130,9606.ENSP00000262746,9606.ENSP00000265986,9606.ENSP00000295834,9606.ENSP00000297785,9606.ENSP00000299767,9606.ENSP00000320171,9606.ENSP00000335153,9606.ENSP00000346550,9606.ENSP00000346839,9606.ENSP00000353731,9606.ENSP00000363827,9606.ENSP00000367263,9606.ENSP00000370074,9606.ENSP00000373487,9606.ENSP00000432083,…	VCL,COL1A1,CTSD,SDCBP,PRDX1,IDE,FABP1,ALDH1A1,HSP90B1,PKM,HSP90AA1,ANXA6,FN1,DPP4,HSPG2,AHNAK,SERPINB9,KRT18,HSPA8,NPC2
GOCC:0030141	Secretory granule	17	704	0.68	1.18e-05	9606.ENSP00000211998,9606.ENSP00000216181,9606.ENSP00000216392,9606.ENSP00000216962,9606.ENSP00000236671,9606.ENSP00000260130,9606.ENSP00000273130,9606.ENSP00000273550,9606.ENSP00000320171,9606.ENSP00000335153,9606.ENSP00000346839,9606.ENSP00000347872,9606.ENSP00000357905,9606.ENSP00000369081,9606.ENSP00000432083,9606.ENSP00000451112,9606.ENSP00000478479	VCL,MYH9,PYGL,PYGB,CTSD,SDCBP,DYNC1LI1,FTH1,PKM,HSP90AA1,FN1,VAT1,DMBT1,TXNDC5,HSPA8,NPC2,RAB18
GOCC:0005764	Lysosome	15	543	0.74	1.24e-05	9606.ENSP00000052754,9606.ENSP00000216962,9606.ENSP00000236671,9606.ENSP00000260130,9606.ENSP00000273550,9606.ENSP00000299427,9606.ENSP00000335153,9606.ENSP00000346550,9606.ENSP00000347872,9606.ENSP00000353731,9606.ENSP00000363827,9606.ENSP00000369081,9606.ENSP00000394863,9606.ENSP00000432083,9606.ENSP00000451112	DCN,PYGB,CTSD,SDCBP,FTH1,TPP1,HSP90AA1,ANXA6,VAT1,DPP4,HSPG2,TXNDC5,PPT1,HSPA8,NPC2
GOCC:0099513	Polymeric cytoskeletal fiber	12	330	0.86	1.45e-05	9606.ENSP00000248437,9606.ENSP00000257860,9606.ENSP00000263233,9606.ENSP00000268182,9606.ENSP00000343690,9606.ENSP00000346839,9606.ENSP00000353375,9606.ENSP00000353508,9606.ENSP00000358866,9606.ENSP00000363071,9606.ENSP00000373487,9606.ENSP00000468500	TUBA4A,PRPH,SYP,IQGAP1,DPYSL3,FN1,MAP4,MAP2,FLNA,DES,KRT18,GFAP
GOCC:0043226	Organelle	75	9848	0.18	1.92e-05	9606.ENSP00000052754,9606.ENSP00000211998,9606.ENSP00000215909,9606.ENSP00000216181,9606.ENSP00000216392,9606.ENSP00000216962,9606.ENSP00000222800,9606.ENSP00000225964,9606.ENSP00000226193,9606.ENSP00000236671,9606.ENSP00000244534,9606.ENSP00000248437,9606.ENSP00000251337,9606.ENSP00000254508,9606.ENSP00000257860,9606.ENSP00000260130,9606.ENSP00000262746,9606.ENSP00000263233,9606.ENSP00000265986,…	DCN,VCL,LGALS1,MYH9,PYGL,PYGB,ABHD11,COL1A1,RCVRN,CTSD,HIST1H1D,TUBA4A,GNAT2,NUP210,PRPH,SDCBP,PRDX1,SYP,IDE,TMPO,IQGAP1,DYNC1LI1,FTH1,HSPB4,FABP1,ALDH1A1,COL14A1,CKB,TPP1,HSP90B1,ARR3,PKM,PLEC,HIST1H1B,HSP90AA1,UNC119,DPYSL3,PFKM,ANXA6,FN1,VAT1,ADD3,ACSL3,MAP4,MAP2,DPP4,COL6A1,PARP1,DMBT1,FLNA,AKR1A1,DES,HSPG2,AHNAK,TXNDC5,SERPINB9,KRT18,XRCC5,PGM5,KIF2A,DCT,PPT1,HMGA1,PMEL,HSPA8,CRYAB,HMGA2,AP1…
GOCC:0005856	Cytoskeleton	24	1526	0.49	4.61e-05	9606.ENSP00000211998,9606.ENSP00000216181,9606.ENSP00000248437,9606.ENSP00000257860,9606.ENSP00000260130,9606.ENSP00000263233,9606.ENSP00000268182,9606.ENSP00000273130,9606.ENSP00000323856,9606.ENSP00000337040,9606.ENSP00000343690,9606.ENSP00000346839,9606.ENSP00000348381,9606.ENSP00000353375,9606.ENSP00000353508,9606.ENSP00000358866,9606.ENSP00000363071,9606.ENSP00000367263,9606.ENSP00000373487,…	VCL,MYH9,TUBA4A,PRPH,SDCBP,SYP,IQGAP1,DYNC1LI1,PLEC,UNC119,DPYSL3,FN1,ADD3,MAP4,MAP2,FLNA,DES,AHNAK,KRT18,PGM5,KIF2A,MYL6,GFAP,MYH14
GOCC:0031983	Vesicle lumen	10	240	0.92	4.61e-05	9606.ENSP00000211998,9606.ENSP00000216962,9606.ENSP00000236671,9606.ENSP00000260130,9606.ENSP00000335153,9606.ENSP00000346839,9606.ENSP00000347872,9606.ENSP00000369081,9606.ENSP00000432083,9606.ENSP00000451112	VCL,PYGB,CTSD,SDCBP,HSP90AA1,FN1,VAT1,TXNDC5,HSPA8,NPC2
GOCC:0070161	Anchoring junction	14	540	0.71	5.86e-05	9606.ENSP00000211998,9606.ENSP00000260130,9606.ENSP00000268182,9606.ENSP00000299767,9606.ENSP00000323856,9606.ENSP00000346550,9606.ENSP00000353731,9606.ENSP00000358866,9606.ENSP00000363071,9606.ENSP00000363827,9606.ENSP00000367263,9606.ENSP00000379678,9606.ENSP00000384537,9606.ENSP00000432083	VCL,SDCBP,IQGAP1,HSP90B1,PLEC,ANXA6,DPP4,FLNA,DES,HSPG2,AHNAK,PGM5,AKAP12,HSPA8
GOCC:0043034	Costamere	4	13	1.78	0.00011	9606.ENSP00000211998,9606.ENSP00000323856,9606.ENSP00000367263,9606.ENSP00000379678	VCL,PLEC,AHNAK,PGM5
GOCC:0005882	Intermediate filament	6	73	1.21	0.00022	9606.ENSP00000257860,9606.ENSP00000263233,9606.ENSP00000346839,9606.ENSP00000363071,9606.ENSP00000373487,9606.ENSP00000468500	PRPH,SYP,FN1,DES,KRT18,GFAP
GOCC:0045111	Intermediate filament cytoskeleton	7	116	1.08	0.00022	9606.ENSP00000257860,9606.ENSP00000263233,9606.ENSP00000323856,9606.ENSP00000346839,9606.ENSP00000363071,9606.ENSP00000373487,9606.ENSP00000468500	PRPH,SYP,PLEC,FN1,DES,KRT18,GFAP
GOCC:0043232	Intracellular non-membrane-bounded organelle	35	3196	0.34	0.00027	9606.ENSP00000211998,9606.ENSP00000216181,9606.ENSP00000244534,9606.ENSP00000248437,9606.ENSP00000257860,9606.ENSP00000260130,9606.ENSP00000263233,9606.ENSP00000266732,9606.ENSP00000268182,9606.ENSP00000273130,9606.ENSP00000323856,9606.ENSP00000330074,9606.ENSP00000337040,9606.ENSP00000343690,9606.ENSP00000346839,9606.ENSP00000348381,9606.ENSP00000350012,9606.ENSP00000353375,9606.ENSP00000353508,…	VCL,MYH9,HIST1H1D,TUBA4A,PRPH,SDCBP,SYP,TMPO,IQGAP1,DYNC1LI1,PLEC,HIST1H1B,UNC119,DPYSL3,FN1,ADD3,ACSL3,MAP4,MAP2,PARP1,FLNA,DES,AHNAK,KRT18,XRCC5,PGM5,KIF2A,HMGA1,HSPA8,HMGA2,MYL6,GFAP,MYH14,RAB18,HIST1H4A
GOCC:0110165	Cellular anatomical entity	89	13853	0.1	0.0003	9606.ENSP00000052754,9606.ENSP00000211998,9606.ENSP00000215909,9606.ENSP00000216181,9606.ENSP00000216392,9606.ENSP00000216962,9606.ENSP00000222800,9606.ENSP00000225964,9606.ENSP00000226193,9606.ENSP00000229264,9606.ENSP00000236671,9606.ENSP00000244534,9606.ENSP00000248437,9606.ENSP00000251337,9606.ENSP00000254079,9606.ENSP00000254508,9606.ENSP00000257860,9606.ENSP00000260130,9606.ENSP00000262746,…	DCN,VCL,LGALS1,MYH9,PYGL,PYGB,ABHD11,COL1A1,RCVRN,GNB3,CTSD,HIST1H1D,TUBA4A,GNAT2,PPP1R1B,NUP210,PRPH,SDCBP,PRDX1,SYP,IDE,TMPO,IQGAP1,DYNC1LI1,FTH1,RAB6B,CA2,DPYSL5,HSPB4,FABP1,ALDH1A1,COL14A1,CKB,TPP1,HSP90B1,NECAB2,ARR3,PKM,CRMP1,PLEC,HIST1H1B,HSP90AA1,UNC119,DPYSL4,DPYSL3,PFKM,ANXA6,FN1,VAT1,ADD3,ACSL3,MAP4,MAP2,DPP4,COL6A1,GUK1,PARP1,DMBT1,FLNA,AKR1A1,AK1,DES,HSPG2,PSAT1,AHNAK,TXNDC5,SERPINB9…
GOCC:1904813	ficolin-1-rich granule lumen	7	125	1.04	0.00031	9606.ENSP00000211998,9606.ENSP00000216392,9606.ENSP00000236671,9606.ENSP00000273550,9606.ENSP00000320171,9606.ENSP00000335153,9606.ENSP00000432083	VCL,PYGL,CTSD,FTH1,PKM,HSP90AA1,HSPA8
GOCC:0043229	Intracellular organelle	69	9242	0.17	0.00034	9606.ENSP00000052754,9606.ENSP00000211998,9606.ENSP00000215909,9606.ENSP00000216181,9606.ENSP00000216392,9606.ENSP00000216962,9606.ENSP00000222800,9606.ENSP00000225964,9606.ENSP00000236671,9606.ENSP00000244534,9606.ENSP00000248437,9606.ENSP00000254508,9606.ENSP00000257860,9606.ENSP00000260130,9606.ENSP00000262746,9606.ENSP00000263233,9606.ENSP00000265986,9606.ENSP00000266732,9606.ENSP00000268182,…	DCN,VCL,LGALS1,MYH9,PYGL,PYGB,ABHD11,COL1A1,CTSD,HIST1H1D,TUBA4A,NUP210,PRPH,SDCBP,PRDX1,SYP,IDE,TMPO,IQGAP1,DYNC1LI1,FTH1,HSPB4,FABP1,CKB,TPP1,HSP90B1,PKM,PLEC,HIST1H1B,HSP90AA1,UNC119,DPYSL3,PFKM,ANXA6,FN1,VAT1,ADD3,ACSL3,MAP4,MAP2,DPP4,COL6A1,PARP1,DMBT1,FLNA,DES,HSPG2,AHNAK,TXNDC5,SERPINB9,KRT18,XRCC5,PGM5,KIF2A,DCT,PPT1,HMGA1,PMEL,HSPA8,CRYAB,HMGA2,AP1S2,MYL6,NPC2,GFAP,MYH14,RAB18,HIST1H4A,H…
GOCC:0062023	Collagen-containing extracellular matrix	8	197	0.9	0.00056	9606.ENSP00000052754,9606.ENSP00000225964,9606.ENSP00000297848,9606.ENSP00000299767,9606.ENSP00000320171,9606.ENSP00000346839,9606.ENSP00000355180,9606.ENSP00000363827	DCN,COL1A1,COL14A1,HSP90B1,PKM,FN1,COL6A1,HSPG2
GOCC:0150034	Distal axon	7	140	0.99	0.00056	9606.ENSP00000263233,9606.ENSP00000268182,9606.ENSP00000311538,9606.ENSP00000321606,9606.ENSP00000335153,9606.ENSP00000343690,9606.ENSP00000353508	SYP,IQGAP1,ARR3,CRMP1,HSP90AA1,DPYSL3,MAP2
GOCC:0012505	Endomembrane system	33	3080	0.33	0.00074	9606.ENSP00000052754,9606.ENSP00000211998,9606.ENSP00000216181,9606.ENSP00000216392,9606.ENSP00000216962,9606.ENSP00000225964,9606.ENSP00000236671,9606.ENSP00000254508,9606.ENSP00000260130,9606.ENSP00000263233,9606.ENSP00000266732,9606.ENSP00000273130,9606.ENSP00000273550,9606.ENSP00000299427,9606.ENSP00000299767,9606.ENSP00000320171,9606.ENSP00000335153,9606.ENSP00000346550,9606.ENSP00000346839,…	DCN,VCL,MYH9,PYGL,PYGB,COL1A1,CTSD,NUP210,SDCBP,SYP,TMPO,DYNC1LI1,FTH1,TPP1,HSP90B1,PKM,HSP90AA1,ANXA6,FN1,VAT1,ACSL3,COL6A1,PARP1,DMBT1,HSPG2,TXNDC5,PPT1,PMEL,HSPA8,AP1S2,NPC2,RAB18,HYOU1
GOCC:0030054	Cell junction	17	1045	0.51	0.0012	9606.ENSP00000211998,9606.ENSP00000260130,9606.ENSP00000263233,9606.ENSP00000268182,9606.ENSP00000299767,9606.ENSP00000311538,9606.ENSP00000323856,9606.ENSP00000346550,9606.ENSP00000353731,9606.ENSP00000358866,9606.ENSP00000363071,9606.ENSP00000363827,9606.ENSP00000367263,9606.ENSP00000379678,9606.ENSP00000384537,9606.ENSP00000394863,9606.ENSP00000432083	VCL,SDCBP,SYP,IQGAP1,HSP90B1,ARR3,PLEC,ANXA6,DPP4,FLNA,DES,HSPG2,AHNAK,PGM5,AKAP12,PPT1,HSPA8
GOCC:0034774	Secretory granule lumen	8	230	0.84	0.0015	9606.ENSP00000211998,9606.ENSP00000216962,9606.ENSP00000236671,9606.ENSP00000260130,9606.ENSP00000346839,9606.ENSP00000347872,9606.ENSP00000369081,9606.ENSP00000451112	VCL,PYGB,CTSD,SDCBP,FN1,VAT1,TXNDC5,NPC2
GOCC:0001917	Photoreceptor inner segment	4	33	1.38	0.0018	9606.ENSP00000226193,9606.ENSP00000251337,9606.ENSP00000311538,9606.ENSP00000355689	RCVRN,GNAT2,ARR3,GUK1
GOCC:0042383	Sarcolemma	5	71	1.14	0.0021	9606.ENSP00000211998,9606.ENSP00000323856,9606.ENSP00000363071,9606.ENSP00000367263,9606.ENSP00000379678	VCL,PLEC,DES,AHNAK,PGM5
GOCC:0030424	Axon	8	264	0.78	0.0034	9606.ENSP00000263233,9606.ENSP00000268182,9606.ENSP00000311538,9606.ENSP00000321606,9606.ENSP00000335153,9606.ENSP00000343690,9606.ENSP00000353508,9606.ENSP00000394863	SYP,IQGAP1,ARR3,CRMP1,HSP90AA1,DPYSL3,MAP2,PPT1
GOCC:0030426	Growth cone	5	80	1.09	0.0034	9606.ENSP00000268182,9606.ENSP00000321606,9606.ENSP00000335153,9606.ENSP00000343690,9606.ENSP00000353508	IQGAP1,CRMP1,HSP90AA1,DPYSL3,MAP2
GOCC:0015629	Actin cytoskeleton	9	355	0.7	0.0043	9606.ENSP00000211998,9606.ENSP00000216181,9606.ENSP00000268182,9606.ENSP00000343690,9606.ENSP00000358866,9606.ENSP00000367263,9606.ENSP00000379678,9606.ENSP00000446955,9606.ENSP00000470298	VCL,MYH9,IQGAP1,DPYSL3,FLNA,AHNAK,PGM5,MYL6,MYH14
GOCC:0042470	Melanosome	4	43	1.26	0.0043	9606.ENSP00000236671,9606.ENSP00000392762,9606.ENSP00000402758,9606.ENSP00000432083	CTSD,DCT,PMEL,HSPA8
GOCC:0044291	Cell-cell contact zone	4	43	1.26	0.0043	9606.ENSP00000211998,9606.ENSP00000363071,9606.ENSP00000367263,9606.ENSP00000379678	VCL,DES,AHNAK,PGM5
GOCC:0035578	Azurophil granule lumen	5	92	1.03	0.0057	9606.ENSP00000216962,9606.ENSP00000260130,9606.ENSP00000347872,9606.ENSP00000369081,9606.ENSP00000451112	PYGB,SDCBP,VAT1,TXNDC5,NPC2
GOCC:0032991	Protein-containing complex	43	5142	0.22	0.0072	9606.ENSP00000052754,9606.ENSP00000211998,9606.ENSP00000215909,9606.ENSP00000216181,9606.ENSP00000225964,9606.ENSP00000229264,9606.ENSP00000251337,9606.ENSP00000254508,9606.ENSP00000257868,9606.ENSP00000260130,9606.ENSP00000265986,9606.ENSP00000273130,9606.ENSP00000273550,9606.ENSP00000291554,9606.ENSP00000297848,9606.ENSP00000299198,9606.ENSP00000299767,9606.ENSP00000320171,9606.ENSP00000323856,…	DCN,VCL,LGALS1,MYH9,COL1A1,GNB3,GNAT2,NUP210,GDF11,SDCBP,IDE,DYNC1LI1,FTH1,HSPB4,COL14A1,CKB,HSP90B1,PKM,PLEC,HSP90AA1,DPYSL3,PFKM,FN1,MAP4,MAP2,DPP4,COL6A1,PARP1,FLNA,DES,HSPG2,XRCC5,PGM5,KIF2A,HMGA1,HSPA8,CRYAB,HMGA2,AP1S2,MYL6,MYH14,HIST1H4A,HYOU1
GOCC:0097513	Myosin II filament	2	3	2.12	0.0102	9606.ENSP00000216181,9606.ENSP00000470298	MYH9,MYH14
GOCC:0071682	Endocytic vesicle lumen	3	22	1.43	0.0106	9606.ENSP00000299767,9606.ENSP00000335153,9606.ENSP00000480150	HSP90B1,HSP90AA1,HYOU1
GOCC:0009898	Cytoplasmic side of plasma membrane	5	112	0.95	0.0125	9606.ENSP00000216181,9606.ENSP00000229264,9606.ENSP00000251337,9606.ENSP00000268182,9606.ENSP00000379678	MYH9,GNB3,GNAT2,IQGAP1,PGM5
GOCC:0035985	Senescence-associated heterochromatin focus	2	4	1.99	0.0145	9606.ENSP00000399888,9606.ENSP00000437621	HMGA1,HMGA2
GOCC:0043227	Membrane-bounded organelle	61	8685	0.14	0.0167	9606.ENSP00000052754,9606.ENSP00000211998,9606.ENSP00000215909,9606.ENSP00000216181,9606.ENSP00000216392,9606.ENSP00000216962,9606.ENSP00000222800,9606.ENSP00000225964,9606.ENSP00000236671,9606.ENSP00000244534,9606.ENSP00000251337,9606.ENSP00000254508,9606.ENSP00000260130,9606.ENSP00000262746,9606.ENSP00000263233,9606.ENSP00000265986,9606.ENSP00000266732,9606.ENSP00000268182,9606.ENSP00000273130,…	DCN,VCL,LGALS1,MYH9,PYGL,PYGB,ABHD11,COL1A1,CTSD,HIST1H1D,GNAT2,NUP210,SDCBP,PRDX1,SYP,IDE,TMPO,IQGAP1,DYNC1LI1,FTH1,HSPB4,FABP1,ALDH1A1,COL14A1,CKB,TPP1,HSP90B1,PKM,HIST1H1B,HSP90AA1,UNC119,PFKM,ANXA6,FN1,VAT1,ACSL3,DPP4,COL6A1,PARP1,DMBT1,FLNA,AKR1A1,HSPG2,AHNAK,TXNDC5,SERPINB9,KRT18,XRCC5,DCT,PPT1,HMGA1,PMEL,HSPA8,CRYAB,HMGA2,AP1S2,NPC2,MYH14,RAB18,HIST1H4A,HYOU1
GOCC:0098552	Side of membrane	7	266	0.72	0.0175	9606.ENSP00000216181,9606.ENSP00000229264,9606.ENSP00000251337,9606.ENSP00000265986,9606.ENSP00000268182,9606.ENSP00000379678,9606.ENSP00000432083	MYH9,GNB3,GNAT2,IDE,IQGAP1,PGM5,HSPA8
GOCC:0014704	Intercalated disc	3	29	1.31	0.0206	9606.ENSP00000211998,9606.ENSP00000363071,9606.ENSP00000379678	VCL,DES,PGM5
GOCC:0098636	Protein complex involved in cell adhesion	4	73	1.03	0.0226	9606.ENSP00000052754,9606.ENSP00000215909,9606.ENSP00000323856,9606.ENSP00000346839	DCN,LGALS1,PLEC,FN1
GOCC:0043005	Neuron projection	10	565	0.54	0.0227	9606.ENSP00000226193,9606.ENSP00000251337,9606.ENSP00000263233,9606.ENSP00000268182,9606.ENSP00000311538,9606.ENSP00000321606,9606.ENSP00000335153,9606.ENSP00000343690,9606.ENSP00000353508,9606.ENSP00000394863	RCVRN,GNAT2,SYP,IQGAP1,ARR3,CRMP1,HSP90AA1,DPYSL3,MAP2,PPT1
GOCC:0070013	Intracellular organelle lumen	27	2812	0.28	0.0227	9606.ENSP00000052754,9606.ENSP00000211998,9606.ENSP00000216392,9606.ENSP00000216962,9606.ENSP00000225964,9606.ENSP00000236671,9606.ENSP00000260130,9606.ENSP00000273550,9606.ENSP00000295834,9606.ENSP00000299427,9606.ENSP00000299767,9606.ENSP00000320171,9606.ENSP00000335153,9606.ENSP00000346839,9606.ENSP00000347872,9606.ENSP00000355759,9606.ENSP00000363827,9606.ENSP00000369081,9606.ENSP00000373487,…	DCN,VCL,PYGL,PYGB,COL1A1,CTSD,SDCBP,FTH1,FABP1,TPP1,HSP90B1,PKM,HSP90AA1,FN1,VAT1,PARP1,HSPG2,TXNDC5,KRT18,XRCC5,PPT1,HMGA1,HSPA8,HMGA2,NPC2,HIST1H4A,HYOU1
GOCC:0044294	Dendritic growth cone	2	6	1.82	0.0234	9606.ENSP00000335153,9606.ENSP00000353508	HSP90AA1,MAP2
GOCC:0090733	Tenascin complex	2	6	1.82	0.0234	9606.ENSP00000052754,9606.ENSP00000346839	DCN,FN1
GOCC:0030016	Myofibril	5	137	0.86	0.0247	9606.ENSP00000211998,9606.ENSP00000323856,9606.ENSP00000363071,9606.ENSP00000367263,9606.ENSP00000379678	VCL,PLEC,DES,AHNAK,PGM5
GOCC:0005581	Collagen trimer	3	35	1.23	0.0295	9606.ENSP00000225964,9606.ENSP00000297848,9606.ENSP00000355180	COL1A1,COL14A1,COL6A1
GOCC:0005911	Cell-cell junction	7	303	0.66	0.0307	9606.ENSP00000211998,9606.ENSP00000260130,9606.ENSP00000268182,9606.ENSP00000358866,9606.ENSP00000363071,9606.ENSP00000367263,9606.ENSP00000379678	VCL,SDCBP,IQGAP1,FLNA,DES,AHNAK,PGM5
GOCC:0098805	Whole membrane	15	1219	0.39	0.0388	9606.ENSP00000211998,9606.ENSP00000236671,9606.ENSP00000260130,9606.ENSP00000263233,9606.ENSP00000273130,9606.ENSP00000299427,9606.ENSP00000346550,9606.ENSP00000347872,9606.ENSP00000350012,9606.ENSP00000353731,9606.ENSP00000357905,9606.ENSP00000392762,9606.ENSP00000394863,9606.ENSP00000402758,9606.ENSP00000432083	VCL,CTSD,SDCBP,SYP,DYNC1LI1,TPP1,ANXA6,VAT1,ACSL3,DPP4,DMBT1,DCT,PPT1,PMEL,HSPA8
GOCC:0005883	Neurofilament	2	10	1.6	0.0475	9606.ENSP00000263233,9606.ENSP00000468500	SYP,GFAP
GOCC:0042641	Actomyosin	3	43	1.14	0.0475	9606.ENSP00000216181,9606.ENSP00000379678,9606.ENSP00000470298	MYH9,PGM5,MYH14

## Sheet: RO cellular component
#term ID	term description	observed gene count	background gene count	strength	false discovery rate	matching proteins in your network (IDs)	matching proteins in your network (labels)
GO:0070062	Extracellular exosome	48	2099	0.66	1.23e-17	9606.ENSP00000211998,9606.ENSP00000215909,9606.ENSP00000216181,9606.ENSP00000216392,9606.ENSP00000216962,9606.ENSP00000223357,9606.ENSP00000229264,9606.ENSP00000236671,9606.ENSP00000248437,9606.ENSP00000257860,9606.ENSP00000260130,9606.ENSP00000262746,9606.ENSP00000265986,9606.ENSP00000268182,9606.ENSP00000273550,9606.ENSP00000285379,9606.ENSP00000295834,9606.ENSP00000297785,9606.ENSP00000299198,…	VCL,LGALS1,MYH9,PYGL,PYGB,AEBP1,GNB3,CTSD,TUBA4A,PRPH,SDCBP,PRDX1,IDE,IQGAP1,FTH1,CA2,FABP1,ALDH1A1,CKB,TPP1,HSP90B1,PKM,PLEC,HSP90AA1,ANXA6,FN1,VAT1,DPP4,COL6A1,DMBT1,FLNA,AKR1A1,AK1,DES,HSPG2,PSAT1,AHNAK,TXNDC5,SERPINB9,KRT18,PPT1,HSPA8,CRYAB,MYL6,NPC2,MYH14,HIST1H4A,HYOU1
GO:0005615	Extracellular space	53	3195	0.52	1.39e-14	9606.ENSP00000052754,9606.ENSP00000211998,9606.ENSP00000215909,9606.ENSP00000216181,9606.ENSP00000216392,9606.ENSP00000216962,9606.ENSP00000223357,9606.ENSP00000225964,9606.ENSP00000229264,9606.ENSP00000236671,9606.ENSP00000248437,9606.ENSP00000257860,9606.ENSP00000257868,9606.ENSP00000260130,9606.ENSP00000262746,9606.ENSP00000265986,9606.ENSP00000268182,9606.ENSP00000273550,9606.ENSP00000285379,…	DCN,VCL,LGALS1,MYH9,PYGL,PYGB,AEBP1,COL1A1,GNB3,CTSD,TUBA4A,PRPH,GDF11,SDCBP,PRDX1,IDE,IQGAP1,FTH1,CA2,FABP1,ALDH1A1,COL14A1,CKB,TPP1,HSP90B1,PKM,PLEC,HSP90AA1,DPYSL3,ANXA6,FN1,VAT1,DPP4,COL6A1,DMBT1,FLNA,AKR1A1,AK1,DES,HSPG2,PSAT1,AHNAK,TXNDC5,SERPINB9,KRT18,PPT1,HSPA8,CRYAB,MYL6,NPC2,MYH14,HIST1H4A,HYOU1
GO:0031982	Vesicle	58	3879	0.47	1.39e-14	9606.ENSP00000211998,9606.ENSP00000215909,9606.ENSP00000216181,9606.ENSP00000216392,9606.ENSP00000216962,9606.ENSP00000223357,9606.ENSP00000225964,9606.ENSP00000229264,9606.ENSP00000236671,9606.ENSP00000248437,9606.ENSP00000257860,9606.ENSP00000260130,9606.ENSP00000262746,9606.ENSP00000263233,9606.ENSP00000265986,9606.ENSP00000268182,9606.ENSP00000273130,9606.ENSP00000273550,9606.ENSP00000285208,…	VCL,LGALS1,MYH9,PYGL,PYGB,AEBP1,COL1A1,GNB3,CTSD,TUBA4A,PRPH,SDCBP,PRDX1,SYP,IDE,IQGAP1,DYNC1LI1,FTH1,RAB6B,CA2,FABP1,ALDH1A1,CKB,TPP1,HSP90B1,PKM,PLEC,HSP90AA1,DPYSL3,ANXA6,FN1,VAT1,DPP4,COL6A1,DMBT1,FLNA,AKR1A1,AK1,DES,HSPG2,PSAT1,AHNAK,TXNDC5,SERPINB9,KRT18,XRCC5,DCT,PPT1,PMEL,HSPA8,CRYAB,AP1S2,MYL6,NPC2,MYH14,RAB18,HIST1H4A,HYOU1
GO:0005576	Extracellular region	57	4166	0.43	1.54e-12	9606.ENSP00000052754,9606.ENSP00000211998,9606.ENSP00000215909,9606.ENSP00000216181,9606.ENSP00000216392,9606.ENSP00000216962,9606.ENSP00000223357,9606.ENSP00000225964,9606.ENSP00000229264,9606.ENSP00000236671,9606.ENSP00000248437,9606.ENSP00000257860,9606.ENSP00000257868,9606.ENSP00000260130,9606.ENSP00000262746,9606.ENSP00000265986,9606.ENSP00000268182,9606.ENSP00000273550,9606.ENSP00000285379,…	DCN,VCL,LGALS1,MYH9,PYGL,PYGB,AEBP1,COL1A1,GNB3,CTSD,TUBA4A,PRPH,GDF11,SDCBP,PRDX1,IDE,IQGAP1,FTH1,CA2,FABP1,ALDH1A1,COL14A1,CKB,TPP1,HSP90B1,FSTL5,PKM,PLEC,HSP90AA1,UNC119,DPYSL3,ANXA6,FN1,VAT1,DPP4,COL6A1,DMBT1,FLNA,AKR1A1,AK1,DES,HSPG2,PSAT1,AHNAK,TXNDC5,SERPINB9,KRT18,XRCC5,PPT1,PMEL,HSPA8,CRYAB,MYL6,NPC2,MYH14,HIST1H4A,HYOU1
GO:0005775	Vacuolar lumen	12	174	1.13	3.93e-08	9606.ENSP00000052754,9606.ENSP00000216962,9606.ENSP00000236671,9606.ENSP00000260130,9606.ENSP00000299427,9606.ENSP00000335153,9606.ENSP00000347872,9606.ENSP00000363827,9606.ENSP00000369081,9606.ENSP00000394863,9606.ENSP00000432083,9606.ENSP00000451112	DCN,PYGB,CTSD,SDCBP,TPP1,HSP90AA1,VAT1,HSPG2,TXNDC5,PPT1,HSPA8,NPC2
GO:0005829	Cytosol	56	5193	0.33	6.16e-08	9606.ENSP00000211998,9606.ENSP00000215909,9606.ENSP00000216181,9606.ENSP00000216392,9606.ENSP00000229264,9606.ENSP00000248437,9606.ENSP00000254079,9606.ENSP00000260130,9606.ENSP00000262746,9606.ENSP00000265986,9606.ENSP00000268182,9606.ENSP00000273130,9606.ENSP00000273550,9606.ENSP00000285208,9606.ENSP00000285379,9606.ENSP00000288699,9606.ENSP00000291554,9606.ENSP00000295834,9606.ENSP00000297785,…	VCL,LGALS1,MYH9,PYGL,GNB3,TUBA4A,PPP1R1B,SDCBP,PRDX1,IDE,IQGAP1,DYNC1LI1,FTH1,RAB6B,CA2,DPYSL5,HSPB4,FABP1,ALDH1A1,CKB,HSP90B1,PKM,CRMP1,PLEC,HSP90AA1,UNC119,DPYSL4,DPYSL3,PFKM,ADD3,MAP4,MAP2,GUK1,FLNA,AKR1A1,AK1,DES,PSAT1,AHNAK,SERPINB9,KRT18,XRCC5,PGM5,AKAP12,KIF2A,DCT,PPT1,HMGA1,PCBP4,HSPA8,CRYAB,AP1S2,MYL6,GFAP,MYH14,RAB18
GO:0005925	Focal adhesion	16	405	0.89	6.16e-08	9606.ENSP00000211998,9606.ENSP00000216181,9606.ENSP00000260130,9606.ENSP00000268182,9606.ENSP00000299767,9606.ENSP00000323856,9606.ENSP00000346550,9606.ENSP00000353731,9606.ENSP00000358866,9606.ENSP00000363827,9606.ENSP00000367263,9606.ENSP00000379678,9606.ENSP00000384537,9606.ENSP00000399888,9606.ENSP00000432083,9606.ENSP00000480150	VCL,MYH9,SDCBP,IQGAP1,HSP90B1,PLEC,ANXA6,DPP4,FLNA,HSPG2,AHNAK,PGM5,AKAP12,HMGA1,HSPA8,HYOU1
GO:0042470	Melanosome	10	104	1.28	6.16e-08	9606.ENSP00000236671,9606.ENSP00000260130,9606.ENSP00000262746,9606.ENSP00000299427,9606.ENSP00000299767,9606.ENSP00000335153,9606.ENSP00000346550,9606.ENSP00000392762,9606.ENSP00000402758,9606.ENSP00000432083	CTSD,SDCBP,PRDX1,TPP1,HSP90B1,HSP90AA1,ANXA6,DCT,PMEL,HSPA8
GO:0099512	Supramolecular fiber	22	939	0.67	2.35e-07	9606.ENSP00000052754,9606.ENSP00000211998,9606.ENSP00000216181,9606.ENSP00000225964,9606.ENSP00000248437,9606.ENSP00000257860,9606.ENSP00000268182,9606.ENSP00000273130,9606.ENSP00000323856,9606.ENSP00000343690,9606.ENSP00000353375,9606.ENSP00000353508,9606.ENSP00000355180,9606.ENSP00000358866,9606.ENSP00000363071,9606.ENSP00000367263,9606.ENSP00000373487,9606.ENSP00000379678,9606.ENSP00000385000,…	DCN,VCL,MYH9,COL1A1,TUBA4A,PRPH,IQGAP1,DYNC1LI1,PLEC,DPYSL3,MAP4,MAP2,COL6A1,FLNA,DES,AHNAK,KRT18,PGM5,KIF2A,CRYAB,GFAP,MYH14
GO:0043202	Lysosomal lumen	9	96	1.27	3.28e-07	9606.ENSP00000052754,9606.ENSP00000236671,9606.ENSP00000299427,9606.ENSP00000335153,9606.ENSP00000363827,9606.ENSP00000369081,9606.ENSP00000394863,9606.ENSP00000432083,9606.ENSP00000451112	DCN,CTSD,TPP1,HSP90AA1,HSPG2,TXNDC5,PPT1,HSPA8,NPC2
GO:0005737	Cytoplasm	85	11428	0.17	3.68e-07	9606.ENSP00000052754,9606.ENSP00000211998,9606.ENSP00000215909,9606.ENSP00000216181,9606.ENSP00000216392,9606.ENSP00000216962,9606.ENSP00000222800,9606.ENSP00000223357,9606.ENSP00000225964,9606.ENSP00000229264,9606.ENSP00000236671,9606.ENSP00000248437,9606.ENSP00000253799,9606.ENSP00000254079,9606.ENSP00000257860,9606.ENSP00000260130,9606.ENSP00000262746,9606.ENSP00000263233,9606.ENSP00000265986,…	DCN,VCL,LGALS1,MYH9,PYGL,PYGB,ABHD11,AEBP1,COL1A1,GNB3,CTSD,TUBA4A,AOC2,PPP1R1B,PRPH,SDCBP,PRDX1,SYP,IDE,TMPO,IQGAP1,DYNC1LI1,FTH1,RAB6B,CA2,DPYSL5,HSPB4,FABP1,ALDH1A1,COL14A1,CKB,TPP1,HSP90B1,NECAB2,ARR3,PKM,CRMP1,PLEC,HSP90AA1,UNC119,DPYSL4,DPYSL3,PFKM,ANXA6,FN1,VAT1,ADD3,ACSL3,MAP4,MAP2,DPP4,COL6A1,GUK1,PARP1,DMBT1,FLNA,AKR1A1,AK1,DES,HSPG2,PSAT1,AHNAK,TXNDC5,SERPINB9,KRT18,XRCC5,PGM5,AKAP12,K…
GO:0030054	Cell junction	32	2075	0.48	5.21e-07	9606.ENSP00000211998,9606.ENSP00000216181,9606.ENSP00000254079,9606.ENSP00000260130,9606.ENSP00000263233,9606.ENSP00000268182,9606.ENSP00000285208,9606.ENSP00000299767,9606.ENSP00000311538,9606.ENSP00000323856,9606.ENSP00000337040,9606.ENSP00000343690,9606.ENSP00000346550,9606.ENSP00000348381,9606.ENSP00000353375,9606.ENSP00000353508,9606.ENSP00000353731,9606.ENSP00000358866,9606.ENSP00000361140,…	VCL,MYH9,PPP1R1B,SDCBP,SYP,IQGAP1,RAB6B,HSP90B1,ARR3,PLEC,UNC119,DPYSL3,ANXA6,ADD3,MAP4,MAP2,DPP4,FLNA,AKR1A1,DES,HSPG2,AHNAK,KRT18,PGM5,CADM2,AKAP12,PPT1,HMGA1,HSPA8,CRYAB,RAB18,HYOU1
GO:0099503	Secretory vesicle	22	1010	0.63	6.26e-07	9606.ENSP00000211998,9606.ENSP00000216392,9606.ENSP00000216962,9606.ENSP00000225964,9606.ENSP00000236671,9606.ENSP00000260130,9606.ENSP00000263233,9606.ENSP00000268182,9606.ENSP00000273130,9606.ENSP00000273550,9606.ENSP00000320171,9606.ENSP00000335153,9606.ENSP00000343690,9606.ENSP00000346839,9606.ENSP00000347872,9606.ENSP00000357905,9606.ENSP00000369081,9606.ENSP00000375978,9606.ENSP00000394863,…	VCL,PYGL,PYGB,COL1A1,CTSD,SDCBP,SYP,IQGAP1,DYNC1LI1,FTH1,PKM,HSP90AA1,DPYSL3,FN1,VAT1,DMBT1,TXNDC5,XRCC5,PPT1,HSPA8,NPC2,RAB18
GO:0034774	Secretory granule lumen	13	324	0.9	1.28e-06	9606.ENSP00000211998,9606.ENSP00000216392,9606.ENSP00000216962,9606.ENSP00000236671,9606.ENSP00000260130,9606.ENSP00000320171,9606.ENSP00000335153,9606.ENSP00000346839,9606.ENSP00000347872,9606.ENSP00000369081,9606.ENSP00000375978,9606.ENSP00000432083,9606.ENSP00000451112	VCL,PYGL,PYGB,CTSD,SDCBP,PKM,HSP90AA1,FN1,VAT1,TXNDC5,XRCC5,HSPA8,NPC2
GO:0005764	Lysosome	18	698	0.71	1.38e-06	9606.ENSP00000052754,9606.ENSP00000216962,9606.ENSP00000236671,9606.ENSP00000260130,9606.ENSP00000273550,9606.ENSP00000299427,9606.ENSP00000335153,9606.ENSP00000346550,9606.ENSP00000347872,9606.ENSP00000353731,9606.ENSP00000355180,9606.ENSP00000363827,9606.ENSP00000367263,9606.ENSP00000369081,9606.ENSP00000394863,9606.ENSP00000432083,9606.ENSP00000444957,9606.ENSP00000451112	DCN,PYGB,CTSD,SDCBP,FTH1,TPP1,HSP90AA1,ANXA6,VAT1,DPP4,COL6A1,HSPG2,AHNAK,TXNDC5,PPT1,HSPA8,AP1S2,NPC2
GO:0070161	Anchoring junction	19	820	0.66	2.31e-06	9606.ENSP00000211998,9606.ENSP00000216181,9606.ENSP00000260130,9606.ENSP00000268182,9606.ENSP00000299767,9606.ENSP00000323856,9606.ENSP00000346550,9606.ENSP00000348381,9606.ENSP00000353731,9606.ENSP00000358866,9606.ENSP00000363071,9606.ENSP00000363827,9606.ENSP00000367263,9606.ENSP00000373487,9606.ENSP00000379678,9606.ENSP00000384537,9606.ENSP00000399888,9606.ENSP00000432083,9606.ENSP00000480150	VCL,MYH9,SDCBP,IQGAP1,HSP90B1,PLEC,ANXA6,ADD3,DPP4,FLNA,DES,HSPG2,AHNAK,KRT18,PGM5,AKAP12,HMGA1,HSPA8,HYOU1
GO:0030141	Secretory granule	19	845	0.65	3.53e-06	9606.ENSP00000211998,9606.ENSP00000216392,9606.ENSP00000216962,9606.ENSP00000225964,9606.ENSP00000236671,9606.ENSP00000260130,9606.ENSP00000268182,9606.ENSP00000273130,9606.ENSP00000273550,9606.ENSP00000320171,9606.ENSP00000335153,9606.ENSP00000346839,9606.ENSP00000347872,9606.ENSP00000357905,9606.ENSP00000369081,9606.ENSP00000375978,9606.ENSP00000432083,9606.ENSP00000451112,9606.ENSP00000478479	VCL,PYGL,PYGB,COL1A1,CTSD,SDCBP,IQGAP1,DYNC1LI1,FTH1,PKM,HSP90AA1,FN1,VAT1,DMBT1,TXNDC5,XRCC5,HSPA8,NPC2,RAB18
GO:0005622	Intracellular	93	14276	0.11	6.74e-06	9606.ENSP00000052754,9606.ENSP00000211998,9606.ENSP00000215909,9606.ENSP00000216181,9606.ENSP00000216392,9606.ENSP00000216962,9606.ENSP00000222800,9606.ENSP00000223357,9606.ENSP00000225964,9606.ENSP00000229264,9606.ENSP00000236671,9606.ENSP00000244534,9606.ENSP00000248437,9606.ENSP00000251337,9606.ENSP00000253799,9606.ENSP00000254079,9606.ENSP00000254508,9606.ENSP00000257860,9606.ENSP00000257868,…	DCN,VCL,LGALS1,MYH9,PYGL,PYGB,ABHD11,AEBP1,COL1A1,GNB3,CTSD,HIST1H1D,TUBA4A,GNAT2,AOC2,PPP1R1B,NUP210,PRPH,GDF11,SDCBP,PRDX1,SYP,IDE,TMPO,IQGAP1,DYNC1LI1,FTH1,RAB6B,CA2,DPYSL5,HSPB4,FABP1,ALDH1A1,COL14A1,CKB,TPP1,HSP90B1,NECAB2,ARR3,PKM,CRMP1,PLEC,HIST1H1B,HSP90AA1,UNC119,DPYSL4,DPYSL3,PFKM,ANXA6,FN1,VAT1,ADD3,ACSL3,MAP4,MAP2,DPP4,COL6A1,GUK1,PARP1,DMBT1,FLNA,AKR1A1,AK1,DES,HSPG2,PSAT1,AHNAK,TXND…
GO:0031410	Cytoplasmic vesicle	32	2386	0.42	8.38e-06	9606.ENSP00000211998,9606.ENSP00000216392,9606.ENSP00000216962,9606.ENSP00000225964,9606.ENSP00000236671,9606.ENSP00000260130,9606.ENSP00000262746,9606.ENSP00000263233,9606.ENSP00000268182,9606.ENSP00000273130,9606.ENSP00000273550,9606.ENSP00000285208,9606.ENSP00000299427,9606.ENSP00000299767,9606.ENSP00000320171,9606.ENSP00000335153,9606.ENSP00000343690,9606.ENSP00000346550,9606.ENSP00000346839,…	VCL,PYGL,PYGB,COL1A1,CTSD,SDCBP,PRDX1,SYP,IQGAP1,DYNC1LI1,FTH1,RAB6B,TPP1,HSP90B1,PKM,HSP90AA1,DPYSL3,ANXA6,FN1,VAT1,DPP4,DMBT1,TXNDC5,XRCC5,DCT,PPT1,PMEL,HSPA8,AP1S2,NPC2,RAB18,HYOU1
GO:0062023	Collagen-containing extracellular matrix	13	396	0.81	8.38e-06	9606.ENSP00000052754,9606.ENSP00000215909,9606.ENSP00000223357,9606.ENSP00000225964,9606.ENSP00000236671,9606.ENSP00000297848,9606.ENSP00000299767,9606.ENSP00000320171,9606.ENSP00000346550,9606.ENSP00000346839,9606.ENSP00000355180,9606.ENSP00000363827,9606.ENSP00000370074	DCN,LGALS1,AEBP1,COL1A1,CTSD,COL14A1,HSP90B1,PKM,ANXA6,FN1,COL6A1,HSPG2,SERPINB9
GO:0030424	Axon	16	646	0.69	1.05e-05	9606.ENSP00000257860,9606.ENSP00000263233,9606.ENSP00000268182,9606.ENSP00000285379,9606.ENSP00000307449,9606.ENSP00000321606,9606.ENSP00000335153,9606.ENSP00000343690,9606.ENSP00000353375,9606.ENSP00000353508,9606.ENSP00000358866,9606.ENSP00000384193,9606.ENSP00000394863,9606.ENSP00000432083,9606.ENSP00000433560,9606.ENSP00000470298	PRPH,SYP,IQGAP1,CA2,NECAB2,CRMP1,HSP90AA1,DPYSL3,MAP4,MAP2,FLNA,CADM2,PPT1,HSPA8,CRYAB,MYH14
GO:0043005	Neuron projection	23	1366	0.52	1.56e-05	9606.ENSP00000226193,9606.ENSP00000229264,9606.ENSP00000251337,9606.ENSP00000254079,9606.ENSP00000257860,9606.ENSP00000263233,9606.ENSP00000268182,9606.ENSP00000285379,9606.ENSP00000288699,9606.ENSP00000299198,9606.ENSP00000307449,9606.ENSP00000311538,9606.ENSP00000321606,9606.ENSP00000335153,9606.ENSP00000343690,9606.ENSP00000353375,9606.ENSP00000353508,9606.ENSP00000358866,9606.ENSP00000384193,…	RCVRN,GNB3,GNAT2,PPP1R1B,PRPH,SYP,IQGAP1,CA2,DPYSL5,CKB,NECAB2,ARR3,CRMP1,HSP90AA1,DPYSL3,MAP4,MAP2,FLNA,CADM2,PPT1,HSPA8,CRYAB,MYH14
GO:0031012	Extracellular matrix	14	527	0.72	2.67e-05	9606.ENSP00000052754,9606.ENSP00000215909,9606.ENSP00000223357,9606.ENSP00000225964,9606.ENSP00000236671,9606.ENSP00000297848,9606.ENSP00000299767,9606.ENSP00000320171,9606.ENSP00000346550,9606.ENSP00000346839,9606.ENSP00000355180,9606.ENSP00000357905,9606.ENSP00000363827,9606.ENSP00000370074	DCN,LGALS1,AEBP1,COL1A1,CTSD,COL14A1,HSP90B1,PKM,ANXA6,FN1,COL6A1,DMBT1,HSPG2,SERPINB9
GO:0044297	Cell body	14	588	0.67	9.18e-05	9606.ENSP00000226193,9606.ENSP00000229264,9606.ENSP00000254079,9606.ENSP00000257860,9606.ENSP00000288699,9606.ENSP00000299198,9606.ENSP00000321606,9606.ENSP00000335153,9606.ENSP00000343690,9606.ENSP00000353508,9606.ENSP00000358866,9606.ENSP00000384537,9606.ENSP00000394863,9606.ENSP00000433560	RCVRN,GNB3,PPP1R1B,PRPH,DPYSL5,CKB,CRMP1,HSP90AA1,DPYSL3,MAP2,FLNA,AKAP12,PPT1,CRYAB
GO:0043034	Costamere	4	19	1.62	0.00022	9606.ENSP00000211998,9606.ENSP00000323856,9606.ENSP00000367263,9606.ENSP00000379678	VCL,PLEC,AHNAK,PGM5
GO:1904813	ficolin-1-rich granule lumen	7	125	1.04	0.00022	9606.ENSP00000211998,9606.ENSP00000216392,9606.ENSP00000236671,9606.ENSP00000273550,9606.ENSP00000320171,9606.ENSP00000335153,9606.ENSP00000432083	VCL,PYGL,CTSD,FTH1,PKM,HSP90AA1,HSPA8
GO:0120025	Plasma membrane bounded cell projection	27	2193	0.39	0.0004	9606.ENSP00000216181,9606.ENSP00000226193,9606.ENSP00000229264,9606.ENSP00000251337,9606.ENSP00000254079,9606.ENSP00000257860,9606.ENSP00000263233,9606.ENSP00000268182,9606.ENSP00000285379,9606.ENSP00000288699,9606.ENSP00000299198,9606.ENSP00000307449,9606.ENSP00000311538,9606.ENSP00000320171,9606.ENSP00000321606,9606.ENSP00000335153,9606.ENSP00000343690,9606.ENSP00000353375,9606.ENSP00000353508,…	MYH9,RCVRN,GNB3,GNAT2,PPP1R1B,PRPH,SYP,IQGAP1,CA2,DPYSL5,CKB,NECAB2,ARR3,PKM,CRMP1,HSP90AA1,DPYSL3,MAP4,MAP2,DPP4,FLNA,CADM2,KIF2A,PPT1,HSPA8,CRYAB,MYH14
GO:0043226	Organelle	87	13515	0.1	0.00047	9606.ENSP00000052754,9606.ENSP00000211998,9606.ENSP00000215909,9606.ENSP00000216181,9606.ENSP00000216392,9606.ENSP00000216962,9606.ENSP00000222800,9606.ENSP00000223357,9606.ENSP00000225964,9606.ENSP00000226193,9606.ENSP00000229264,9606.ENSP00000236671,9606.ENSP00000244534,9606.ENSP00000248437,9606.ENSP00000251337,9606.ENSP00000254079,9606.ENSP00000254508,9606.ENSP00000257860,9606.ENSP00000257868,…	DCN,VCL,LGALS1,MYH9,PYGL,PYGB,ABHD11,AEBP1,COL1A1,RCVRN,GNB3,CTSD,HIST1H1D,TUBA4A,GNAT2,PPP1R1B,NUP210,PRPH,GDF11,SDCBP,PRDX1,SYP,IDE,TMPO,IQGAP1,DYNC1LI1,FTH1,RAB6B,CA2,HSPB4,FABP1,ALDH1A1,COL14A1,CKB,TPP1,HSP90B1,ARR3,PKM,CRMP1,PLEC,HIST1H1B,HSP90AA1,UNC119,DPYSL3,PFKM,ANXA6,FN1,VAT1,ADD3,ACSL3,MAP4,MAP2,DPP4,COL6A1,PARP1,DMBT1,FLNA,AKR1A1,AK1,DES,HSPG2,PSAT1,AHNAK,TXNDC5,SERPINB9,KRT18,XRCC5,T…
GO:0045202	Synapse	20	1351	0.47	0.00056	9606.ENSP00000216181,9606.ENSP00000254079,9606.ENSP00000260130,9606.ENSP00000263233,9606.ENSP00000285208,9606.ENSP00000311538,9606.ENSP00000337040,9606.ENSP00000343690,9606.ENSP00000348381,9606.ENSP00000353375,9606.ENSP00000353508,9606.ENSP00000358866,9606.ENSP00000361140,9606.ENSP00000363071,9606.ENSP00000384193,9606.ENSP00000384537,9606.ENSP00000394863,9606.ENSP00000432083,9606.ENSP00000433560,…	MYH9,PPP1R1B,SDCBP,SYP,RAB6B,ARR3,UNC119,DPYSL3,ADD3,MAP4,MAP2,FLNA,AKR1A1,DES,CADM2,AKAP12,PPT1,HSPA8,CRYAB,RAB18
GO:0043025	Neuronal cell body	12	518	0.66	0.00058	9606.ENSP00000226193,9606.ENSP00000254079,9606.ENSP00000257860,9606.ENSP00000288699,9606.ENSP00000299198,9606.ENSP00000321606,9606.ENSP00000335153,9606.ENSP00000353508,9606.ENSP00000358866,9606.ENSP00000384537,9606.ENSP00000394863,9606.ENSP00000433560	RCVRN,PPP1R1B,PRPH,DPYSL5,CKB,CRMP1,HSP90AA1,MAP2,FLNA,AKAP12,PPT1,CRYAB
GO:0005903	Brush border	6	106	1.05	0.00084	9606.ENSP00000211998,9606.ENSP00000216181,9606.ENSP00000323856,9606.ENSP00000348381,9606.ENSP00000446955,9606.ENSP00000470298	VCL,MYH9,PLEC,ADD3,MYL6,MYH14
GO:0036477	Somatodendritic compartment	15	852	0.54	0.001	9606.ENSP00000226193,9606.ENSP00000229264,9606.ENSP00000254079,9606.ENSP00000257860,9606.ENSP00000288699,9606.ENSP00000299198,9606.ENSP00000307449,9606.ENSP00000321606,9606.ENSP00000335153,9606.ENSP00000353508,9606.ENSP00000358866,9606.ENSP00000384537,9606.ENSP00000394863,9606.ENSP00000432083,9606.ENSP00000433560	RCVRN,GNB3,PPP1R1B,PRPH,DPYSL5,CKB,NECAB2,CRMP1,HSP90AA1,MAP2,FLNA,AKAP12,PPT1,HSPA8,CRYAB
GO:0150034	Distal axon	9	310	0.76	0.0012	9606.ENSP00000263233,9606.ENSP00000268182,9606.ENSP00000321606,9606.ENSP00000335153,9606.ENSP00000343690,9606.ENSP00000353508,9606.ENSP00000358866,9606.ENSP00000432083,9606.ENSP00000470298	SYP,IQGAP1,CRMP1,HSP90AA1,DPYSL3,MAP2,FLNA,HSPA8,MYH14
GO:0005911	Cell-cell junction	11	490	0.65	0.0016	9606.ENSP00000211998,9606.ENSP00000216181,9606.ENSP00000260130,9606.ENSP00000268182,9606.ENSP00000348381,9606.ENSP00000353731,9606.ENSP00000358866,9606.ENSP00000363071,9606.ENSP00000367263,9606.ENSP00000373487,9606.ENSP00000379678	VCL,MYH9,SDCBP,IQGAP1,ADD3,DPP4,FLNA,DES,AHNAK,KRT18,PGM5
GO:0030426	Growth cone	7	186	0.87	0.0019	9606.ENSP00000268182,9606.ENSP00000321606,9606.ENSP00000335153,9606.ENSP00000343690,9606.ENSP00000353508,9606.ENSP00000358866,9606.ENSP00000470298	IQGAP1,CRMP1,HSP90AA1,DPYSL3,MAP2,FLNA,MYH14
GO:0030425	Dendrite	12	612	0.59	0.0024	9606.ENSP00000226193,9606.ENSP00000229264,9606.ENSP00000254079,9606.ENSP00000288699,9606.ENSP00000299198,9606.ENSP00000307449,9606.ENSP00000335153,9606.ENSP00000353508,9606.ENSP00000358866,9606.ENSP00000394863,9606.ENSP00000432083,9606.ENSP00000433560	RCVRN,GNB3,PPP1R1B,DPYSL5,CKB,NECAB2,HSP90AA1,MAP2,FLNA,PPT1,HSPA8,CRYAB
GO:0042383	Sarcolemma	6	132	0.95	0.0024	9606.ENSP00000211998,9606.ENSP00000323856,9606.ENSP00000355180,9606.ENSP00000363071,9606.ENSP00000367263,9606.ENSP00000379678	VCL,PLEC,COL6A1,DES,AHNAK,PGM5
GO:0005856	Cytoskeleton	25	2221	0.35	0.003	9606.ENSP00000211998,9606.ENSP00000216181,9606.ENSP00000248437,9606.ENSP00000257860,9606.ENSP00000260130,9606.ENSP00000268182,9606.ENSP00000273130,9606.ENSP00000321606,9606.ENSP00000323856,9606.ENSP00000337040,9606.ENSP00000343690,9606.ENSP00000348381,9606.ENSP00000353375,9606.ENSP00000353508,9606.ENSP00000358866,9606.ENSP00000363071,9606.ENSP00000367263,9606.ENSP00000373487,9606.ENSP00000379678,…	VCL,MYH9,TUBA4A,PRPH,SDCBP,IQGAP1,DYNC1LI1,CRMP1,PLEC,UNC119,DPYSL3,ADD3,MAP4,MAP2,FLNA,DES,AHNAK,KRT18,PGM5,AKAP12,KIF2A,CRYAB,MYL6,GFAP,MYH14
GO:0012505	Endomembrane system	40	4542	0.24	0.0034	9606.ENSP00000052754,9606.ENSP00000211998,9606.ENSP00000215909,9606.ENSP00000216392,9606.ENSP00000216962,9606.ENSP00000225964,9606.ENSP00000236671,9606.ENSP00000254508,9606.ENSP00000260130,9606.ENSP00000263233,9606.ENSP00000266732,9606.ENSP00000268182,9606.ENSP00000273130,9606.ENSP00000273550,9606.ENSP00000285208,9606.ENSP00000297848,9606.ENSP00000299427,9606.ENSP00000299767,9606.ENSP00000320171,…	DCN,VCL,LGALS1,PYGL,PYGB,COL1A1,CTSD,NUP210,SDCBP,SYP,TMPO,IQGAP1,DYNC1LI1,FTH1,RAB6B,COL14A1,TPP1,HSP90B1,PKM,HSP90AA1,DPYSL3,ANXA6,FN1,VAT1,ACSL3,COL6A1,PARP1,DMBT1,HSPG2,TXNDC5,SERPINB9,XRCC5,PPT1,PMEL,HSPA8,CRYAB,AP1S2,NPC2,RAB18,HYOU1
GO:0098805	Whole membrane	21	1715	0.38	0.0039	9606.ENSP00000211998,9606.ENSP00000236671,9606.ENSP00000260130,9606.ENSP00000263233,9606.ENSP00000268182,9606.ENSP00000273130,9606.ENSP00000299427,9606.ENSP00000346550,9606.ENSP00000347872,9606.ENSP00000348381,9606.ENSP00000350012,9606.ENSP00000353731,9606.ENSP00000355180,9606.ENSP00000357905,9606.ENSP00000367263,9606.ENSP00000392762,9606.ENSP00000394863,9606.ENSP00000402758,9606.ENSP00000432083,…	VCL,CTSD,SDCBP,SYP,IQGAP1,DYNC1LI1,TPP1,ANXA6,VAT1,ADD3,ACSL3,DPP4,COL6A1,DMBT1,AHNAK,DCT,PPT1,PMEL,HSPA8,AP1S2,RAB18
GO:0035578	Azurophil granule lumen	5	92	1.03	0.004	9606.ENSP00000216962,9606.ENSP00000260130,9606.ENSP00000347872,9606.ENSP00000369081,9606.ENSP00000451112	PYGB,SDCBP,VAT1,TXNDC5,NPC2
GO:0043227	Membrane-bounded organelle	80	12427	0.1	0.0044	9606.ENSP00000052754,9606.ENSP00000211998,9606.ENSP00000215909,9606.ENSP00000216181,9606.ENSP00000216392,9606.ENSP00000216962,9606.ENSP00000222800,9606.ENSP00000223357,9606.ENSP00000225964,9606.ENSP00000229264,9606.ENSP00000236671,9606.ENSP00000244534,9606.ENSP00000248437,9606.ENSP00000251337,9606.ENSP00000254079,9606.ENSP00000254508,9606.ENSP00000257860,9606.ENSP00000257868,9606.ENSP00000260130,…	DCN,VCL,LGALS1,MYH9,PYGL,PYGB,ABHD11,AEBP1,COL1A1,GNB3,CTSD,HIST1H1D,TUBA4A,GNAT2,PPP1R1B,NUP210,PRPH,GDF11,SDCBP,PRDX1,SYP,IDE,TMPO,IQGAP1,DYNC1LI1,FTH1,RAB6B,CA2,HSPB4,FABP1,ALDH1A1,COL14A1,CKB,TPP1,HSP90B1,PKM,CRMP1,PLEC,HIST1H1B,HSP90AA1,DPYSL3,PFKM,ANXA6,FN1,VAT1,ADD3,ACSL3,MAP2,DPP4,COL6A1,PARP1,DMBT1,FLNA,AKR1A1,AK1,DES,HSPG2,PSAT1,AHNAK,TXNDC5,SERPINB9,KRT18,XRCC5,TAGLN3,KIF2A,DCT,PPT1,HM…
GO:0015629	Actin cytoskeleton	10	477	0.62	0.005	9606.ENSP00000211998,9606.ENSP00000216181,9606.ENSP00000268182,9606.ENSP00000343690,9606.ENSP00000358866,9606.ENSP00000367263,9606.ENSP00000379678,9606.ENSP00000433560,9606.ENSP00000446955,9606.ENSP00000470298	VCL,MYH9,IQGAP1,DPYSL3,FLNA,AHNAK,PGM5,CRYAB,MYL6,MYH14
GO:0030016	Myofibril	7	227	0.78	0.0052	9606.ENSP00000211998,9606.ENSP00000323856,9606.ENSP00000358866,9606.ENSP00000363071,9606.ENSP00000367263,9606.ENSP00000379678,9606.ENSP00000433560	VCL,PLEC,FLNA,DES,AHNAK,PGM5,CRYAB
GO:0005788	Endoplasmic reticulum lumen	8	308	0.71	0.0055	9606.ENSP00000215909,9606.ENSP00000225964,9606.ENSP00000297848,9606.ENSP00000299767,9606.ENSP00000346839,9606.ENSP00000355180,9606.ENSP00000369081,9606.ENSP00000480150	LGALS1,COL1A1,COL14A1,HSP90B1,FN1,COL6A1,TXNDC5,HYOU1
GO:0071682	Endocytic vesicle lumen	3	20	1.47	0.0056	9606.ENSP00000299767,9606.ENSP00000335153,9606.ENSP00000480150	HSP90B1,HSP90AA1,HYOU1
GO:0001917	Photoreceptor inner segment	4	57	1.14	0.0066	9606.ENSP00000226193,9606.ENSP00000251337,9606.ENSP00000311538,9606.ENSP00000355689	RCVRN,GNAT2,ARR3,GUK1
GO:0005589	Collagen type VI trimer	2	3	2.12	0.0066	9606.ENSP00000052754,9606.ENSP00000355180	DCN,COL6A1
GO:0097513	Myosin II filament	2	3	2.12	0.0066	9606.ENSP00000216181,9606.ENSP00000470298	MYH9,MYH14
GO:0099513	Polymeric cytoskeletal fiber	12	705	0.53	0.0066	9606.ENSP00000248437,9606.ENSP00000257860,9606.ENSP00000268182,9606.ENSP00000273130,9606.ENSP00000343690,9606.ENSP00000353375,9606.ENSP00000353508,9606.ENSP00000358866,9606.ENSP00000363071,9606.ENSP00000373487,9606.ENSP00000385000,9606.ENSP00000468500	TUBA4A,PRPH,IQGAP1,DYNC1LI1,DPYSL3,MAP4,MAP2,FLNA,DES,KRT18,KIF2A,GFAP
GO:0032991	Protein-containing complex	42	5073	0.21	0.0067	9606.ENSP00000052754,9606.ENSP00000211998,9606.ENSP00000216181,9606.ENSP00000225964,9606.ENSP00000229264,9606.ENSP00000244534,9606.ENSP00000251337,9606.ENSP00000254508,9606.ENSP00000257868,9606.ENSP00000260130,9606.ENSP00000265986,9606.ENSP00000268182,9606.ENSP00000273130,9606.ENSP00000273550,9606.ENSP00000291554,9606.ENSP00000295834,9606.ENSP00000297848,9606.ENSP00000299767,9606.ENSP00000320171,…	DCN,VCL,MYH9,COL1A1,GNB3,HIST1H1D,GNAT2,NUP210,GDF11,SDCBP,IDE,IQGAP1,DYNC1LI1,FTH1,HSPB4,FABP1,COL14A1,HSP90B1,PKM,HIST1H1B,HSP90AA1,DPYSL3,PFKM,FN1,MAP4,MAP2,COL6A1,PARP1,FLNA,HSPG2,XRCC5,PGM5,KIF2A,HMGA1,HSPA8,CRYAB,HMGA2,AP1S2,MYL6,MYH14,HIST1H4A,HYOU1
GO:0045121	Membrane raft	8	324	0.69	0.0067	9606.ENSP00000211998,9606.ENSP00000236671,9606.ENSP00000260130,9606.ENSP00000268182,9606.ENSP00000299427,9606.ENSP00000348381,9606.ENSP00000353731,9606.ENSP00000394863	VCL,CTSD,SDCBP,IQGAP1,TPP1,ADD3,DPP4,PPT1
GO:0035985	Senescence-associated heterochromatin focus	2	4	1.99	0.0086	9606.ENSP00000399888,9606.ENSP00000437621	HMGA1,HMGA2
GO:0032993	protein-DNA complex	6	195	0.78	0.0124	9606.ENSP00000244534,9606.ENSP00000330074,9606.ENSP00000355759,9606.ENSP00000375978,9606.ENSP00000437621,9606.ENSP00000479106	HIST1H1D,HIST1H1B,PARP1,XRCC5,HMGA2,HIST1H4A
GO:0044291	Cell-cell contact zone	4	72	1.04	0.0133	9606.ENSP00000211998,9606.ENSP00000363071,9606.ENSP00000367263,9606.ENSP00000379678	VCL,DES,AHNAK,PGM5
GO:0032432	Actin filament bundle	4	73	1.03	0.0138	9606.ENSP00000216181,9606.ENSP00000379678,9606.ENSP00000433560,9606.ENSP00000470298	MYH9,PGM5,CRYAB,MYH14
GO:0097512	Cardiac myofibril	2	6	1.82	0.0152	9606.ENSP00000363071,9606.ENSP00000433560	DES,CRYAB
GO:0005938	Cell cortex	7	292	0.68	0.0172	9606.ENSP00000211998,9606.ENSP00000216181,9606.ENSP00000295834,9606.ENSP00000348381,9606.ENSP00000358866,9606.ENSP00000384537,9606.ENSP00000426119	VCL,MYH9,FABP1,ADD3,FLNA,AKAP12,CRIP2
GO:0043229	Intracellular organelle	78	12528	0.09	0.0243	9606.ENSP00000052754,9606.ENSP00000211998,9606.ENSP00000215909,9606.ENSP00000216181,9606.ENSP00000216392,9606.ENSP00000216962,9606.ENSP00000222800,9606.ENSP00000223357,9606.ENSP00000225964,9606.ENSP00000236671,9606.ENSP00000244534,9606.ENSP00000248437,9606.ENSP00000254079,9606.ENSP00000254508,9606.ENSP00000257860,9606.ENSP00000257868,9606.ENSP00000260130,9606.ENSP00000262746,9606.ENSP00000263233,…	DCN,VCL,LGALS1,MYH9,PYGL,PYGB,ABHD11,AEBP1,COL1A1,CTSD,HIST1H1D,TUBA4A,PPP1R1B,NUP210,PRPH,GDF11,SDCBP,PRDX1,SYP,IDE,TMPO,IQGAP1,DYNC1LI1,FTH1,RAB6B,HSPB4,FABP1,COL14A1,CKB,TPP1,HSP90B1,PKM,CRMP1,PLEC,HIST1H1B,HSP90AA1,UNC119,DPYSL3,PFKM,ANXA6,FN1,VAT1,ADD3,ACSL3,MAP4,MAP2,DPP4,COL6A1,PARP1,DMBT1,FLNA,DES,HSPG2,AHNAK,TXNDC5,SERPINB9,KRT18,XRCC5,TAGLN3,PGM5,AKAP12,KIF2A,DCT,PPT1,HMGA1,PMEL,PCBP4,H…
GO:0005581	Collagen trimer	4	88	0.95	0.0256	9606.ENSP00000052754,9606.ENSP00000225964,9606.ENSP00000297848,9606.ENSP00000355180	DCN,COL1A1,COL14A1,COL6A1
GO:0044294	Dendritic growth cone	2	9	1.64	0.0274	9606.ENSP00000335153,9606.ENSP00000353508	HSP90AA1,MAP2
GO:0043204	Perikaryon	5	157	0.8	0.0277	9606.ENSP00000226193,9606.ENSP00000257860,9606.ENSP00000321606,9606.ENSP00000358866,9606.ENSP00000433560	RCVRN,PRPH,CRMP1,FLNA,CRYAB
GO:0005916	Fascia adherens	2	10	1.6	0.032	9606.ENSP00000211998,9606.ENSP00000363071	VCL,DES
GO:0034663	Endoplasmic reticulum chaperone complex	2	11	1.56	0.0373	9606.ENSP00000299767,9606.ENSP00000480150	HSP90B1,HYOU1
GO:0005912	Adherens junction	5	170	0.76	0.0375	9606.ENSP00000211998,9606.ENSP00000216181,9606.ENSP00000260130,9606.ENSP00000373487,9606.ENSP00000379678	VCL,MYH9,SDCBP,KRT18,PGM5
GO:0071944	Cell periphery	41	5432	0.17	0.047	9606.ENSP00000211998,9606.ENSP00000216181,9606.ENSP00000229264,9606.ENSP00000251337,9606.ENSP00000253799,9606.ENSP00000260130,9606.ENSP00000263233,9606.ENSP00000265986,9606.ENSP00000268182,9606.ENSP00000273130,9606.ENSP00000285379,9606.ENSP00000295834,9606.ENSP00000299767,9606.ENSP00000307449,9606.ENSP00000323856,9606.ENSP00000335153,9606.ENSP00000345771,9606.ENSP00000346839,9606.ENSP00000348381,…	VCL,MYH9,GNB3,GNAT2,AOC2,SDCBP,SYP,IDE,IQGAP1,DYNC1LI1,CA2,FABP1,HSP90B1,NECAB2,PLEC,HSP90AA1,PFKM,FN1,ADD3,ACSL3,MAP4,DPP4,COL6A1,DMBT1,FLNA,AKR1A1,DES,HSPG2,AHNAK,KRT18,XRCC5,PGM5,CADM2,AKAP12,DCT,PMEL,CRIP2,HSPA8,CRYAB,AP1S2,RAB18
GO:0014704	Intercalated disc	3	51	1.07	0.0482	9606.ENSP00000211998,9606.ENSP00000363071,9606.ENSP00000379678	VCL,DES,PGM5

## Sheet: RPE
	Commonly changed protein								P1/P1c						P2/P2c
	Protein IDs	Protein names	Gene names	FC P1/P1c	FC P2/P2c	Log FC P1/P1c	Log FC P2/P2c		Protein IDs	Gene names	Protein names	FC P1/P1C	Log FC P1/P1C		Protein IDs	Gene names	Protein names	FC P2/P2c	Log FC P2/P2c
	A0A024R571;Q9H4M9	EH domain-containing protein 1	EHD1	0.533771	1.25974	-0.905706	0.333125		A0A024R571;Q9H4M9	EH domain-containing protein 1	EHD1	0.533771	-0.905706		A0A024R571;Q9H4M9	EHD1	EH domain-containing protein 1	1.25974	0.333125
	A0A024R6I7;A0A0G2JRN3;P01009	Alpha-1-antitrypsin	SERPINA1	0.500677	0.736825	-0.998048	-0.440606		A0A024R6I7;A0A0G2JRN3;P01009	Alpha-1-antitrypsin	SERPINA1	0.500677	-0.998048		A0A024R6I7;A0A0G2JRN3;P01009	SERPINA1	Alpha-1-antitrypsin	0.736825	-0.440606
	A0A075B730;P58107	Epiplakin	EPPK1	1.96378	1.42526	0.973636	0.511223		A0A024RA52;P25787	Proteasome subunit alpha type;Proteasome subunit alpha type-2	PSMA2	1.18713	0.24748		A0A075B730;P58107	EPPK1	Epiplakin	1.42526	0.511223
	A0A087WT12;A0A087X2I2;P36969	Glutathione peroxidase;Glutathione peroxidase;Phospholipid hydroperoxide glutathione peroxidase	GPX4	0.631807	1.47452	-0.662444	0.560247		A0A024RCG2;A0A0J9YWM3;E9PRM7;Q96BI1	Solute carrier family 22 (Organic cation transporter), member 18, isoform CRA_a;Solute carrier family 22 member 18;Solute carrier family 22 member 18;Solute carrier family 22 member 18	SLC22A18	2.37039	1.24512		A0A075B7C0;A0A0C4DGQ5;K7EIV0;P04632;U3KQE2	CAPNS1	Calcium-activated neutral proteinase small subunit (Fragment);Calcium-activated neutral proteinase small subunit;Calcium-activated neutral proteinase small subunit (Fragment);Calpain small subunit 1;Calcium-activated neutral proteinase small subunit (Fragment)	1.84639	0.884704
	A0A087WT59;P02766	Transthyretin	TTR	0.556276	0.73461	-0.846127	-0.44495		A0A024RCR6;A0A0G2JK23;A0A7I2V508;A0A7P0MQS5;P46379	BCL2-associated athanogene 6;BCL2-associated athanogene 6;BCL2-associated athanogene 6;Large proline-rich protein BAG6;Large proline-rich protein BAG6	BAG6	0.514387	-0.959075		A0A087WT12;A0A087X2I2;P36969	GPX4	Glutathione peroxidase;Glutathione peroxidase;Phospholipid hydroperoxide glutathione peroxidase	1.47452	0.560247
	A0A087WTA8;P08123	Collagen alpha-2(I) chain	COL1A2	69.8908	0.372815	6.12703	-1.42347		A0A075B730;P58107	Epiplakin	EPPK1	1.96378	0.973636		A0A087WT59;P02766	TTR	Transthyretin	0.73461	-0.44495
	A0A087WTP3;M0R0C6;Q92945	Far upstream element-binding protein 2	KHSRP	1.25979	0.787472	0.333186	-0.3447		A0A087WT12;A0A087X2I2;P36969	Glutathione peroxidase;Glutathione peroxidase;Phospholipid hydroperoxide glutathione peroxidase	GPX4	0.631807	-0.662444		A0A087WTA8;P08123	COL1A2	Collagen alpha-2(I) chain	0.372815	-1.42347
	A0A087WUB9;Q8WYA6	Beta-catenin-like protein 1	CTNNBL1	1.37335	0.656467	0.457697	-0.607207		A0A087WT59;P02766	Transthyretin	TTR	0.556276	-0.846127		A0A087WTP3;M0R0C6;Q92945	KHSRP	Far upstream element-binding protein 2	0.787472	-0.3447
	A0A087WVM4;B7ZM99;Q6UB35	Formyltetrahydrofolate synthetase;Formyltetrahydrofolate synthetase;Monofunctional C1-tetrahydrofolate synthase, mitochondrial	MTHFD1L	1.74772	1.11498	0.805473	0.157021		A0A087WTA8;P08123	Collagen alpha-2(I) chain	COL1A2	69.8908	6.12703		A0A087WTU3;Q9Y6I9	TEX264	Testis-expressed protein 264	0.744008	-0.426611
	A0A087WVQ6;Q00610	Clathrin heavy chain;Clathrin heavy chain 1	CLTC	0.525478	0.861456	-0.928299	-0.215151		A0A087WTP3;M0R0C6;Q92945	Far upstream element-binding protein 2	KHSRP	1.25979	0.333186		A0A087WUB9;Q8WYA6	CTNNBL1	Beta-catenin-like protein 1	0.656467	-0.607207
	A0A087WW77;Q15334	Lethal(2) giant larvae protein homolog 1	LLGL1	0.278559	0.591946	-1.84394	-0.756462		A0A087WUB9;Q8WYA6	Beta-catenin-like protein 1	CTNNBL1	1.37335	0.457697		A0A087WVM4;B7ZM99;Q6UB35	MTHFD1L	Formyltetrahydrofolate synthetase;Formyltetrahydrofolate synthetase;Monofunctional C1-tetrahydrofolate synthase, mitochondrial	1.11498	0.157021
	A0A087WWM6;O43272	Proline dehydrogenase;Proline dehydrogenase 1, mitochondrial	PRODH	1.32655	0.714523	0.407674	-0.484947		A0A087WUW9;Q9NXU5	ADP-ribosylation factor-like protein 15	ARL15	0.316443	-1.65998		A0A087WVQ6;Q00610	CLTC	Clathrin heavy chain;Clathrin heavy chain 1	0.861456	-0.215151
	A0A087WWX0;A0A0A0MQR7;P19388	DNA-directed RNA polymerases I, II, and III subunit RPABC1 (Fragment);DNA-directed RNA polymerase II subunit E;DNA-directed RNA polymerases I, II, and III subunit RPABC1	POLR2E	1.50764	0.854868	0.592293	-0.226226		A0A087WVM4;B7ZM99;Q6UB35	Formyltetrahydrofolate synthetase;Formyltetrahydrofolate synthetase;Monofunctional C1-tetrahydrofolate synthase, mitochondrial	MTHFD1L	1.74772	0.805473		A0A087WW77;Q15334	LLGL1	Lethal(2) giant larvae protein homolog 1	0.591946	-0.756462
	A0A087WX02;F8WB74;M0QYX1;P63302	Selenoprotein W	SELENOW	0.551089	2.44081	-0.859643	1.28736		A0A087WVQ6;Q00610	Clathrin heavy chain;Clathrin heavy chain 1	CLTC	0.525478	-0.928299		A0A087WWM6;O43272	PRODH	Proline dehydrogenase;Proline dehydrogenase 1, mitochondrial	0.714523	-0.484947
	A0A087WXC5;A0A7I2V594;E7ESZ7;O95299	NADH dehydrogenase [ubiquinone] 1 alpha subcomplex subunit 10, mitochondrial;NADH dehydrogenase [ubiquinone] 1 alpha subcomplex subunit 10, mitochondrial;NADH dehydrogenase [ubiquinone] 1 alpha subcomplex subunit 10, mitochondrial;NADH dehydrogenase [ubiquinone] 1 alpha subcomplex subunit 10, mitochondrial	NDUFA10	0.576511	0.719859	-0.794581	-0.474214		A0A087WW66;Q99460	26S proteasome non-ATPase regulatory subunit 1	PSMD1	1.38357	0.468398		A0A087WWX0;A0A0A0MQR7;P19388	POLR2E	DNA-directed RNA polymerases I, II, and III subunit RPABC1 (Fragment);DNA-directed RNA polymerase II subunit E;DNA-directed RNA polymerases I, II, and III subunit RPABC1	0.854868	-0.226226
	A0A087WXK5;J3QSS3;Q9BZC7	ATP-binding cassette sub-family A member 2	ABCA2	0.646943	0.8669	-0.628289	-0.206063		A0A087WW77;Q15334	Lethal(2) giant larvae protein homolog 1	LLGL1	0.278559	-1.84394		A0A087WX02;F8WB74;M0QYX1;P63302	SELENOW	Selenoprotein W	2.44081	1.28736
	A0A087WXM8;P50895	Basal cell adhesion molecule	BCAM	2.5616	0.804642	1.35704	-0.31358		A0A087WWM6;O43272	Proline dehydrogenase;Proline dehydrogenase 1, mitochondrial	PRODH	1.32655	0.407674		A0A087WXC5;A0A7I2V594;E7ESZ7;O95299	NDUFA10	NADH dehydrogenase [ubiquinone] 1 alpha subcomplex subunit 10, mitochondrial;NADH dehydrogenase [ubiquinone] 1 alpha subcomplex subunit 10, mitochondrial;NADH dehydrogenase [ubiquinone] 1 alpha subcomplex subunit 10, mitochondrial;NADH dehydrogenase [ubiquinone] 1 alpha subcomplex subunit 10, mitochondrial	0.719859	-0.474214
	A0A087WY71;Q96CW1	AP-2 complex subunit mu	AP2M1	0.504963	0.826074	-0.98575	-0.275657		A0A087WWU8	Tropomyosin alpha-3 chain	TPM3	0.593225	-0.753348		A0A087WXK5;J3QSS3;Q9BZC7	ABCA2	ATP-binding cassette sub-family A member 2	0.8669	-0.206063
	A0A087WY85;A0A0A0MQU3;D6RAH7;D6RAW0;D6RFM0;H9KV45;P61077;P62837	Ubiquitin-conjugating enzyme E2 D3;Ubiquitin-conjugating enzyme E2 D2;Ubiquitin-conjugating enzyme E2 D3;Ubiquitin-conjugating enzyme E2 D3 (Fragment);Ubiquitin-conjugating enzyme E2 D2 (Fragment);Ubiquitin-conjugating enzyme E2 D3;Ubiquitin-conjugating enzyme E2 D3;Ubiquitin-conjugating enzyme E2 D2	UBE2D3;UBE2D2;UBE2D3;UBE2D3;UBE2D2;UBE2D3;UBE2D3;UBE2D2	0.594787	1.81132	-0.749555	0.857042		A0A087WWX0;A0A0A0MQR7;P19388	DNA-directed RNA polymerases I, II, and III subunit RPABC1 (Fragment);DNA-directed RNA polymerase II subunit E;DNA-directed RNA polymerases I, II, and III subunit RPABC1	POLR2E	1.50764	0.592293		A0A087WXM8;P50895	BCAM	Basal cell adhesion molecule	0.804642	-0.31358
	A0A087WYD6;A0A0G2JLV0;Q03519;X5CMH5	Antigen peptide transporter 2	TAP2	2.03161	0.602007	1.02263	-0.732148		A0A087WX02;F8WB74;M0QYX1;P63302	Selenoprotein W	SELENOW	0.551089	-0.859643		A0A087WY71;Q96CW1	AP2M1	AP-2 complex subunit mu	0.826074	-0.275657
	A0A087WYF8;Q53GG5	PDZ and LIM domain protein 3	PDLIM3	2.08129	1.60516	1.05748	0.682721		A0A087WXC5;A0A7I2V594;E7ESZ7;O95299	NADH dehydrogenase [ubiquinone] 1 alpha subcomplex subunit 10, mitochondrial;NADH dehydrogenase [ubiquinone] 1 alpha subcomplex subunit 10, mitochondrial;NADH dehydrogenase [ubiquinone] 1 alpha subcomplex subunit 10, mitochondrial;NADH dehydrogenase [ubiquinone] 1 alpha subcomplex subunit 10, mitochondrial	NDUFA10	0.576511	-0.794581		A0A087WY85;A0A0A0MQU3;D6RAH7;D6RAW0;D6RFM0;H9KV45;P61077;P62837	UBE2D3;UBE2D2;UBE2D3;UBE2D3;UBE2D2;UBE2D3;UBE2D3;UBE2D2	Ubiquitin-conjugating enzyme E2 D3;Ubiquitin-conjugating enzyme E2 D2;Ubiquitin-conjugating enzyme E2 D3;Ubiquitin-conjugating enzyme E2 D3 (Fragment);Ubiquitin-conjugating enzyme E2 D2 (Fragment);Ubiquitin-conjugating enzyme E2 D3;Ubiquitin-conjugating enzyme E2 D3;Ubiquitin-conjugating enzyme E2 D2	1.81132	0.857042
	A0A087WZ13;E9PAU2	Ribonucleoprotein PTB-binding 1	RAVER1	1.97733	0.5092	0.983556	-0.973695		A0A087WXK5;J3QSS3;Q9BZC7	ATP-binding cassette sub-family A member 2	ABCA2	0.646943	-0.628289		A0A087WYD6;A0A0G2JLV0;Q03519;X5CMH5	TAP2	Antigen peptide transporter 2	0.602007	-0.732148
	A0A087WZN1;O43837	Isocitrate dehydrogenase [NAD] subunit, mitochondrial;Isocitrate dehydrogenase [NAD] subunit beta, mitochondrial	IDH3B	0.457559	0.787302	-1.12797	-0.345012		A0A087WXM8;P50895	Basal cell adhesion molecule	BCAM	2.5616	1.35704		A0A087WYF8;Q53GG5	PDLIM3	PDZ and LIM domain protein 3	1.60516	0.682721
	A0A087X020;Q9Y3A5	Ribosome maturation protein SBDS	SBDS	0.738401	1.55647	-0.437525	0.638276		A0A087WXN9;Q765P7	Protein MTSS 2	MTSS2	0.342709	-1.54495		A0A087WZ13;E9PAU2	RAVER1	Ribonucleoprotein PTB-binding 1	0.5092	-0.973695
	A0A087X0D5;A0A7I2V3E8;A0A7I2V4X5;A0A7I2YQ92;E9PKT6;P09668	Pro-cathepsin H	CTSH	2.48295	1.21566	1.31205	0.281742		A0A087WY71;Q96CW1	AP-2 complex subunit mu	AP2M1	0.504963	-0.98575		A0A087WZN1;O43837	IDH3B	Isocitrate dehydrogenase [NAD] subunit, mitochondrial;Isocitrate dehydrogenase [NAD] subunit beta, mitochondrial	0.787302	-0.345012
	A0A087X0K9;G3V1L9;Q07157	Tight junction protein 1 (Zona occludens 1), isoform CRA_a;Tight junction protein ZO-1;Tight junction protein ZO-1	TJP1	1.66918	0.925878	0.739136	-0.111106		A0A087WY85;A0A0A0MQU3;D6RAH7;D6RAW0;D6RFM0;H9KV45;P61077;P62837	Ubiquitin-conjugating enzyme E2 D3;Ubiquitin-conjugating enzyme E2 D2;Ubiquitin-conjugating enzyme E2 D3;Ubiquitin-conjugating enzyme E2 D3 (Fragment);Ubiquitin-conjugating enzyme E2 D2 (Fragment);Ubiquitin-conjugating enzyme E2 D3;Ubiquitin-conjugating enzyme E2 D3;Ubiquitin-conjugating enzyme E2 D2	UBE2D3;UBE2D2;UBE2D3;UBE2D3;UBE2D2;UBE2D3;UBE2D3;UBE2D2	0.594787	-0.749555		A0A087X020;Q9Y3A5	SBDS	Ribosome maturation protein SBDS	1.55647	0.638276
	A0A087X0R6;Q9UMY4	Sorting nexin-12	SNX12	0.612542	1.24722	-0.70712	0.318713		A0A087WYD6;A0A0G2JLV0;Q03519;X5CMH5	Antigen peptide transporter 2	TAP2	2.03161	1.02263		A0A087X0D5;A0A7I2V3E8;A0A7I2V4X5;A0A7I2YQ92;E9PKT6;P09668	CTSH	Pro-cathepsin H	1.21566	0.281742
	A0A087X165;Q9C0H9	SRC kinase-signaling inhibitor 1;SRC kinase signaling inhibitor 1	SRCIN1	0.147964	0.561305	-2.75668	-0.833144		A0A087WYF8;Q53GG5	PDZ and LIM domain protein 3	PDLIM3	2.08129	1.05748		A0A087X0K9;G3V1L9;Q07157	TJP1	Tight junction protein 1 (Zona occludens 1), isoform CRA_a;Tight junction protein ZO-1;Tight junction protein ZO-1	0.925878	-0.111106
	A0A087X1Z3;Q9UL46	Proteasome activator complex subunit 2	PSME2	1.27454	1.87665	0.349982	0.908159		A0A087WZ13;E9PAU2	Ribonucleoprotein PTB-binding 1	RAVER1	1.97733	0.983556		A0A087X0R6;Q9UMY4	SNX12	Sorting nexin-12	1.24722	0.318713
	A0A0A0MQT0	Retinol binding protein 1, cellular	RBP1	1.44765	1.73616	0.533716	0.795903		A0A087WZN1;O43837	Isocitrate dehydrogenase [NAD] subunit, mitochondrial;Isocitrate dehydrogenase [NAD] subunit beta, mitochondrial	IDH3B	0.457559	-1.12797		A0A087X165;Q9C0H9	SRCIN1	SRC kinase-signaling inhibitor 1;SRC kinase signaling inhibitor 1	0.561305	-0.833144
	A0A0A0MQW0	Myelin expression factor 2	MYEF2	1.17721	0.687494	0.23537	-0.540582		A0A087X020;Q9Y3A5	Ribosome maturation protein SBDS	SBDS	0.738401	-0.437525		A0A087X1Z3;Q9UL46	PSME2	Proteasome activator complex subunit 2	1.87665	0.908159
	A0A0A0MR13;A0A590UJ58;B0AZR9;P63092;Q5JWF2	Guanine nucleotide-binding protein G(s) subunit alpha isoforms short;Guanine nucleotide-binding protein G(s) subunit alpha isoforms short;GNAS complex locus, isoform CRA_b;Guanine nucleotide-binding protein G(s) subunit alpha isoforms short;Guanine nucleotide-binding protein G(s) subunit alpha isoforms XLas	GNAS	0.876638	0.799807	-0.189947	-0.322275		A0A087X0D5;A0A7I2V3E8;A0A7I2V4X5;A0A7I2YQ92;E9PKT6;P09668	Pro-cathepsin H	CTSH	2.48295	1.31205		A0A096LNY6;A0A1B0GTJ7;A0A1B0GWJ0;A0A7P0T9A7;A0A7P0Z472;P30566	ADSL	Adenylosuccinate lyase	2.98242	1.57648
	A0A0A0MRJ6;P22061	Protein-L-isoaspartate O-methyltransferase;Protein-L-isoaspartate(D-aspartate) O-methyltransferase	PCMT1	0.278397	1.21946	-1.84478	0.286243		A0A087X0K9;G3V1L9;Q07157	Tight junction protein 1 (Zona occludens 1), isoform CRA_a;Tight junction protein ZO-1;Tight junction protein ZO-1	TJP1	1.66918	0.739136		A0A0A0MQT0	RBP1	Retinol binding protein 1, cellular	1.73616	0.795903
	A0A0A0MRP6;B7ZLQ5;P28370	Probable global transcription activator SNF2L1	SMARCA1	1.5332	1.25164	0.616544	0.323824		A0A087X0R6;Q9UMY4	Sorting nexin-12	SNX12	0.612542	-0.70712		A0A0A0MQU4;H7C3V9;Q96I15	SCLY	Selenocysteine lyase;Selenocysteine lyase (Fragment);Selenocysteine lyase	2.07708	1.05455
	A0A0A0MRR7;P09234	U1 small nuclear ribonucleoprotein C	SNRPC	1.70478	0.73913	0.769583	-0.436101		A0A087X0S5;P12109	Collagen alpha-1(VI) chain	COL6A1	8.73684	3.12711		A0A0A0MQV6;P09038	FGF2	Fibroblast growth factor;Fibroblast growth factor 2	0.541134	-0.885941
	A0A0A0MRU0;A0A0C4DH75;A0A0D9SFF8;B4DZ84;D3DX48;D3DX49;Q14168	MAGUK p55 subfamily member 2	MPP2	0.834757	0.721897	-0.260572	-0.470136		A0A087X165;Q9C0H9	SRC kinase-signaling inhibitor 1;SRC kinase signaling inhibitor 1	SRCIN1	0.147964	-2.75668		A0A0A0MQW0	MYEF2	Myelin expression factor 2	0.687494	-0.540582
	A0A0A0MS08;P01857	Immunoglobulin heavy constant gamma 1 (Fragment);Immunoglobulin heavy constant gamma 1	IGHG1	0.373461	0.641223	-1.42097	-0.641102		A0A087X1W8;A0A0A0MTJ8;Q9BY67;X5DQS5	Cell adhesion molecule 1;Cell adhesion molecule 1 (Fragment);Cell adhesion molecule 1;Cell adhesion molecule 1 (Fragment)	CADM1	0.747946	-0.418994		A0A0A0MR13;A0A590UJ58;B0AZR9;P63092;Q5JWF2	GNAS	Guanine nucleotide-binding protein G(s) subunit alpha isoforms short;Guanine nucleotide-binding protein G(s) subunit alpha isoforms short;GNAS complex locus, isoform CRA_b;Guanine nucleotide-binding protein G(s) subunit alpha isoforms short;Guanine nucleotide-binding protein G(s) subunit alpha isoforms XLas	0.799807	-0.322275
	A0A0A0MSI2;B3KPJ4;Q8IXK0	Polyhomeotic-like protein 2	PHC2	1.89118	0.534388	0.919288	-0.904041		A0A087X1Z3;Q9UL46	Proteasome activator complex subunit 2	PSME2	1.27454	0.349982		A0A0A0MRJ6;P22061	PCMT1	Protein-L-isoaspartate O-methyltransferase;Protein-L-isoaspartate(D-aspartate) O-methyltransferase	1.21946	0.286243
	A0A0A0MTH3;Q13418	59 kDa serine/threonine-protein kinase;Integrin-linked protein kinase	ILK	1.70835	1.63488	0.7726	0.709186		A0A0A0MQT0	Retinol binding protein 1, cellular	RBP1	1.44765	0.533716		A0A0A0MRP6;B7ZLQ5;P28370	SMARCA1	Probable global transcription activator SNF2L1	1.25164	0.323824
	A0A0A0MTI1;Q15392	Delta(24)-sterol reductase	DHCR24	3.19239	0.35242	1.67464	-1.50463		A0A0A0MQW0	Myelin expression factor 2	MYEF2	1.17721	0.23537		A0A0A0MRR7;P09234	SNRPC	U1 small nuclear ribonucleoprotein C	0.73913	-0.436101
	A0A0A0MTJ9;Q6PIU2	Neutral cholesterol ester hydrolase 1	NCEH1	0.242568	0.791412	-2.04354	-0.337499		A0A0A0MR13;A0A590UJ58;B0AZR9;P63092;Q5JWF2	Guanine nucleotide-binding protein G(s) subunit alpha isoforms short;Guanine nucleotide-binding protein G(s) subunit alpha isoforms short;GNAS complex locus, isoform CRA_b;Guanine nucleotide-binding protein G(s) subunit alpha isoforms short;Guanine nucleotide-binding protein G(s) subunit alpha isoforms XLas	GNAS	0.876638	-0.189947		A0A0A0MRU0;A0A0C4DH75;A0A0D9SFF8;B4DZ84;D3DX48;D3DX49;Q14168	MPP2	MAGUK p55 subfamily member 2	0.721897	-0.470136
	A0A0A0MTQ5;G3V556;P56378	ATP synthase subunit ATP5MJ, mitochondrial;ATP synthase subunit ATP5MJ, mitochondrial;ATP synthase subunit ATP5MJ, mitochondrial	ATP5MJ	0.703064	0.784598	-0.508273	-0.349974		A0A0A0MRJ6;P22061	Protein-L-isoaspartate O-methyltransferase;Protein-L-isoaspartate(D-aspartate) O-methyltransferase	PCMT1	0.278397	-1.84478		A0A0A0MS08;P01857	IGHG1	Immunoglobulin heavy constant gamma 1 (Fragment);Immunoglobulin heavy constant gamma 1	0.641223	-0.641102
	A0A0B4J269;Q13509	G_PROTEIN_RECEP_F1_2 domain-containing protein;Tubulin beta-3 chain	;TUBB3	0.0337638	2.16145	-4.88838	1.112		A0A0A0MRP6;B7ZLQ5;P28370	Probable global transcription activator SNF2L1	SMARCA1	1.5332	0.616544		A0A0A0MS51;A0A0A0MT01;GELS_HUMAN;P06396	GSN;GSN;;GSN	Actin-depolymerizing factor;Actin-depolymerizing factor;;Gelsolin	2.31362	1.21015
	A0A0C4DFM1;Q92544	Transmembrane 9 superfamily member;Transmembrane 9 superfamily member 4	TM9SF4	1.1539	0.706477	0.206523	-0.501286		A0A0A0MRR7;P09234	U1 small nuclear ribonucleoprotein C	SNRPC	1.70478	0.769583		A0A0A0MSA0;Q16787	LAMA3	Laminin subunit alpha-3	0.237077	-2.07657
	A0A0C4DFR1	Transmembrane and coiled-coil domains protein 2	TMCC2	0.601221	0.48758	-0.734032	-1.03629		A0A0A0MRU0;A0A0C4DH75;A0A0D9SFF8;B4DZ84;D3DX48;D3DX49;Q14168	MAGUK p55 subfamily member 2	MPP2	0.834757	-0.260572		A0A0A0MSI2;B3KPJ4;Q8IXK0	PHC2	Polyhomeotic-like protein 2	0.534388	-0.904041
	A0A0C4DFV9;Q01105	Protein SET	SET	1.5561	1.34769	0.637933	0.430487		A0A0A0MRV4;A0A0A0MT35;A0A0G2JRR6;A0A0G2JSF1;A0A2P0CTB1;A0A2P0CTH9;A0A2P0CU24;J3KPF5;J3KPF6;J3KRV9;J3QKK8;Q8TBF2	Prostamide/prostaglandin F synthase;Prostamide/prostaglandin F synthase;Prostamide/prostaglandin F synthase (Fragment);Prostamide/prostaglandin F synthase (Fragment);Prostamide/prostaglandin F synthase;Prostamide/prostaglandin F synthase;Prostamide/prostaglandin F synthase;Prostamide/prostaglandin F synthase;Prostamide/prostaglandin F synthase (Fragment);Prostamide/prostaglandin F synthase (Fragm…	PRXL2B	0.278753	-1.84294		A0A0A0MT83;P26440	IVD	Butyryl-CoA dehydrogenase;Isovaleryl-CoA dehydrogenase, mitochondrial	0.895472	-0.15928
	A0A0C4DG21;A0A7D9NKC8;E7EP65;E7EW77;F8WAL6;Q9NYB9	Abl interactor 2;Abl interactor 2;Abl interactor 2 (Fragment);Abl interactor 2;Abl interactor 2;Abl interactor 2	ABI2	0.300836	0.701575	-1.73295	-0.511331		A0A0A0MS08;P01857	Immunoglobulin heavy constant gamma 1 (Fragment);Immunoglobulin heavy constant gamma 1	IGHG1	0.373461	-1.42097		A0A0A0MTH3;Q13418	ILK	59 kDa serine/threonine-protein kinase;Integrin-linked protein kinase	1.63488	0.709186
	A0A0C4DG76;Q9BQS7	Hephaestin	HEPH	2.40594	1.30319	1.2666	0.38205		A0A0A0MS54;P22694	cAMP-dependent protein kinase;cAMP-dependent protein kinase catalytic subunit beta	PRKACB	0.369816	-1.43512		A0A0A0MTI1;Q15392	DHCR24	Delta(24)-sterol reductase	0.35242	-1.50463
	A0A0C4DGG9;A0A2R8Y212;A0A2R8Y425;A0A2R8Y521;A0A2R8Y5J0;A0A2R8YFK9;A0A2U3TZM0;F5GWX5;Q14839	DNA helicase;DNA helicase;DNA helicase (Fragment);DNA helicase;DNA helicase;DNA helicase;DNA helicase;DNA helicase;Chromodomain-helicase-DNA-binding protein 4	CHD4	1.48543	0.768772	0.570877	-0.379373		A0A0A0MSB8;Q9UPT5	Exocyst complex component 7	EXOC7	0.475378	-1.07285		A0A0A0MTJ9;Q6PIU2	NCEH1	Neutral cholesterol ester hydrolase 1	0.791412	-0.337499
	A0A0C4DGT3;A0A2R8Y7T6;A0A3B3IRZ4;A0A3B3IU98;Q6DN90	Epididymis secretory sperm binding protein;IQ motif and SEC7 domain-containing protein 1;IQ motif and SEC7 domain-containing protein 1;IQ motif and SEC7 domain-containing protein 1 (Fragment);IQ motif and SEC7 domain-containing protein 1	IQSEC1	0.182878	0.655728	-2.45104	-0.608831		A0A0A0MSI2;B3KPJ4;Q8IXK0	Polyhomeotic-like protein 2	PHC2	1.89118	0.919288		A0A0A0MTQ5;G3V556;P56378	ATP5MJ	ATP synthase subunit ATP5MJ, mitochondrial;ATP synthase subunit ATP5MJ, mitochondrial;ATP synthase subunit ATP5MJ, mitochondrial	0.784598	-0.349974
	A0A0C4DH89;H0YIM4	Ribonuclease kappa	RNASEK	0.779192	0.725662	-0.35995	-0.46263		A0A0A0MTH3;Q13418	59 kDa serine/threonine-protein kinase;Integrin-linked protein kinase	ILK	1.70835	0.7726		A0A0B4J1R2;Q9H6R3	ACSS3	Propionate--CoA ligase;Acyl-CoA synthetase short-chain family member 3, mitochondrial	0.673356	-0.570559
	A0A0D9SEI3;A0A0D9SEN2;A0A0D9SER5;P21127	Cyclin-dependent kinase 11B	CDK11B	1.57289	0.652524	0.653416	-0.615896		A0A0A0MTI1;Q15392	Delta(24)-sterol reductase	DHCR24	3.19239	1.67464		A0A0B4J269;Q13509	;TUBB3	G_PROTEIN_RECEP_F1_2 domain-containing protein;Tubulin beta-3 chain	2.16145	1.112
	A0A0D9SGI1;A0A0E3D6M1;Q86UL8	Membrane-associated guanylate kinase, WW and PDZ domain-containing protein 2;Membrane-associated guanylate kinase, WW and PDZ domain-containing protein 2;Membrane-associated guanylate kinase, WW and PDZ domain-containing protein 2	MAGI2	0.298083	0.623354	-1.74622	-0.681877		A0A0A0MTJ9;Q6PIU2	Neutral cholesterol ester hydrolase 1	NCEH1	0.242568	-2.04354		A0A0C4DFM1;Q92544	TM9SF4	Transmembrane 9 superfamily member;Transmembrane 9 superfamily member 4	0.706477	-0.501286
	A0A0G2JMX7;A0A0G2JPD5;A0A0G2JQJ7;A0A0G2JS76;P10636;TAU_HUMAN	Microtubule-associated protein;Microtubule-associated protein;Microtubule-associated protein;Microtubule-associated protein;Microtubule-associated protein tau;	MAPT;MAPT;MAPT;MAPT;MAPT;	0.0150985	0.520367	-6.04945	-0.942397		A0A0A0MTN0;Q13617	Cullin-2	CUL2	0.319675	-1.64532		A0A0C4DFR1	TMCC2	Transmembrane and coiled-coil domains protein 2	0.48758	-1.03629
	A0A0G2JNW7;Q9Y666	Solute carrier family 12 member 7	SLC12A7	1.50146	0.630533	0.586369	-0.665356		A0A0A0MTQ5;G3V556;P56378	ATP synthase subunit ATP5MJ, mitochondrial;ATP synthase subunit ATP5MJ, mitochondrial;ATP synthase subunit ATP5MJ, mitochondrial	ATP5MJ	0.703064	-0.508273		A0A0C4DFS1;A0A0G2JI07;A0A0G2JL35;A0A140T9I7;A0A140T9N0;A0A140T9W8;A2AAS7;H0YIS1;P13942;Q4VXY6	COL11A2	COL11A2;Collagen alpha-2(XI) chain (Fragment);COL11A2;Collagen alpha-2(XI) chain (Fragment);Collagen alpha-2(XI) chain (Fragment);Collagen alpha-2(XI) chain (Fragment);Collagen alpha-2(XI) chain (Fragment);Collagen alpha-2(XI) chain;Collagen alpha-2(XI) chain;Collagen alpha-2(XI) chain	0.437027	-1.19421
	A0A0G2JNZ2;A0A0G2JPP5;A0A669KB89;Q14160	Protein scribble homolog	SCRIB	1.40535	0.779629	0.490928	-0.35914		A0A0B4J269;Q13509	G_PROTEIN_RECEP_F1_2 domain-containing protein;Tubulin beta-3 chain	;TUBB3	0.0337638	-4.88838		A0A0C4DFV9;Q01105	SET	Protein SET	1.34769	0.430487
	A0A0G2JQ41;A0A1C7CYZ0;Q12979	Active breakpoint cluster region-related protein (Fragment);Active breakpoint cluster region-related protein;Active breakpoint cluster region-related protein	ABR	0.350678	1.78521	-1.51178	0.83609		A0A0C4DFM1;Q92544	Transmembrane 9 superfamily member;Transmembrane 9 superfamily member 4	TM9SF4	1.1539	0.206523		A0A0C4DFZ2;P15289	ARSA	Arylsulfatase A	1.52128	0.60529
	A0A0J9YVP6	60 kDa poly(U)-binding-splicing factor (Fragment)	PUF60	1.43798	0.828626	0.52404	-0.271207		A0A0C4DFR1	Transmembrane and coiled-coil domains protein 2	TMCC2	0.601221	-0.734032		A0A0C4DG21;A0A7D9NKC8;E7EP65;E7EW77;F8WAL6;Q9NYB9	ABI2	Abl interactor 2;Abl interactor 2;Abl interactor 2 (Fragment);Abl interactor 2;Abl interactor 2;Abl interactor 2	0.701575	-0.511331
	A0A0J9YWL0	Beta/gamma crystallin domain-containing protein 1	CRYBG1	0.744709	1.33015	-0.425251	0.411594		A0A0C4DFV9;Q01105	Protein SET	SET	1.5561	0.637933		A0A0C4DG76;Q9BQS7	HEPH	Hephaestin	1.30319	0.38205
	A0A0J9YXJ0;E9PC62	CUGBP Elav-like family member 2	CELF2	1.52762	0.742341	0.611286	-0.429846		A0A0C4DFX9;H0Y3X6;Q9H3P2	Negative elongation factor A;Negative elongation factor A (Fragment);Negative elongation factor A	NELFA	1.97454	0.981513		A0A0C4DGG9;A0A2R8Y212;A0A2R8Y425;A0A2R8Y521;A0A2R8Y5J0;A0A2R8YFK9;A0A2U3TZM0;F5GWX5;Q14839	CHD4	DNA helicase;DNA helicase;DNA helicase (Fragment);DNA helicase;DNA helicase;DNA helicase;DNA helicase;DNA helicase;Chromodomain-helicase-DNA-binding protein 4	0.768772	-0.379373
	A0A0J9YYF7;Q86T65	Disheveled-associated activator of morphogenesis 2	DAAM2	1.49843	0.5823	0.583453	-0.780166		A0A0C4DG17;C9J9K3;P08865	40S ribosomal protein SA;40S ribosomal protein SA (Fragment);40S ribosomal protein SA	RPSA	1.24396	0.314943		A0A0C4DGT3;A0A2R8Y7T6;A0A3B3IRZ4;A0A3B3IU98;Q6DN90	IQSEC1	Epididymis secretory sperm binding protein;IQ motif and SEC7 domain-containing protein 1;IQ motif and SEC7 domain-containing protein 1;IQ motif and SEC7 domain-containing protein 1 (Fragment);IQ motif and SEC7 domain-containing protein 1	0.655728	-0.608831
	A0A0R4J2E8;P43243	Matrin-3	MATR3	1.18521	0.821008	0.245141	-0.284533		A0A0C4DG21;A0A7D9NKC8;E7EP65;E7EW77;F8WAL6;Q9NYB9	Abl interactor 2;Abl interactor 2;Abl interactor 2 (Fragment);Abl interactor 2;Abl interactor 2;Abl interactor 2	ABI2	0.300836	-1.73295		A0A0C4DH89;H0YIM4	RNASEK	Ribonuclease kappa	0.725662	-0.46263
	A0A0S2Z4G6;P09493	Tropomyosin 1 (Alpha), isoform CRA_o (Fragment);Tropomyosin alpha-1 chain	TPM1	3.04375	1.59011	1.60585	0.66913		A0A0C4DG76;Q9BQS7	Hephaestin	HEPH	2.40594	1.2666		A0A0D9SEI3;A0A0D9SEN2;A0A0D9SER5;P21127	CDK11B	Cyclin-dependent kinase 11B	0.652524	-0.615896
	A0A0U1RQF0;P49327	3-hydroxyacyl-[acyl-carrier-protein] dehydratase;Fatty acid synthase	FASN	0.36881	1.304	-1.43905	0.382947		A0A0C4DGG9;A0A2R8Y212;A0A2R8Y425;A0A2R8Y521;A0A2R8Y5J0;A0A2R8YFK9;A0A2U3TZM0;F5GWX5;Q14839	DNA helicase;DNA helicase;DNA helicase (Fragment);DNA helicase;DNA helicase;DNA helicase;DNA helicase;DNA helicase;Chromodomain-helicase-DNA-binding protein 4	CHD4	1.48543	0.570877		A0A0D9SGI1;A0A0E3D6M1;Q86UL8	MAGI2	Membrane-associated guanylate kinase, WW and PDZ domain-containing protein 2;Membrane-associated guanylate kinase, WW and PDZ domain-containing protein 2;Membrane-associated guanylate kinase, WW and PDZ domain-containing protein 2	0.623354	-0.681877
	A0A0U1RR16;Q8NEY4	V-type proton ATPase subunit C;V-type proton ATPase subunit C 2	ATP6V1C2	0.518426	0.400354	-0.94779	-1.32065		A0A0C4DGH3;Q9Y6R0	Numb-like protein	NUMBL	0.293197	-1.77006		A0A0G2JMX7;A0A0G2JPD5;A0A0G2JQJ7;A0A0G2JS76;P10636;TAU_HUMAN	MAPT;MAPT;MAPT;MAPT;MAPT;	Microtubule-associated protein;Microtubule-associated protein;Microtubule-associated protein;Microtubule-associated protein;Microtubule-associated protein tau;	0.520367	-0.942397
	A0A0U1RR70;G5E9L9;Q8N568	Serine/threonine-protein kinase DCLK2;Doublecortin and CaM kinase-like 2, isoform CRA_c;Serine/threonine-protein kinase DCLK2	DCLK2	0.173132	0.556683	-2.53005	-0.845071		A0A0C4DGN6;Q9Y2X7	ARF GTPase-activating protein GIT1	GIT1	0.295305	-1.75972		A0A0G2JMZ8;Q16625	OCLN	Occludin	0.404785	-1.30477
	A0A0U1RRM4;P26599	Polypyrimidine tract-binding protein 1	PTBP1	1.51217	0.796866	0.596621	-0.327591		A0A0C4DGT3;A0A2R8Y7T6;A0A3B3IRZ4;A0A3B3IU98;Q6DN90	Epididymis secretory sperm binding protein;IQ motif and SEC7 domain-containing protein 1;IQ motif and SEC7 domain-containing protein 1;IQ motif and SEC7 domain-containing protein 1 (Fragment);IQ motif and SEC7 domain-containing protein 1	IQSEC1	0.182878	-2.45104		A0A0G2JNW7;Q9Y666	SLC12A7	Solute carrier family 12 member 7	0.630533	-0.665356
	A0A140T9T7;Q03518	Antigen peptide transporter 1	TAP1	1.99665	0.695146	0.997582	-0.524612		A0A0C4DH89;H0YIM4	Ribonuclease kappa	RNASEK	0.779192	-0.35995		A0A0G2JNZ2;A0A0G2JPP5;A0A669KB89;Q14160	SCRIB	Protein scribble homolog	0.779629	-0.35914
	A0A1B0GUN5;Q5VTI5;Q9Y2H5	Pleckstrin homology domain-containing family A member 6	PLEKHA6	1.77329	0.752744	0.826426	-0.409769		A0A0D9SEI3;A0A0D9SEN2;A0A0D9SER5;P21127	Cyclin-dependent kinase 11B	CDK11B	1.57289	0.653416		A0A0G2JQ41;A0A1C7CYZ0;Q12979	ABR	Active breakpoint cluster region-related protein (Fragment);Active breakpoint cluster region-related protein;Active breakpoint cluster region-related protein	1.78521	0.83609
	A0A1B0GV47;Q7Z4S6	Kinesin-like protein KIF21A (Fragment);Kinesin-like protein KIF21A	KIF21A	0.15295	0.691154	-2.70886	-0.53292		A0A0D9SFK2;Q92614	Unconventional myosin-XVIIIa	MYO18A	0.551386	-0.858866		A0A0J9YVP6	PUF60	60 kDa poly(U)-binding-splicing factor (Fragment)	0.828626	-0.271207
	A0A1B0GVI3;K1C10_HUMAN;P13645	Keratin, type I cytoskeletal 10;;Keratin, type I cytoskeletal 10	KRT10;;KRT10	2.72792	1.39477	1.4478	0.480024		A0A0D9SGI1;A0A0E3D6M1;Q86UL8	Membrane-associated guanylate kinase, WW and PDZ domain-containing protein 2;Membrane-associated guanylate kinase, WW and PDZ domain-containing protein 2;Membrane-associated guanylate kinase, WW and PDZ domain-containing protein 2	MAGI2	0.298083	-1.74622		A0A0J9YWL0	CRYBG1	Beta/gamma crystallin domain-containing protein 1	1.33015	0.411594
	A0A1B0GX98;B1APH0;F5H586;H0Y6W5;Q06HB9;Q6ZN30	Zinc finger protein basonuclin-2 (Fragment);Zinc finger protein basonuclin-2;Zinc finger protein basonuclin-2;Zinc finger protein basonuclin-2 (Fragment);Basonuclin 2 (Fragment);Zinc finger protein basonuclin-2	BNC2	1.63377	0.429889	0.708208	-1.21796		A0A0G2JLB3;A0A0G2JNZ5;P04062	Glucosylceramidase;Glucosylceramidase;Lysosomal acid glucosylceramidase	GBA	1.25914	0.332437		A0A0J9YXJ0;E9PC62	CELF2	CUGBP Elav-like family member 2	0.742341	-0.429846
	A0A1C7CYX9	Dihydropyrimidinase-related protein 2	DPYSL2	0.119044	1.67701	-3.07044	0.745889		A0A0G2JMX7;A0A0G2JPD5;A0A0G2JQJ7;A0A0G2JS76;P10636;TAU_HUMAN	Microtubule-associated protein;Microtubule-associated protein;Microtubule-associated protein;Microtubule-associated protein;Microtubule-associated protein tau;	MAPT;MAPT;MAPT;MAPT;MAPT;	0.0150985	-6.04945		A0A0J9YYF7;Q86T65	DAAM2	Disheveled-associated activator of morphogenesis 2	0.5823	-0.780166
	A0A1W2PR46;A0A1X7SBR3;P14136	Glial fibrillary acidic protein	GFAP	0.117573	0.0461042	-3.08837	-4.43896		A0A0G2JNW7;Q9Y666	Solute carrier family 12 member 7	SLC12A7	1.50146	0.586369		A0A0R4J2E8;P43243	MATR3	Matrin-3	0.821008	-0.284533
	A0A1X7SBZ2;A0A5H1ZRQ2;Q92841	RNA helicase;RNA helicase;Probable ATP-dependent RNA helicase DDX17	DDX17	1.36388	0.755163	0.447717	-0.405139		A0A0G2JNZ2;A0A0G2JPP5;A0A669KB89;Q14160	Protein scribble homolog	SCRIB	1.40535	0.490928		A0A0S2Z4G6;P09493	TPM1	Tropomyosin 1 (Alpha), isoform CRA_o (Fragment);Tropomyosin alpha-1 chain	1.59011	0.66913
	A0A286YEX4;P08651	Nuclear factor 1;Nuclear factor 1 C-type	NFIC	1.87613	0.535116	0.907763	-0.902078		A0A0G2JQ41;A0A1C7CYZ0;Q12979	Active breakpoint cluster region-related protein (Fragment);Active breakpoint cluster region-related protein;Active breakpoint cluster region-related protein	ABR	0.350678	-1.51178		A0A0U1RQF0;P49327	FASN	3-hydroxyacyl-[acyl-carrier-protein] dehydratase;Fatty acid synthase	1.304	0.382947
	A0A286YF22;O43175	D-3-phosphoglycerate dehydrogenase	PHGDH	1.38128	1.58203	0.466009	0.66178		A0A0J9YVP6	60 kDa poly(U)-binding-splicing factor (Fragment)	PUF60	1.43798	0.52404		A0A0U1RR16;Q8NEY4	ATP6V1C2	V-type proton ATPase subunit C;V-type proton ATPase subunit C 2	0.400354	-1.32065
	A0A286YFF7;A0A2C9F2P4;P50897	Palmitoyl-protein hydrolase 1;Palmitoyl-protein hydrolase 1;Palmitoyl-protein thioesterase 1	PPT1	0.762155	0.649415	-0.391844	-0.622788		A0A0J9YWL0	Beta/gamma crystallin domain-containing protein 1	CRYBG1	0.744709	-0.425251		A0A0U1RR70;G5E9L9;Q8N568	DCLK2	Serine/threonine-protein kinase DCLK2;Doublecortin and CaM kinase-like 2, isoform CRA_c;Serine/threonine-protein kinase DCLK2	0.556683	-0.845071
	A0A2R8Y2R1;A0A2R8Y416;A0A2R8Y4E3;A0A2R8Y4P8;A0A2R8Y4X1;A0A2R8Y504;A0A2R8Y5H7;A0A2R8Y5J3;A0A2R8Y5J6;A0A2R8Y5M2;A0A2R8Y5P8;A0A2R8Y5Q3;A0A2R8Y5R7;A0A2R8Y5X0;A0A2R8Y5X5;A0A2R8Y621;A0A2R8Y628;A0A2R8Y638;A0A2R8Y652;A0A2R8Y6G8;A0A2R8Y6U6;A0A2R8Y6V3;A0A2R8Y6Y5;A0A2R8Y7J1;A0A2R8Y821;A0A2R8YD68;A0A2R8YE16;A0A2R8YE48;A0A2R8YEY2;A0A2R8YFA5;A0A2R8YGQ3;A0A2R8YH84;A0A2U3TZN7;B7Z2R4;C9JR67;O43556	Epsilon-sarcoglycan (Fragment);Epsilon-sarcoglycan (Fragment);Epsilon-sarcoglycan;Epsilon-sarcoglycan;Epsilon-sarcoglycan;Epsilon-sarcoglycan;Epsilon-sarcoglycan (Fragment);Epsilon-sarcoglycan;Epsilon-sarcoglycan (Fragment);Epsilon-sarcoglycan;Epsilon-sarcoglycan (Fragment);Epsilon-sarcoglycan (Fragment);Epsilon-sarcoglycan;Epsilon-sarcoglycan (Fragment);Epsilon-sarcoglycan;Epsilon-sarcoglycan;Ep…	SGCE	0.777115	0.701192	-0.3638	-0.512118		A0A0J9YX62;O75190	DnaJ homolog subfamily B member 6	DNAJB6	0.401856	-1.31525		A0A0U1RRM4;P26599	PTBP1	Polypyrimidine tract-binding protein 1	0.796866	-0.327591
	A0A2R8Y430;P48637	Glutathione synthetase	GSS	0.623808	2.39093	-0.680827	1.25757		A0A0J9YXJ0;E9PC62	CUGBP Elav-like family member 2	CELF2	1.52762	0.611286		A0A140T9T7;Q03518	TAP1	Antigen peptide transporter 1	0.695146	-0.524612
	A0A2R8Y4P4;A0A2R8Y7S2;P51532;Q9HBD4	Transcription activator BRG1;Transcription activator BRG1;Transcription activator BRG1;SMARCA4 isoform 2	SMARCA4	1.76459	0.722598	0.819336	-0.468735		A0A0J9YXN7	Perilipin-4	PLIN4	1.91509	0.937412		A0A1B0GTC3;A0A1B0GTC5;A0A1B0GU26;A0A1B0GUC3;A0A1B0GV98;A0A1B0GVH5;Q9C0B1	FTO	Alpha-ketoglutarate-dependent dioxygenase FTO	2.91228	1.54215
	A0A2R8Y5D3;A0A2R8YEZ4;O15160	DNA-directed RNA polymerases I and III subunit RPAC1	POLR1C	1.3501	0.788328	0.433064	-0.343132		A0A0J9YYF7;Q86T65	Disheveled-associated activator of morphogenesis 2	DAAM2	1.49843	0.583453		A0A1B0GUN5;Q5VTI5;Q9Y2H5	PLEKHA6	Pleckstrin homology domain-containing family A member 6	0.752744	-0.409769
	A0A2R8Y5P7;P49590	Histidine--tRNA ligase;Histidine--tRNA ligase, mitochondrial	HARS2	1.40714	0.888693	0.492764	-0.170243		A0A0R4J2E8;P43243	Matrin-3	MATR3	1.18521	0.245141		A0A1B0GV47;Q7Z4S6	KIF21A	Kinesin-like protein KIF21A (Fragment);Kinesin-like protein KIF21A	0.691154	-0.53292
	A0A2R8Y852	Homeobox protein cut-like	CUX1	1.74134	0.725679	0.800201	-0.462596		A0A0S2Z4G6;P09493	Tropomyosin 1 (Alpha), isoform CRA_o (Fragment);Tropomyosin alpha-1 chain	TPM1	3.04375	1.60585		A0A1B0GVI3;K1C10_HUMAN;P13645	KRT10;;KRT10	Keratin, type I cytoskeletal 10;;Keratin, type I cytoskeletal 10	1.39477	0.480024
	A0A2R8Y891;P08237	ATP-dependent 6-phosphofructokinase;ATP-dependent 6-phosphofructokinase, muscle type	PFKM	0.313628	1.15659	-1.67287	0.209876		A0A0U1RQF0;P49327	3-hydroxyacyl-[acyl-carrier-protein] dehydratase;Fatty acid synthase	FASN	0.36881	-1.43905		A0A1B0GX98;B1APH0;F5H586;H0Y6W5;Q06HB9;Q6ZN30	BNC2	Zinc finger protein basonuclin-2 (Fragment);Zinc finger protein basonuclin-2;Zinc finger protein basonuclin-2;Zinc finger protein basonuclin-2 (Fragment);Basonuclin 2 (Fragment);Zinc finger protein basonuclin-2	0.429889	-1.21796
	A0A384DVU0;Q8IY17	Patatin-like phospholipase domain-containing protein 6	PNPLA6	1.77047	0.787796	0.824131	-0.344106		A0A0U1RQI6;E3W994;E7ERI8;E7EW49	CLIP-associating protein 2	CLASP2	0.294944	-1.76149		A0A1C7CYX9	DPYSL2	Dihydropyrimidinase-related protein 2	1.67701	0.745889
	A0A3B3ISQ4;Q9H6S3	Epidermal growth factor receptor kinase substrate 8-like protein 2	EPS8L2	1.53163	2.24272	0.615071	1.16525		A0A0U1RR16;Q8NEY4	V-type proton ATPase subunit C;V-type proton ATPase subunit C 2	ATP6V1C2	0.518426	-0.94779		A0A1W2PR46;A0A1X7SBR3;P14136	GFAP	Glial fibrillary acidic protein	0.0461042	-4.43896
	A0A3B3ISU0;Q02487	Desmocollin-2	DSC2	2.76464	0.656799	1.46709	-0.606476		A0A0U1RR70;G5E9L9;Q8N568	Serine/threonine-protein kinase DCLK2;Doublecortin and CaM kinase-like 2, isoform CRA_c;Serine/threonine-protein kinase DCLK2	DCLK2	0.173132	-2.53005		A0A1W2PRW4;P53816	PLAAT3	Phospholipase A and acyltransferase 3	1.42851	0.514514
	A0A3B3ISV3;P02462	Collagen alpha-1(IV) chain (Fragment);Collagen alpha-1(IV) chain	COL4A1	1.63177	0.302999	0.706436	-1.72261		A0A0U1RRM4;P26599	Polypyrimidine tract-binding protein 1	PTBP1	1.51217	0.596621		A0A1X7SBZ2;A0A5H1ZRQ2;Q92841	DDX17	RNA helicase;RNA helicase;Probable ATP-dependent RNA helicase DDX17	0.755163	-0.405139
	A0A3B3ITW3;P28288	ATP-binding cassette sub-family D member 3	ABCD3	0.678027	0.862654	-0.560586	-0.213145		A0A140T9T7;Q03518	Antigen peptide transporter 1	TAP1	1.99665	0.997582		A0A1Y0BRN3	MYO6	Unconventional myosin-6	0.799948	-0.322021
	A0A3B3ITZ9;Q9Y2W1	Thyroid hormone receptor-associated protein 3	THRAP3	1.47814	0.869929	0.563782	-0.20103		A0A1B0GTM2;P48728	Aminomethyltransferase;Aminomethyltransferase, mitochondrial	AMT	1.62346	0.699071		A0A286YEX4;P08651	NFIC	Nuclear factor 1;Nuclear factor 1 C-type	0.535116	-0.902078
	A0A3F2YNW7;A0A6Q8NVI4;Q8NFD5	AT-rich interactive domain-containing protein 1B	ARID1B	1.44629	0.847677	0.532352	-0.238414		A0A1B0GTM3;A0A1B0GUA4;A0A1B0GW68;Q13510	Ceramidase;Ceramidase;Ceramidase;Acid ceramidase	ASAH1	0.675247	-0.566512		A0A286YF22;O43175	PHGDH	D-3-phosphoglycerate dehydrogenase	1.58203	0.66178
	A0A494BZW8;A0A494C0B6;A0A494C116;A0A499FJL5;C9J8C7;Q9UKU0	Long-chain-fatty-acid--CoA ligase 6;Long-chain-fatty-acid--CoA ligase 6;Uncharacterized protein;Long-chain-fatty-acid--CoA ligase 6;Long-chain-fatty-acid--CoA ligase 6;Long-chain-fatty-acid--CoA ligase 6	ACSL6;ACSL6;;ACSL6;ACSL6;ACSL6	0.241598	0.705177	-2.04932	-0.503942		A0A1B0GUN5;Q5VTI5;Q9Y2H5	Pleckstrin homology domain-containing family A member 6	PLEKHA6	1.77329	0.826426		A0A286YFF7;A0A2C9F2P4;P50897	PPT1	Palmitoyl-protein hydrolase 1;Palmitoyl-protein hydrolase 1;Palmitoyl-protein thioesterase 1	0.649415	-0.622788
	A0A494C028;H0Y993;P35659	Protein DEK;DEK oncogene (DNA binding), isoform CRA_b;Protein DEK	DEK	1.43552	0.56948	0.521573	-0.812282		A0A1B0GUW5;C9J9B2;C9JIJ9;E7EPF2;E7ETU5;F6Y5H0;P29558;Q6XE24	RNA-binding motif, single-stranded-interacting protein 3;RNA-binding motif, single-stranded-interacting protein 3;RNA-binding motif, single-stranded-interacting protein 3;RNA-binding motif, single-stranded-interacting protein 1 (Fragment);RNA-binding motif, single-stranded-interacting protein 1;RNA-binding motif, single-stranded-interacting protein 1;RNA-binding motif, single-stranded-interacting…	RBMS3;RBMS3;RBMS3;RBMS1;RBMS1;RBMS1;RBMS1;RBMS3	3.17477	1.66665		A0A2R8Y2R1;A0A2R8Y416;A0A2R8Y4E3;A0A2R8Y4P8;A0A2R8Y4X1;A0A2R8Y504;A0A2R8Y5H7;A0A2R8Y5J3;A0A2R8Y5J6;A0A2R8Y5M2;A0A2R8Y5P8;A0A2R8Y5Q3;A0A2R8Y5R7;A0A2R8Y5X0;A0A2R8Y5X5;A0A2R8Y621;A0A2R8Y628;A0A2R8Y638;A0A2R8Y652;A0A2R8Y6G8;A0A2R8Y6U6;A0A2R8Y6V3;A0A2R8Y6Y5;A0A2R8Y7J1;A0A2R8Y821;A0A2R8YD68;A0A2R8YE16;A0A2R8YE48;A0A2R8YEY2;A0A2R8YFA5;A0A2R8YGQ3;A0A2R8YH84;A0A2U3TZN7;B7Z2R4;C9JR67;O43556	SGCE	Epsilon-sarcoglycan (Fragment);Epsilon-sarcoglycan (Fragment);Epsilon-sarcoglycan;Epsilon-sarcoglycan;Epsilon-sarcoglycan;Epsilon-sarcoglycan;Epsilon-sarcoglycan (Fragment);Epsilon-sarcoglycan;Epsilon-sarcoglycan (Fragment);Epsilon-sarcoglycan;Epsilon-sarcoglycan (Fragment);Epsilon-sarcoglycan (Fragment);Epsilon-sarcoglycan;Epsilon-sarcoglycan (Fragment);Epsilon-sarcoglycan;Epsilon-sarcoglycan;Ep…	0.701192	-0.512118
	A0A494C0S0	Sorting nexin-25	SNX25	0.579904	0.635059	-0.786115	-0.655037		A0A1B0GV47;Q7Z4S6	Kinesin-like protein KIF21A (Fragment);Kinesin-like protein KIF21A	KIF21A	0.15295	-2.70886		A0A2R8Y430;P48637	GSS	Glutathione synthetase	2.39093	1.25757
	A0A494C0X0;Q99426	Tubulin-folding cofactor B	TBCB	0.230112	2.66197	-2.11959	1.41249		A0A1B0GVI3;K1C10_HUMAN;P13645	Keratin, type I cytoskeletal 10;;Keratin, type I cytoskeletal 10	KRT10;;KRT10	2.72792	1.4478		A0A2R8Y4P4;A0A2R8Y7S2;P51532;Q9HBD4	SMARCA4	Transcription activator BRG1;Transcription activator BRG1;Transcription activator BRG1;SMARCA4 isoform 2	0.722598	-0.468735
	A0A494C1F2;P35658	Nuclear pore complex protein Nup214	NUP214	1.4748	0.738912	0.560514	-0.436525		A0A1B0GX98;B1APH0;F5H586;H0Y6W5;Q06HB9;Q6ZN30	Zinc finger protein basonuclin-2 (Fragment);Zinc finger protein basonuclin-2;Zinc finger protein basonuclin-2;Zinc finger protein basonuclin-2 (Fragment);Basonuclin 2 (Fragment);Zinc finger protein basonuclin-2	BNC2	1.63377	0.708208		A0A2R8Y5D3;A0A2R8YEZ4;O15160	POLR1C	DNA-directed RNA polymerases I and III subunit RPAC1	0.788328	-0.343132
	A0A494C1K3;P78347	General transcription factor II-I	GTF2I	1.49847	0.588293	0.583491	-0.765393		A0A1C7CYX9	Dihydropyrimidinase-related protein 2	DPYSL2	0.119044	-3.07044		A0A2R8Y5P7;P49590	HARS2	Histidine--tRNA ligase;Histidine--tRNA ligase, mitochondrial	0.888693	-0.170243
	A0A494C1M4;Q3SY69	10-formyltetrahydrofolate dehydrogenase;Mitochondrial 10-formyltetrahydrofolate dehydrogenase	ALDH1L2	1.56365	3.06258	0.644922	1.61475		A0A1W2PPI7;O75382	Tripartite motif-containing protein 3	TRIM3	0.16683	-2.58355		A0A2R8Y852	CUX1	Homeobox protein cut-like	0.725679	-0.462596
	A0A499FI31;Q15020	Squamous cell carcinoma antigen recognized by T-cells 3	SART3	1.47006	0.777742	0.555871	-0.362637		A0A1W2PPN2;A0A1W2PQA8;A0A1W2PQG7;A0A1W2PQL7;A0A1W2PRA4;A0A1W2PRS6;A0A1W2PSA8;D1KF47;E9PKM0;P26367	Paired box protein Pax-6;Paired box protein Pax-6 (Fragment);Paired box protein Pax-6;Paired box protein Pax-6 (Fragment);Paired box protein Pax-6 (Fragment);Paired box protein Pax-6 (Fragment);Paired box protein Pax-6 (Fragment);Paired box protein 6 isoform c;Paired box protein Pax-6 (Fragment);Paired box protein Pax-6	PAX6	5.92582	2.56702		A0A2R8Y891;P08237	PFKM	ATP-dependent 6-phosphofructokinase;ATP-dependent 6-phosphofructokinase, muscle type	1.15659	0.209876
	A0A590UJK3;Q14BN4	Sarcolemmal membrane-associated protein	SLMAP	1.73551	1.14389	0.795359	0.193946		A0A1W2PR46;A0A1X7SBR3;P14136	Glial fibrillary acidic protein	GFAP	0.117573	-3.08837		A0A2R8YE77;A0A2U3TZM1;O14936	CASK	Calcium/calmodulin-dependent serine protein kinase (MAGUK family), isoform CRA_c;Peripheral plasma membrane protein CASK;Peripheral plasma membrane protein CASK	0.654099	-0.61242
	A0A590UJL0;A0A590UJT4;A0A590UJY9;P08842	Steryl-sulfatase	STS	1.68458	1.51288	0.752391	0.597294		A0A1X7SBZ2;A0A5H1ZRQ2;Q92841	RNA helicase;RNA helicase;Probable ATP-dependent RNA helicase DDX17	DDX17	1.36388	0.447717		A0A384DVU0;Q8IY17	PNPLA6	Patatin-like phospholipase domain-containing protein 6	0.787796	-0.344106
	A0A5F9ZGX3;A0A5F9ZHD2;A0A5F9ZHS1;Q01484	Ankyrin-2;Ankyrin 2, neuronal, isoform CRA_b;Ankyrin-2;Ankyrin-2	ANK2	0.0573786	0.683334	-4.12334	-0.549338		A0A286YEX4;P08651	Nuclear factor 1;Nuclear factor 1 C-type	NFIC	1.87613	0.907763		A0A3B3ISQ4;Q9H6S3	EPS8L2	Epidermal growth factor receptor kinase substrate 8-like protein 2	2.24272	1.16525
	A0A5F9ZHM4;P07195	L-lactate dehydrogenase;L-lactate dehydrogenase B chain	LDHB	0.455903	1.67856	-1.1332	0.747221		A0A286YF22;O43175	D-3-phosphoglycerate dehydrogenase	PHGDH	1.38128	0.466009		A0A3B3ISU0;Q02487	DSC2	Desmocollin-2	0.656799	-0.606476
	A0A5F9ZHM9;Q9UQM7	Calcium/calmodulin-dependent protein kinase;Calcium/calmodulin-dependent protein kinase type II subunit alpha	CAMK2A	0.0173237	0.72269	-5.85111	-0.468551		A0A286YFF7;A0A2C9F2P4;P50897	Palmitoyl-protein hydrolase 1;Palmitoyl-protein hydrolase 1;Palmitoyl-protein thioesterase 1	PPT1	0.762155	-0.391844		A0A3B3ISV3;P02462	COL4A1	Collagen alpha-1(IV) chain (Fragment);Collagen alpha-1(IV) chain	0.302999	-1.72261
	A0A5K1VW54;P55263	Adenosine kinase	ADK	1.65691	2.01241	0.728498	1.00893		A0A2R8Y2A8;A0A590UK04;A0A5F9UJV3;Q13367	AP-3 complex subunit beta;AP-3 complex subunit beta;AP-3 complex subunit beta;AP-3 complex subunit beta-2	AP3B2	0.23122	-2.11266		A0A3B3ITW3;P28288	ABCD3	ATP-binding cassette sub-family D member 3	0.862654	-0.213145
	A0A6Q8PFA6;A0A6Q8PH57	Kinesin-like protein	KIF2A	0.391193	0.758241	-1.35405	-0.399272		A0A2R8Y2R1;A0A2R8Y416;A0A2R8Y4E3;A0A2R8Y4P8;A0A2R8Y4X1;A0A2R8Y504;A0A2R8Y5H7;A0A2R8Y5J3;A0A2R8Y5J6;A0A2R8Y5M2;A0A2R8Y5P8;A0A2R8Y5Q3;A0A2R8Y5R7;A0A2R8Y5X0;A0A2R8Y5X5;A0A2R8Y621;A0A2R8Y628;A0A2R8Y638;A0A2R8Y652;A0A2R8Y6G8;A0A2R8Y6U6;A0A2R8Y6V3;A0A2R8Y6Y5;A0A2R8Y7J1;A0A2R8Y821;A0A2R8YD68;A0A2R8YE16;A0A2R8YE48;A0A2R8YEY2;A0A2R8YFA5;A0A2R8YGQ3;A0A2R8YH84;A0A2U3TZN7;B7Z2R4;C9JR67;O43556	Epsilon-sarcoglycan (Fragment);Epsilon-sarcoglycan (Fragment);Epsilon-sarcoglycan;Epsilon-sarcoglycan;Epsilon-sarcoglycan;Epsilon-sarcoglycan;Epsilon-sarcoglycan (Fragment);Epsilon-sarcoglycan;Epsilon-sarcoglycan (Fragment);Epsilon-sarcoglycan;Epsilon-sarcoglycan (Fragment);Epsilon-sarcoglycan (Fragment);Epsilon-sarcoglycan;Epsilon-sarcoglycan (Fragment);Epsilon-sarcoglycan;Epsilon-sarcoglycan;Ep…	SGCE	0.777115	-0.3638		A0A3B3ITZ9;Q9Y2W1	THRAP3	Thyroid hormone receptor-associated protein 3	0.869929	-0.20103
	A0A6Q8PFJ4;O95140	Mitofusin-2	MFN2	0.874592	0.656539	-0.193318	-0.607048		A0A2R8Y430;P48637	Glutathione synthetase	GSS	0.623808	-0.680827		A0A3F2YNW7;A0A6Q8NVI4;Q8NFD5	ARID1B	AT-rich interactive domain-containing protein 1B	0.847677	-0.238414
	A0A6Q8PFK8;P04792	Heat shock protein beta-1	HSPB1	1.6585	1.92511	0.729883	0.944943		A0A2R8Y4H2;Q9UH03	Neuronal-specific septin-3	SEPTIN3	0.0546105	-4.19468		A0A494BZW8;A0A494C0B6;A0A494C116;A0A499FJL5;C9J8C7;Q9UKU0	ACSL6;ACSL6;;ACSL6;ACSL6;ACSL6	Long-chain-fatty-acid--CoA ligase 6;Long-chain-fatty-acid--CoA ligase 6;Uncharacterized protein;Long-chain-fatty-acid--CoA ligase 6;Long-chain-fatty-acid--CoA ligase 6;Long-chain-fatty-acid--CoA ligase 6	0.705177	-0.503942
	A0A6Q8PFU3;P43034	Platelet-activating factor acetylhydrolase IB subunit alpha;Platelet-activating factor acetylhydrolase IB subunit beta	PAFAH1B1	0.372949	1.23982	-1.42295	0.310125		A0A2R8Y4P4;A0A2R8Y7S2;P51532;Q9HBD4	Transcription activator BRG1;Transcription activator BRG1;Transcription activator BRG1;SMARCA4 isoform 2	SMARCA4	1.76459	0.819336		A0A494C028;H0Y993;P35659	DEK	Protein DEK;DEK oncogene (DNA binding), isoform CRA_b;Protein DEK	0.56948	-0.812282
	A0A6Q8PGB0;P24928	DNA-directed RNA polymerase subunit;DNA-directed RNA polymerase II subunit RPB1	POLR2A	1.57576	0.74409	0.65605	-0.426451		A0A2R8Y4T1;A0A494C067;E9PF55;E9PGF5;Q9HBL0	Tensin-1;Tensin-1 (Fragment);Tensin-1;Tensin-1;Tensin-1	TNS1	1.59932	0.677461		A0A494C0G1;H0Y987;O95394	PGM3	Phosphoacetylglucosamine mutase	2.5295	1.33885
	A0A6Q8PGN5;H3BPK7;P49588	Alanine--tRNA ligase;Alanine--tRNA ligase;Alanine--tRNA ligase, cytoplasmic	AARS1	0.450739	1.59322	-1.14963	0.671941		A0A2R8Y5D3;A0A2R8YEZ4;O15160	DNA-directed RNA polymerases I and III subunit RPAC1	POLR1C	1.3501	0.433064		A0A494C0S0	SNX25	Sorting nexin-25	0.635059	-0.655037
	A0A6Q8PHA5;E7ETE2;P12081;SYH_HUMAN	Histidine--tRNA ligase, cytoplasmic;Histidine--tRNA ligase, cytoplasmic;Histidine--tRNA ligase, cytoplasmic;	HARS1;HARS1;HARS1;	0.820527	1.43575	-0.285377	0.521801		A0A2R8Y5P7;P49590	Histidine--tRNA ligase;Histidine--tRNA ligase, mitochondrial	HARS2	1.40714	0.492764		A0A494C0X0;Q99426	TBCB	Tubulin-folding cofactor B	2.66197	1.41249
	A0A6Q8PHH9;P41250	Diadenosine tetraphosphate synthetase;Glycine--tRNA ligase	GARS1	0.316974	1.81324	-1.65756	0.85857		A0A2R8Y706;Q14204	Cytoplasmic dynein 1 heavy chain 1	DYNC1H1	0.524591	-0.930735		A0A494C187;P47804	RGR	RPE-retinal G protein-coupled receptor	0.450013	-1.15196
	A0A7I2V2U8;A0A7I2V5D3;Q6IBS0	Twinfilin-2	TWF2	0.339342	1.50416	-1.55919	0.588962		A0A2R8Y852	Homeobox protein cut-like	CUX1	1.74134	0.800201		A0A494C1F2;P35658	NUP214	Nuclear pore complex protein Nup214	0.738912	-0.436525
	A0A7I2V2Y9;A0A7I2YQD7;A0A7I2YQE9;B7Z2R7	Acyl-CoA-binding domain-containing protein 5	ACBD5	0.761731	0.599392	-0.392646	-0.738427		A0A2R8Y891;P08237	ATP-dependent 6-phosphofructokinase;ATP-dependent 6-phosphofructokinase, muscle type	PFKM	0.313628	-1.67287		A0A494C1K3;P78347	GTF2I	General transcription factor II-I	0.588293	-0.765393
	A0A7I2V4J9;P07942	Laminin subunit beta-1	LAMB1	2.12311	0.575111	1.08618	-0.798087		A0A2R8YG42;B1ALK7	Rho guanine nucleotide exchange factor 7	ARHGEF7	0.424142	-1.23738		A0A494C1M4;Q3SY69	ALDH1L2	10-formyltetrahydrofolate dehydrogenase;Mitochondrial 10-formyltetrahydrofolate dehydrogenase	3.06258	1.61475
	A0A7I2V4L6;O15498	Synaptobrevin homolog YKT6	YKT6	0.332493	1.54486	-1.58861	0.627473		A0A2U3TZH3;Q05639	Elongation factor 1-alpha;Elongation factor 1-alpha 2	EEF1A2	0.00188009	-9.05498		A0A499FI31;Q15020	SART3	Squamous cell carcinoma antigen recognized by T-cells 3	0.777742	-0.362637
	A0A7I2V535;A0A7I2V5Y7;Q15233	Non-POU domain-containing octamer-binding protein	NONO	1.44996	0.78989	0.536015	-0.340276		A0A384DVU0;Q8IY17	Patatin-like phospholipase domain-containing protein 6	PNPLA6	1.77047	0.824131		A0A590UJ57;Q14114	LRP8	Low-density lipoprotein receptor-related protein 8	0.408778	-1.29061
	A0A7I2V5S2;A0A7I2YQC0;P06748	Nucleophosmin	NPM1	1.50361	0.896216	0.588426	-0.158082		A0A3B3IRI3	Tight junction protein ZO-2	TJP2	2.03016	1.02159		A0A590UJ68;A0A590UJ81;A0A590UJR5;A0A590UJS9;A0A590UKA8;Q12959	DLG1	Disks large homolog 1	0.808654	-0.306405
	A0A7I2YQI5;Q9Y5P6	Mannose-1-phosphate guanyltransferase beta	GMPPB	0.704733	1.86006	-0.50485	0.895349		A0A3B3IRX2;P14555	Phospholipase A2;Phospholipase A2, membrane associated	PLA2G2A	0.20944	-2.25539		A0A590UJK3;Q14BN4	SLMAP	Sarcolemmal membrane-associated protein	1.14389	0.193946
	A0A7N4I394;O75400	Pre-mRNA-processing factor 40 homolog A	PRPF40A	1.52039	0.836061	0.604445	-0.25832		A0A3B3ISQ4;Q9H6S3	Epidermal growth factor receptor kinase substrate 8-like protein 2	EPS8L2	1.53163	0.615071		A0A590UJK4;A0A590UJP7;A0A590UK01;A0A590UK80;Q13247	SRSF6;SRSF6;SRSF6;;SRSF6	Serine/arginine-rich-splicing factor 6;Serine/arginine-rich-splicing factor 6;Serine/arginine-rich-splicing factor 6;Uncharacterized protein (Fragment);Serine/arginine-rich splicing factor 6	0.895766	-0.158806
	A0A7P0T8N8;O14776	Transcription elongation regulator 1	TCERG1	1.43028	0.666265	0.5163	-0.585832		A0A3B3ISS6	Transmembrane glycoprotein NMB	GPNMB	1.52199	0.605962		A0A590UJL0;A0A590UJT4;A0A590UJY9;P08842	STS	Steryl-sulfatase	1.51288	0.597294
	A0A7P0TAE3;Q9ULX6	A-kinase anchor protein 8-like	AKAP8L	1.66066	0.561229	0.73176	-0.833339		A0A3B3ISU0;Q02487	Desmocollin-2	DSC2	2.76464	1.46709		A0A5F9UP49;Q9BRK5	SDF4	45 kDa calcium-binding protein	3.23188	1.69237
	A0A7P0TAG1;A0A7P0TAX2;A0A7P0TBE2;P10515	Dihydrolipoyllysine-residue acetyltransferase component of pyruvate dehydrogenase complex, mitochondrial;Dihydrolipoyllysine-residue acetyltransferase component of pyruvate dehydrogenase complex, mitochondrial;Dihydrolipoyllysine-residue acetyltransferase component of pyruvate dehydrogenase complex, mitochondrial;Dihydrolipoyllysine-residue acetyltransferase component of pyruvate dehydrogenase co…	DLAT	0.707776	0.749798	-0.498635	-0.415426		A0A3B3ISV3;P02462	Collagen alpha-1(IV) chain (Fragment);Collagen alpha-1(IV) chain	COL4A1	1.63177	0.706436		A0A5F9ZGX3;A0A5F9ZHD2;A0A5F9ZHS1;Q01484	ANK2	Ankyrin-2;Ankyrin 2, neuronal, isoform CRA_b;Ankyrin-2;Ankyrin-2	0.683334	-0.549338
	A0A7P0TAR1;P43155	Carnitine O-acetyltransferase	CRAT	0.682202	0.704269	-0.55173	-0.505801		A0A3B3IT28;A0A3B3ITE5;A0A3B3ITF7;A0A3B3ITW6;A0A3B3IU40;A0A3B3IUA1;A0A3F2YNW9;Q12756	Kinesin-like protein KIF1A	KIF1A	0.190983	-2.38848		A0A5F9ZHM4;P07195	LDHB	L-lactate dehydrogenase;L-lactate dehydrogenase B chain	1.67856	0.747221
	A0A7P0Z415;O60911	Cathepsin L2	CTSV	1.76632	1.39213	0.82075	0.477292		A0A3B3IT47;Q9Y2I8	WD repeat-containing protein 37	WDR37	0.1744	-2.51952		A0A5F9ZHM9;Q9UQM7	CAMK2A	Calcium/calmodulin-dependent protein kinase;Calcium/calmodulin-dependent protein kinase type II subunit alpha	0.72269	-0.468551
	A0A7P0Z4C3;Q14203	Dynactin subunit 1	DCTN1	0.536068	1.16601	-0.899513	0.221583		A0A3B3ITT1;Q6IQ22	Ras-related protein Rab-12	RAB12	0.851627	-0.231706		A0A5H1ZRP9;A0A5H1ZRQ8;H0Y304	DMD	Dystrophin;Dystrophin;Dystrophin (Fragment)	0.586935	-0.768727
	A0A7P0Z4F9;P55265	Double-stranded RNA-specific adenosine deaminase	ADAR	1.2907	0.688443	0.368156	-0.538591		A0A3B3ITW3;P28288	ATP-binding cassette sub-family D member 3	ABCD3	0.678027	-0.560586		A0A5K1VW54;P55263	ADK	Adenosine kinase	2.01241	1.00893
	A1L0T0	2-hydroxyacyl-CoA lyase 2	ILVBL	1.24713	0.680999	0.318607	-0.554275		A0A3B3ITZ9;Q9Y2W1	Thyroid hormone receptor-associated protein 3	THRAP3	1.47814	0.563782		A0A669KB10;A0A669KBG8;A0A7I2YQM2;A0A7P0RGV0;Q92538	GBF1	Golgi-specific brefeldin A-resistance guanine nucleotide exchange factor 1	0.768733	-0.379445
	A2A2V1;P04156	Major prion protein (Fragment);Major prion protein	PRNP	0.29144	0.72217	-1.77873	-0.469589		A0A3F2YNW7;A0A6Q8NVI4;Q8NFD5	AT-rich interactive domain-containing protein 1B	ARID1B	1.44629	0.532352		A0A6Q8PF05;B4DHE8;Q96DH6	MSI2	RNA-binding protein Musashi homolog 2 (Fragment);RNA-binding protein Musashi homolog 2;RNA-binding protein Musashi homolog 2	0.631171	-0.663897
	A2AEA2;P10321	HLA class I histocompatibility antigen, C alpha chain;HLA class I histocompatibility antigen, C alpha chain	HLA-C	1.60063	0.70355	0.678636	-0.507276		A0A494BZW8;A0A494C0B6;A0A494C116;A0A499FJL5;C9J8C7;Q9UKU0	Long-chain-fatty-acid--CoA ligase 6;Long-chain-fatty-acid--CoA ligase 6;Uncharacterized protein;Long-chain-fatty-acid--CoA ligase 6;Long-chain-fatty-acid--CoA ligase 6;Long-chain-fatty-acid--CoA ligase 6	ACSL6;ACSL6;;ACSL6;ACSL6;ACSL6	0.241598	-2.04932		A0A6Q8PFA6;A0A6Q8PH57	KIF2A	Kinesin-like protein	0.758241	-0.399272
	A6NEM2;P51610	Host cell factor 1	HCFC1	1.74498	0.713268	0.80321	-0.487484		A0A494C028;H0Y993;P35659	Protein DEK;DEK oncogene (DNA binding), isoform CRA_b;Protein DEK	DEK	1.43552	0.521573		A0A6Q8PFJ4;O95140	MFN2	Mitofusin-2	0.656539	-0.607048
	A6NFX8;Q9UKK9	ADP-sugar pyrophosphatase	NUDT5	1.80261	2.11139	0.850086	1.07819		A0A494C036;A0A494C055;A0A494C087;A0A494C0U4;A0A494C1B4;A0A494C1H9;A0A494C1R4;P23471	Protein-tyrosine-phosphatase;Protein-tyrosine-phosphatase;Protein-tyrosine-phosphatase;Protein-tyrosine-phosphatase;Protein-tyrosine-phosphatase;Protein-tyrosine-phosphatase;Protein-tyrosine-phosphatase;Receptor-type tyrosine-protein phosphatase zeta	PTPRZ1	0.48016	-1.05841		A0A6Q8PFK8;P04792	HSPB1	Heat shock protein beta-1	1.92511	0.944943
	A6NHR9	Structural maintenance of chromosomes flexible hinge domain-containing protein 1	SMCHD1	1.77893	0.544781	0.831013	-0.876251		A0A494C0J7;Q08188	TGc domain-containing protein;Protein-glutamine gamma-glutamyltransferase E	;TGM3	5.4189	2.438		A0A6Q8PFU3;P43034	PAFAH1B1	Platelet-activating factor acetylhydrolase IB subunit alpha;Platelet-activating factor acetylhydrolase IB subunit beta	1.23982	0.310125
	A6PVN5;Q15257	Serine/threonine-protein phosphatase 2A activator	PTPA	0.353612	2.60446	-1.49976	1.38098		A0A494C0S0	Sorting nexin-25	SNX25	0.579904	-0.786115		A0A6Q8PGB0;P24928	POLR2A	DNA-directed RNA polymerase subunit;DNA-directed RNA polymerase II subunit RPB1	0.74409	-0.426451
	A7XZE4	Beta tropomyosin isoform	TPM2	2.46336	2.74773	1.30063	1.45824		A0A494C0W5;Q86WV6	Stimulator of interferon genes protein	STING1	2.85789	1.51495		A0A6Q8PGN3;A0A6Q8PH71;A0A6Q8PHA2;A0A6Q8PHG2;Q27J81	INF2	Inverted formin-2	0.766394	-0.383842
	A8MT37;P49840	[Tau protein] kinase;Glycogen synthase kinase-3 alpha	GSK3A	0.144541	1.75784	-2.79044	0.813805		A0A494C0X0;Q99426	Tubulin-folding cofactor B	TBCB	0.230112	-2.11959		A0A6Q8PGN5;H3BPK7;P49588	AARS1	Alanine--tRNA ligase;Alanine--tRNA ligase;Alanine--tRNA ligase, cytoplasmic	1.59322	0.671941
	A8MVW0	Protein FAM171A2	FAM171A2	0.834732	0.45665	-0.260615	-1.13084		A0A494C1F2;P35658	Nuclear pore complex protein Nup214	NUP214	1.4748	0.560514		A0A6Q8PHA5;E7ETE2;P12081;SYH_HUMAN	HARS1;HARS1;HARS1;	Histidine--tRNA ligase, cytoplasmic;Histidine--tRNA ligase, cytoplasmic;Histidine--tRNA ligase, cytoplasmic;	1.43575	0.521801
	A8MZH3;J3QL64;P02686	Myelin basic protein	MBP	0.0340988	1.92367	-4.87413	0.943861		A0A494C1K3;P78347	General transcription factor II-I	GTF2I	1.49847	0.583491		A0A6Q8PHH9;P41250	GARS1	Diadenosine tetraphosphate synthetase;Glycine--tRNA ligase	1.81324	0.85857
	A9Z1X7;E9PCT1;Q8IYB3	Serine/arginine repetitive matrix protein 1	SRRM1	1.58684	0.71342	0.666154	-0.487177		A0A494C1M4;Q3SY69	10-formyltetrahydrofolate dehydrogenase;Mitochondrial 10-formyltetrahydrofolate dehydrogenase	ALDH1L2	1.56365	0.644922		A0A7I2V2H9;A0A7I2V2W0;A0A7I2V3I0;A0A7I2V3S3;A0A7I2V4B4;B3KW56;P60228	EIF3E	Eukaryotic translation initiation factor 3 subunit E	1.08343	0.115605
	ALBU_BOVIN			0.452606	0.758734	-1.14367	-0.398334		A0A499FI31;Q15020	Squamous cell carcinoma antigen recognized by T-cells 3	SART3	1.47006	0.555871		A0A7I2V2U8;A0A7I2V5D3;Q6IBS0	TWF2	Twinfilin-2	1.50416	0.588962
	ANXA5_HUMAN;P08758	;Annexin A5	;ANXA5	2.07946	2.74285	1.05621	1.45568		A0A590UJK3;Q14BN4	Sarcolemmal membrane-associated protein	SLMAP	1.73551	0.795359		A0A7I2V2Y9;A0A7I2YQD7;A0A7I2YQE9;B7Z2R7	ACBD5	Acyl-CoA-binding domain-containing protein 5	0.599392	-0.738427
	B0QYN7;H3BPC4;H3BQQ9;P63279;UBE2I_HUMAN	SUMO-conjugating enzyme UBC9;SUMO-conjugating enzyme UBC9;SUMO-conjugating enzyme UBC9 (Fragment);SUMO-conjugating enzyme UBC9;	UBE2I;UBE2I;UBE2I;UBE2I;	1.40732	1.38408	0.492946	0.46893		A0A590UJL0;A0A590UJT4;A0A590UJY9;P08842	Steryl-sulfatase	STS	1.68458	0.752391		A0A7I2V4J9;P07942	LAMB1	Laminin subunit beta-1	0.575111	-0.798087
	B0QZ18;F2Z2V0;Q99829	Copine-1;Copine-1 (Fragment);Copine-1	CPNE1	1.48849	2.13295	0.573845	1.09285		A0A5F9UN28;Q13303	K(+) channel subunit beta-2;Voltage-gated potassium channel subunit beta-2	KCNAB2	0.192106	-2.38003		A0A7I2V4L6;O15498	YKT6	Synaptobrevin homolog YKT6	1.54486	0.627473
	B1ALA9;P60891	Ribose-phosphate pyrophosphokinase 1	PRPS1	0.626098	1.23062	-0.67554	0.29938		A0A5F9ZGX3;A0A5F9ZHD2;A0A5F9ZHS1;Q01484	Ankyrin-2;Ankyrin 2, neuronal, isoform CRA_b;Ankyrin-2;Ankyrin-2	ANK2	0.0573786	-4.12334		A0A7I2V535;A0A7I2V5Y7;Q15233	NONO	Non-POU domain-containing octamer-binding protein	0.78989	-0.340276
	B2R5W2;B4DY08;G3V4W0	Heterogeneous nuclear ribonucleoproteins C1/C2;Heterogeneous nuclear ribonucleoproteins C1/C2;Heterogeneous nuclear ribonucleoproteins C1/C2 (Fragment)	HNRNPC	1.21811	0.839785	0.284639	-0.251909		A0A5F9ZHM4;P07195	L-lactate dehydrogenase;L-lactate dehydrogenase B chain	LDHB	0.455903	-1.1332		A0A7I2V5R1;Q8TD19	NEK9	Serine/threonine-protein kinase Nek9	2.69397	1.42973
	B4DDF4;B4DUT8;Q99439	Calponin;Calponin;Calponin-2	CNN2	1.89779	2.29351	0.924322	1.19756		A0A5F9ZHM9;Q9UQM7	Calcium/calmodulin-dependent protein kinase;Calcium/calmodulin-dependent protein kinase type II subunit alpha	CAMK2A	0.0173237	-5.85111		A0A7I2V5S2;A0A7I2YQC0;P06748	NPM1	Nucleophosmin	0.896216	-0.158082
	B4DHW2;Q14938	Nuclear factor 1;Nuclear factor 1 X-type	NFIX	1.61964	0.832196	0.695669	-0.265005		A0A5F9ZI21;Q92974;V9GYM8	Guanine nucleotide exchange factor H1;Rho guanine nucleotide exchange factor 2;Guanine nucleotide exchange factor H1	ARHGEF2	0.137224	-2.8654		A0A7I2YQF8;Q13347	EIF3I	Eukaryotic translation initiation factor 3 subunit I	1.12405	0.168706
	B4DIZ1;Q8TAM6	Ermin	ERMN	0.322381	1.27778	-1.63316	0.353638		A0A5K1VW54;P55263	Adenosine kinase	ADK	1.65691	0.728498		A0A7I2YQI5;Q9Y5P6	GMPPB	Mannose-1-phosphate guanyltransferase beta	1.86006	0.895349
	B4DKY1;P49589	Cysteinyl-tRNA synthetase;Cysteine--tRNA ligase, cytoplasmic	CARS1	0.466831	1.74073	-1.09903	0.799693		A0A669KB41;A0A669KBH5;E7EPV7;P37840	Alpha-synuclein	SNCA	0.100433	-3.31569		A0A7N4I394;O75400	PRPF40A	Pre-mRNA-processing factor 40 homolog A	0.836061	-0.25832
	B4DR61;P61619	Protein transport protein Sec61 subunit alpha isoform 1	SEC61A1	1.39877	0.871323	0.484159	-0.19872		A0A669KB77;P11137	Microtubule-associated protein;Microtubule-associated protein 2	MAP2	0.216124	-2.21007		A0A7P0T8N8;O14776	TCERG1	Transcription elongation regulator 1	0.666265	-0.585832
	B4DY09;Q12905	Interleukin enhancer-binding factor 2	ILF2	1.26755	0.816818	0.342046	-0.291914		A0A6Q8PFA6;A0A6Q8PH57	Kinesin-like protein	KIF2A	0.391193	-1.35405		A0A7P0TAE3;Q9ULX6	AKAP8L	A-kinase anchor protein 8-like	0.561229	-0.833339
	B5MCD7;O43759	Synaptogyrin-1	SYNGR1	0.284164	0.806359	-1.8152	-0.310505		A0A6Q8PFE1;O95831	Apoptosis-inducing factor 1, mitochondrial;Apoptosis-inducing factor 1, mitochondrial	AIFM1	1.1741	0.23156		A0A7P0TAG1;A0A7P0TAX2;A0A7P0TBE2;P10515	DLAT	Dihydrolipoyllysine-residue acetyltransferase component of pyruvate dehydrogenase complex, mitochondrial;Dihydrolipoyllysine-residue acetyltransferase component of pyruvate dehydrogenase complex, mitochondrial;Dihydrolipoyllysine-residue acetyltransferase component of pyruvate dehydrogenase complex, mitochondrial;Dihydrolipoyllysine-residue acetyltransferase component of pyruvate dehydrogenase co…	0.749798	-0.415426
	B7Z4C8;B7Z4E3;C9JU56;H7C2W9;P62899	60S ribosomal protein L31;60S ribosomal protein L31;60S ribosomal protein L31 (Fragment);60S ribosomal protein L31 (Fragment);60S ribosomal protein L31	RPL31	1.53079	0.903447	0.614275	-0.146489		A0A6Q8PFG4;A0A6Q8PGL3;A0A6Q8PGS2;A0A6Q8PH79;A0A7I2RYU0;Q8TB36	Ganglioside-induced differentiation-associated protein 1	GDAP1	0.0769255	-3.70039		A0A7P0TAR1;P43155	CRAT	Carnitine O-acetyltransferase	0.704269	-0.505801
	B7ZC39	Endophilin-B2	SH3GLB2	0.109084	1.43658	-3.19649	0.522634		A0A6Q8PFI7;A0A6Q8PGP5;Q96PU5	E3 ubiquitin-protein ligase;E3 ubiquitin-protein ligase;E3 ubiquitin-protein ligase NEDD4-like	NEDD4L	0.728904	-0.456199		A0A7P0Z415;O60911	CTSV	Cathepsin L2	1.39213	0.477292
	B8ZZA8	Glutaminase	GLS	3.24114	1.73522	1.6965	0.795122		A0A6Q8PFJ0;P02545	Prelamin-A/C	LMNA	2.15345	1.10665		A0A7P0Z4C3;Q14203	DCTN1	Dynactin subunit 1	1.16601	0.221583
	B8ZZG1;Q9NZW5	Membrane protein, palmitoylated 6 (MAGUK p55 subfamily member 6), isoform CRA_a;Protein PALS2	PALS2	0.482154	0.720866	-1.05243	-0.472198		A0A6Q8PFJ4;O95140	Mitofusin-2	MFN2	0.874592	-0.193318		A0A7P0Z4F9;P55265	ADAR	Double-stranded RNA-specific adenosine deaminase	0.688443	-0.538591
	B8ZZQ6;P06454	Prothymosin alpha	PTMA	2.16596	2.12037	1.11501	1.08431		A0A6Q8PFK8;P04792	Heat shock protein beta-1	HSPB1	1.6585	0.729883		A1L0T0	ILVBL	2-hydroxyacyl-CoA lyase 2	0.680999	-0.554275
	B8ZZU8;Q15370	Elongin-B	ELOB	0.455416	1.36276	-1.13474	0.446527		A0A6Q8PFU3;P43034	Platelet-activating factor acetylhydrolase IB subunit alpha;Platelet-activating factor acetylhydrolase IB subunit beta	PAFAH1B1	0.372949	-1.42295		A2A2V1;P04156	PRNP	Major prion protein (Fragment);Major prion protein	0.72217	-0.469589
	C9J0I9;Q86WB0	Nuclear-interacting partner of ALK	ZC3HC1	1.30279	0.662505	0.38161	-0.593996		A0A6Q8PGB0;P24928	DNA-directed RNA polymerase subunit;DNA-directed RNA polymerase II subunit RPB1	POLR2A	1.57576	0.65605		A2AEA2;P10321	HLA-C	HLA class I histocompatibility antigen, C alpha chain;HLA class I histocompatibility antigen, C alpha chain	0.70355	-0.507276
	C9J0J7;G5E9Q6	Profilin	PFN2	0.275525	1.66415	-1.85974	0.734784		A0A6Q8PGN5;H3BPK7;P49588	Alanine--tRNA ligase;Alanine--tRNA ligase;Alanine--tRNA ligase, cytoplasmic	AARS1	0.450739	-1.14963		A3KMH1	VWA8	von Willebrand factor A domain-containing protein 8	0.808205	-0.307207
	C9J0K6;P30626	Sorcin	SRI	0.278266	1.87447	-1.84546	0.906479		A0A6Q8PHA5;E7ETE2;P12081;SYH_HUMAN	Histidine--tRNA ligase, cytoplasmic;Histidine--tRNA ligase, cytoplasmic;Histidine--tRNA ligase, cytoplasmic;	HARS1;HARS1;HARS1;	0.820527	-0.285377		A6NEM2;P51610	HCFC1	Host cell factor 1	0.713268	-0.487484
	C9J0Q5;C9JE98;Q9Y618	Nuclear receptor corepressor 2	NCOR2	1.53296	0.710413	0.616321	-0.49327		A0A6Q8PHH9;P41250	Diadenosine tetraphosphate synthetase;Glycine--tRNA ligase	GARS1	0.316974	-1.65756		A6NFX8;Q9UKK9	NUDT5	ADP-sugar pyrophosphatase	2.11139	1.07819
	C9J2H1;G5E9D8;Q86UX2	Inter-alpha-trypsin inhibitor heavy chain H5;Inter-alpha (Globulin) inhibitor H5, isoform CRA_e;Inter-alpha-trypsin inhibitor heavy chain H5	ITIH5	4.72818	0.643599	2.24128	-0.635767		A0A7I2V2B0	Sodium/hydrogen exchanger	SLC9A6	0.408786	-1.29058		A6NHR9	SMCHD1	Structural maintenance of chromosomes flexible hinge domain-containing protein 1	0.544781	-0.876251
	C9J5X1;P08069	Tyrosine-protein kinase receptor;Insulin-like growth factor 1 receptor	IGF1R	2.05811	0.415379	1.04132	-1.2675		A0A7I2V2F9;E7EUI6;H7C4K3;P05556	Integrin beta;Integrin beta;Integrin beta;Integrin beta-1	ITGB1	2.04268	1.03046		A6PVN5;Q15257	PTPA	Serine/threonine-protein phosphatase 2A activator	2.60446	1.38098
	C9J813	Caldesmon (Fragment)	CALD1	3.11411	1.56623	1.63882	0.647298		A0A7I2V2U8;A0A7I2V5D3;Q6IBS0	Twinfilin-2	TWF2	0.339342	-1.55919		A7XZE4	TPM2	Beta tropomyosin isoform	2.74773	1.45824
	C9JFE4;Q13098	COP9 signalosome complex subunit 1	GPS1	0.610204	1.14878	-0.712636	0.200098		A0A7I2V2Y9;A0A7I2YQD7;A0A7I2YQE9;B7Z2R7	Acyl-CoA-binding domain-containing protein 5	ACBD5	0.761731	-0.392646		A8MT37;P49840	GSK3A	[Tau protein] kinase;Glycogen synthase kinase-3 alpha	1.75784	0.813805
	C9JKG1	Biglycan (Fragment)	BGN	11.1779	1.88776	3.48257	0.916677		A0A7I2V3F3;A0A7I2V428;C9JLB1;H7BY16;P19338	Nucleolin	NCL	1.60774	0.685038		A8MVW0	FAM171A2	Protein FAM171A2	0.45665	-1.13084
	C9JME2;Q9Y4F1	FERM, ARHGEF and pleckstrin domain-containing protein 1;FERM, ARHGEF and pleckstrin domain-containing protein 1	FARP1	1.13006	0.677896	0.176404	-0.560865		A0A7I2V4J9;P07942	Laminin subunit beta-1	LAMB1	2.12311	1.08618		A8MZH3;J3QL64;P02686	MBP	Myelin basic protein	1.92367	0.943861
	C9JTE0;Q16653	Myelin-oligodendrocyte glycoprotein	MOG	0.0109161	1.60524	-6.5174	0.682787		A0A7I2V4L6;O15498	Synaptobrevin homolog YKT6	YKT6	0.332493	-1.58861		A9Z1X7;E9PCT1;Q8IYB3	SRRM1	Serine/arginine repetitive matrix protein 1	0.71342	-0.487177
	CAH2_HUMAN;P00918	;Carbonic anhydrase 2	;CA2	0.264963	3.00607	-1.91614	1.58788		A0A7I2V535;A0A7I2V5Y7;Q15233	Non-POU domain-containing octamer-binding protein	NONO	1.44996	0.536015		ALBU_BOVIN			0.758734	-0.398334
	CAS1_BOVIN			7.16973	0.475464	2.84192	-1.07259		A0A7I2V5S2;A0A7I2YQC0;P06748	Nucleophosmin	NPM1	1.50361	0.588426		ANXA5_HUMAN;P08758	;ANXA5	;Annexin A5	2.74285	1.45568
	CASB_BOVIN			6.19461	0.398875	2.63101	-1.32599		A0A7I2YQI5;Q9Y5P6	Mannose-1-phosphate guanyltransferase beta	GMPPB	0.704733	-0.50485		B0QYN7;H3BPC4;H3BQQ9;P63279;UBE2I_HUMAN	UBE2I;UBE2I;UBE2I;UBE2I;	SUMO-conjugating enzyme UBC9;SUMO-conjugating enzyme UBC9;SUMO-conjugating enzyme UBC9 (Fragment);SUMO-conjugating enzyme UBC9;	1.38408	0.46893
	CATA_HUMAN;P04040	;Catalase	;CAT	0.649052	0.871891	-0.623594	-0.197781		A0A7N4I394;O75400	Pre-mRNA-processing factor 40 homolog A	PRPF40A	1.52039	0.604445		B0QZ18;F2Z2V0;Q99829	CPNE1	Copine-1;Copine-1 (Fragment);Copine-1	2.13295	1.09285
	D5H3J5;Q2L6G2	HLA class I histocompatibility antigen B alpha chain	HLA-B	1.75556	0.703216	0.811929	-0.50796		A0A7P0T808;O60331	Phosphatidylinositol 4-phosphate 5-kinase type-1 gamma	PIP5K1C	0.0711655	-3.81268		B1AL00;P18075	BMP7	Bone morphogenetic protein 7	0.523654	-0.933315
	D6R938;E9PBG7;E9PF82;Q13557	Calcium/calmodulin-dependent protein kinase;Calcium/calmodulin-dependent protein kinase;Calcium/calmodulin-dependent protein kinase;Calcium/calmodulin-dependent protein kinase type II subunit delta	CAMK2D	0.193304	0.869313	-2.37106	-0.202052		A0A7P0T897;A0A7P0T8N6;A0A7P0T9P7;A0A7P0TB10;A0A7P0TBI2;P98155	Very low-density lipoprotein receptor;Very low-density lipoprotein receptor (Fragment);Very low-density lipoprotein receptor;Very low-density lipoprotein receptor (Fragment);Very low-density lipoprotein receptor (Fragment);Very low-density lipoprotein receptor	VLDLR	2.40567	1.26644		B1ALA9;P60891	PRPS1	Ribose-phosphate pyrophosphokinase 1	1.23062	0.29938
	D6R9P3;D6RBZ0;D6RD18	Heterogeneous nuclear ribonucleoprotein A/B	HNRNPAB	1.66744	0.647607	0.737633	-0.626809		A0A7P0T8N8;O14776	Transcription elongation regulator 1	TCERG1	1.43028	0.5163		B1ALH6;O14832	PHYH	Phytanoyl-CoA dioxygenase, peroxisomal;Phytanoyl-CoA dioxygenase, peroxisomal	0.646121	-0.630125
	D6RB01;Q9Y6X4	Soluble lamin-associated protein of 75 kDa	FAM169A	2.60503	0.597941	1.3813	-0.741924		A0A7P0TA83;J3KQ66;P78509	Reelin	RELN	3.79186	1.92291		B2R5W2;B4DY08;G3V4W0	HNRNPC	Heterogeneous nuclear ribonucleoproteins C1/C2;Heterogeneous nuclear ribonucleoproteins C1/C2;Heterogeneous nuclear ribonucleoproteins C1/C2 (Fragment)	0.839785	-0.251909
	D6RER5;D6RGI3;Q9NVA2	Septin;Septin;Septin-11	SEPTIN11	0.13498	0.764445	-2.88919	-0.387516		A0A7P0TAE3;Q9ULX6	A-kinase anchor protein 8-like	AKAP8L	1.66066	0.73176		B4DDF4;B4DUT8;Q99439	CNN2	Calponin;Calponin;Calponin-2	2.29351	1.19756
	D6RGG3;Q99715	Collagen alpha-1(XII) chain	COL12A1	155.87	6.66799	7.2842	2.73725		A0A7P0TAG1;A0A7P0TAX2;A0A7P0TBE2;P10515	Dihydrolipoyllysine-residue acetyltransferase component of pyruvate dehydrogenase complex, mitochondrial;Dihydrolipoyllysine-residue acetyltransferase component of pyruvate dehydrogenase complex, mitochondrial;Dihydrolipoyllysine-residue acetyltransferase component of pyruvate dehydrogenase complex, mitochondrial;Dihydrolipoyllysine-residue acetyltransferase component of pyruvate dehydrogenase co…	DLAT	0.707776	-0.498635		B4DHW2;Q14938	NFIX	Nuclear factor 1;Nuclear factor 1 X-type	0.832196	-0.265005
	E5RGN3;E5RIM7;O00244	Copper transport protein ATOX1	ATOX1	0.642005	2.59951	-0.639344	1.37824		A0A7P0TAR1;P43155	Carnitine O-acetyltransferase	CRAT	0.682202	-0.55173		B4DIZ1;Q8TAM6	ERMN	Ermin	1.27778	0.353638
	E5RI99;P62888	60S ribosomal protein L30 (Fragment);60S ribosomal protein L30	RPL30	1.67185	0.914267	0.741443	-0.129313		A0A7P0Z415;O60911	Cathepsin L2	CTSV	1.76632	0.82075		B4DKY1;P49589	CARS1	Cysteinyl-tRNA synthetase;Cysteine--tRNA ligase, cytoplasmic	1.74073	0.799693
	E5RIW3;E5RJD8;O75347	Tubulin-specific chaperone A	TBCA	1.14565	2.10182	0.196171	1.07164		A0A7P0Z4C3;Q14203	Dynactin subunit 1	DCTN1	0.536068	-0.899513		B4DR61;P61619	SEC61A1	Protein transport protein Sec61 subunit alpha isoform 1	0.871323	-0.19872
	E7EN65;E7ENM0	Elastin	ELN	1.19482	0.104683	0.256788	-3.2559		A0A7P0Z4F9;P55265	Double-stranded RNA-specific adenosine deaminase	ADAR	1.2907	0.368156		B4DY09;Q12905	ILF2	Interleukin enhancer-binding factor 2	0.816818	-0.291914
	E7ENY0;E7EV99;P35611	Alpha-adducin	ADD1	0.466041	0.917589	-1.10147	-0.124081		A1L0T0	2-hydroxyacyl-CoA lyase 2	ILVBL	1.24713	0.318607		B4E0Y9;Q8NBY1;Q9P289	STK26	Serine/threonine-protein kinase 26	1.58602	0.665413
	E7EQB2;E7ER44;P02788;TRFL_HUMAN	Lactotransferrin (Fragment);Lactotransferrin;Lactotransferrin;	LTF;LTF;LTF;	1.8235	0.591517	0.866713	-0.757508		A2A2V1;P04156	Major prion protein (Fragment);Major prion protein	PRNP	0.29144	-1.77873		B5MCD7;O43759	SYNGR1	Synaptogyrin-1	0.806359	-0.310505
	E7ESC6;Q9UIA9	Exportin-7	XPO7	0.552422	1.27097	-0.856157	0.345934		A2AEA2;P10321	HLA class I histocompatibility antigen, C alpha chain;HLA class I histocompatibility antigen, C alpha chain	HLA-C	1.60063	0.678636		B5MDU6;Q9H6V9	LDAH	Lipid droplet-associated hydrolase	0.764484	-0.387442
	E7ETY2	Treacle protein	TCOF1	1.46128	0.852282	0.547233	-0.230598		A6NCE7;H3BTL1;Q9GZQ8	Microtubule-associated proteins 1A/1B light chain 3 beta 2;Microtubule-associated protein 1 light chain 3 beta, isoform CRA_f;Microtubule-associated proteins 1A/1B light chain 3B	MAP1LC3B2;MAP1LC3B;MAP1LC3B	0.102151	-3.29122		B7Z4C8;B7Z4E3;C9JU56;H7C2W9;P62899	RPL31	60S ribosomal protein L31;60S ribosomal protein L31;60S ribosomal protein L31 (Fragment);60S ribosomal protein L31 (Fragment);60S ribosomal protein L31	0.903447	-0.146489
	E7EVA0;P27816	Microtubule-associated protein;Microtubule-associated protein 4	MAP4	1.28374	1.28271	0.360355	0.359189		A6NEM2;P51610	Host cell factor 1	HCFC1	1.74498	0.80321		B7ZC39	SH3GLB2	Endophilin-B2	1.43658	0.522634
	E7EVH7;F8W6L3;G3V2E7;G3V3H3;G3V5R9;G5E9S8;Q07866	Kinesin light chain;Kinesin light chain;Kinesin light chain;Kinesin light chain;Kinesin light chain;Kinesin light chain;Kinesin light chain 1	;KLC1;KLC1;KLC1;KLC1;KLC1;KLC1	0.368619	1.30623	-1.4398	0.385408		A6NFX8;Q9UKK9	ADP-sugar pyrophosphatase	NUDT5	1.80261	0.850086		B8ZZA8	GLS	Glutaminase	1.73522	0.795122
	E7EX44	Caldesmon	CALD1	2.57377	1.67378	1.36388	0.743111		A6NHR9	Structural maintenance of chromosomes flexible hinge domain-containing protein 1	SMCHD1	1.77893	0.831013		B8ZZG1;Q9NZW5	PALS2	Membrane protein, palmitoylated 6 (MAGUK p55 subfamily member 6), isoform CRA_a;Protein PALS2	0.720866	-0.472198
	E9PEB5;Q96AE4	Far upstream element-binding protein 1	FUBP1	1.19267	0.795287	0.2542	-0.330453		A6PVN5;Q15257	Serine/threonine-protein phosphatase 2A activator	PTPA	0.353612	-1.49976		B8ZZQ6;P06454	PTMA	Prothymosin alpha	2.12037	1.08431
	E9PF10;O75694	Nuclear pore complex protein Nup155	NUP155	1.48012	0.703722	0.565714	-0.506922		A7XZE4	Beta tropomyosin isoform	TPM2	2.46336	1.30063		B8ZZU8;Q15370	ELOB	Elongin-B	1.36276	0.446527
	E9PFR3;Q14738	Serine/threonine-protein phosphatase 2A 56 kDa regulatory subunit;Serine/threonine-protein phosphatase 2A 56 kDa regulatory subunit delta isoform	PPP2R5D	0.277586	1.48855	-1.84899	0.573912		A8MT37;P49840	[Tau protein] kinase;Glycogen synthase kinase-3 alpha	GSK3A	0.144541	-2.79044		C9J0I9;Q86WB0	ZC3HC1	Nuclear-interacting partner of ALK	0.662505	-0.593996
	E9PG40;P05067	Amyloid-beta A4 protein;Amyloid-beta precursor protein	APP	1.23577	0.703704	0.305415	-0.506959		A8MUM1;C9J0U9;D3YTH5;F8WB12;F8WDS8;F8WDX0;Q53HC9	EARP and GARP complex-interacting protein 1;EARP and GARP complex-interacting protein 1 (Fragment);EARP and GARP complex-interacting protein 1;EARP and GARP complex-interacting protein 1;EARP and GARP complex-interacting protein 1;EARP and GARP complex-interacting protein 1;EARP and GARP complex-interacting protein 1	EIPR1	0.223483	-2.16176		C9J0J7;G5E9Q6	PFN2	Profilin	1.66415	0.734784
	E9PGC5;Q5TG12	Protein-tyrosine-phosphatase	PTPRK	2.71976	0.703151	1.44348	-0.508093		A8MVW0	Protein FAM171A2	FAM171A2	0.834732	-0.260615		C9J0K6;P30626	SRI	Sorcin	1.87447	0.906479
	E9PHI4	SUN domain-containing protein 1	SUN1	2.21832	0.886863	1.14947	-0.173216		A8MZH3;J3QL64;P02686	Myelin basic protein	MBP	0.0340988	-4.87413		C9J0Q5;C9JE98;Q9Y618	NCOR2	Nuclear receptor corepressor 2	0.710413	-0.49327
	E9PHV5;P28290	Protein ITPRID2	ITPRID2	1.70042	0.804701	0.765889	-0.313476		A9Z1X7;E9PCT1;Q8IYB3	Serine/arginine repetitive matrix protein 1	SRRM1	1.58684	0.666154		C9J2H1;G5E9D8;Q86UX2	ITIH5	Inter-alpha-trypsin inhibitor heavy chain H5;Inter-alpha (Globulin) inhibitor H5, isoform CRA_e;Inter-alpha-trypsin inhibitor heavy chain H5	0.643599	-0.635767
	E9PIM6;E9PNQ8;P04216	Thy-1 antigen (Fragment);Thy-1 antigen (Fragment);Thy-1 membrane glycoprotein	THY1	0.172159	4.38655	-2.53819	2.13309		ALBU_BOVIN			0.452606	-1.14367		C9J3D7;Q9UKG9	CROT	Peroxisomal carnitine O-octanoyltransferase	0.747142	-0.420546
	E9PKC0	Pleckstrin homology domain-containing family A member 7	PLEKHA7	0.833503	0.711262	-0.26274	-0.491547		ALBU_HUMAN;P02768	;Albumin	;ALB	0.451139	-1.14836		C9J5X1;P08069	IGF1R	Tyrosine-protein kinase receptor;Insulin-like growth factor 1 receptor	0.415379	-1.2675
	E9PKL9;Q13630	GDP-4-keto-6-deoxy-D-mannose-3,5-epimerase-4-reductase (Fragment);GDP-L-fucose synthase	GFUS	0.57895	2.30993	-0.788488	1.20785		ANXA5_HUMAN;P08758	;Annexin A5	;ANXA5	2.07946	1.05621		C9J813	CALD1	Caldesmon (Fragment)	1.56623	0.647298
	E9PKT4;Q8N131	Porimin	TMEM123	1.29179	0.613376	0.369373	-0.705156		B0QYN7;H3BPC4;H3BQQ9;P63279;UBE2I_HUMAN	SUMO-conjugating enzyme UBC9;SUMO-conjugating enzyme UBC9;SUMO-conjugating enzyme UBC9 (Fragment);SUMO-conjugating enzyme UBC9;	UBE2I;UBE2I;UBE2I;UBE2I;	1.40732	0.492946		C9JFE4;Q13098	GPS1	COP9 signalosome complex subunit 1	1.14878	0.200098
	E9PL57	NEDD8-MDP1 readthrough (Fragment)	NEDD8-MDP1	0.491788	2.1911	-1.02389	1.13166		B0QZ18;F2Z2V0;Q99829	Copine-1;Copine-1 (Fragment);Copine-1	CPNE1	1.48849	0.573845		C9JKG1	BGN	Biglycan (Fragment)	1.88776	0.916677
	E9PLK3;P55786	Aminopeptidase;Puromycin-sensitive aminopeptidase	NPEPPS	0.499296	1.93478	-1.00203	0.952169		B1AH87;P30536	Peripheral-type benzodiazepine receptor (Fragment);Translocator protein	TSPO	1.77625	0.828837		C9JME2;Q9Y4F1	FARP1	FERM, ARHGEF and pleckstrin domain-containing protein 1;FERM, ARHGEF and pleckstrin domain-containing protein 1	0.677896	-0.560865
	E9PLM6;E9PPJ5;P21741	Midkine;Midkine (Fragment);Midkine	MDK	0.782724	0.487183	-0.353425	-1.03746		B1AKY9;P50993	Sodium/potassium-transporting ATPase subunit alpha;Sodium/potassium-transporting ATPase subunit alpha-2	ATP1A2	0.209991	-2.2516		C9JQH3;I3L0H3;J3KQW6;Q86UV6;Q86UV7	TRIM73;TRIM73;TRIM73;TRIM74;TRIM73	Tripartite motif-containing protein 73;Tripartite motif-containing protein 73;Tripartite motif-containing protein 73;Tripartite motif-containing protein 74;Tripartite motif-containing protein 73	0.31249	-1.67812
	E9PMR4;K4DIA7;P48509	Tetraspanin;Tetraspanin (Fragment);CD151 antigen	CD151	2.46538	0.837637	1.30181	-0.255603		B1ALA9;P60891	Ribose-phosphate pyrophosphokinase 1	PRPS1	0.626098	-0.67554		C9JTE0;Q16653	MOG	Myelin-oligodendrocyte glycoprotein	1.60524	0.682787
	E9PR47;Q9H7C9	Mth938 domain-containing protein	AAMDC	3.972	4.10142	1.98987	2.03612		B2R5W2;B4DY08;G3V4W0	Heterogeneous nuclear ribonucleoproteins C1/C2;Heterogeneous nuclear ribonucleoproteins C1/C2;Heterogeneous nuclear ribonucleoproteins C1/C2 (Fragment)	HNRNPC	1.21811	0.284639		CAH2_HUMAN;P00918	;CA2	;Carbonic anhydrase 2	3.00607	1.58788
	F5GXJ1;F5H5N1;O75251	Complex I-20kD;Complex I-20kD;NADH dehydrogenase [ubiquinone] iron-sulfur protein 7, mitochondrial	NDUFS7	0.556982	0.911363	-0.844296	-0.133903		B4DDF4;B4DUT8;Q99439	Calponin;Calponin;Calponin-2	CNN2	1.89779	0.924322		CAS1_BOVIN			0.475464	-1.07259
	F5GXX5;P61803	Dolichyl-diphosphooligosaccharide--protein glycosyltransferase subunit DAD1	DAD1	1.27271	0.743566	0.347906	-0.427467		B4DHW2;Q14938	Nuclear factor 1;Nuclear factor 1 X-type	NFIX	1.61964	0.695669		CASB_BOVIN			0.398875	-1.32599
	F5GYN4;J3KR44;Q96FW1	Ubiquitinyl hydrolase 1;Ubiquitin thioesterase;Ubiquitin thioesterase OTUB1	OTUB1	0.44649	2.2427	-1.1633	1.16524		B4DIZ1;Q8TAM6	Ermin	ERMN	0.322381	-1.63316		CATA_HUMAN;P04040	;CAT	;Catalase	0.871891	-0.197781
	F5H2F4;P11586;V9GYY3	C-1-tetrahydrofolate synthase, cytoplasmic;C-1-tetrahydrofolate synthase, cytoplasmic;C-1-tetrahydrofolate synthase, cytoplasmic	MTHFD1	0.613242	1.22231	-0.705473	0.289614		B4DKY1;P49589	Cysteinyl-tRNA synthetase;Cysteine--tRNA ligase, cytoplasmic	CARS1	0.466831	-1.09903		D5H3J5;Q2L6G2	HLA-B	HLA class I histocompatibility antigen B alpha chain	0.703216	-0.50796
	F5H5P2;P12694	2-oxoisovalerate dehydrogenase subunit alpha;2-oxoisovalerate dehydrogenase subunit alpha, mitochondrial	;BCKDHA	1.24586	0.881032	0.317143	-0.182734		B4DR61;P61619	Protein transport protein Sec61 subunit alpha isoform 1	SEC61A1	1.39877	0.484159		D6R938;E9PBG7;E9PF82;Q13557	CAMK2D	Calcium/calmodulin-dependent protein kinase;Calcium/calmodulin-dependent protein kinase;Calcium/calmodulin-dependent protein kinase;Calcium/calmodulin-dependent protein kinase type II subunit delta	0.869313	-0.202052
	F5H6E2;O00159	Unconventional myosin-Ic	MYO1C	2.28457	1.43572	1.19193	0.521777		B4DY09;Q12905	Interleukin enhancer-binding factor 2	ILF2	1.26755	0.342046		D6R9P3;D6RBZ0;D6RD18	HNRNPAB	Heterogeneous nuclear ribonucleoprotein A/B	0.647607	-0.626809
	F5H8F7;Q9UBL3	Set1/Ash2 histone methyltransferase complex subunit ASH2	ASH2L	1.45166	0.623568	0.537702	-0.68138		B4E3T4;Q93062	HCG2043421, isoform CRA_c;RNA-binding protein with multiple splicing	RBPMS	2.2423	1.16498		D6RB01;Q9Y6X4	FAM169A	Soluble lamin-associated protein of 75 kDa	0.597941	-0.741924
	F6SFZ6;Q99571	ATP receptor;P2X purinoceptor 4	P2RX4	0.753877	0.623162	-0.407599	-0.68232		B5MCD7;O43759	Synaptogyrin-1	SYNGR1	0.284164	-1.8152		D6RCD0;Q8NBQ5	HSD17B11	Estradiol 17-beta-dehydrogenase 11	0.789365	-0.341235
	F8VPD4;P27708	Aspartate carbamoyltransferase;CAD protein	CAD	1.94019	1.38635	0.956195	0.47129		B7Z4C8;B7Z4E3;C9JU56;H7C2W9;P62899	60S ribosomal protein L31;60S ribosomal protein L31;60S ribosomal protein L31 (Fragment);60S ribosomal protein L31 (Fragment);60S ribosomal protein L31	RPL31	1.53079	0.614275		D6REA0;O75879	GATB	Glutamyl-tRNA(Gln) amidotransferase subunit B, mitochondrial;Glutamyl-tRNA(Gln) amidotransferase subunit B, mitochondrial	0.840658	-0.250408
	F8VW96;Q16527	Cysteine and glycine-rich protein 2	CSRP2	2.56172	2.35955	1.35711	1.23851		B7ZC39	Endophilin-B2	SH3GLB2	0.109084	-3.19649		D6RER5;D6RGI3;Q9NVA2	SEPTIN11	Septin;Septin;Septin-11	0.764445	-0.387516
	F8W7Q8;J3KQ12;Q96G97	Seipin (Fragment);Seipin;Seipin	BSCL2	0.172076	0.707988	-2.53889	-0.498203		B8ZZA8	Glutaminase	GLS	3.24114	1.6965		D6REX3;O94979	SEC31A	Protein transport protein Sec31A	1.25298	0.325364
	F8W930;Q9Y6M1	Insulin-like growth factor 2 mRNA-binding protein 2	IGF2BP2	2.07926	0.671733	1.05607	-0.574041		B8ZZG1;Q9NZW5	Membrane protein, palmitoylated 6 (MAGUK p55 subfamily member 6), isoform CRA_a;Protein PALS2	PALS2	0.482154	-1.05243		D6RGG3;Q99715	COL12A1	Collagen alpha-1(XII) chain	6.66799	2.73725
	F8WCA0;J3QRU4;L7N2F9;P63027	Synaptobrevin-2;Synaptobrevin-2;Synaptobrevin-2 (Fragment);Vesicle-associated membrane protein 2	VAMP2;VAMP2;;VAMP2	0.0982245	0.491272	-3.34777	-1.02541		B8ZZQ6;P06454	Prothymosin alpha	PTMA	2.16596	1.11501		E5RFP0;Q8WVJ2	NUDCD2	NudC domain-containing protein 2	3.89224	1.9606
	F8WF48;Q99442	Translocation protein SEC62	SEC62	1.4344	0.789269	0.520447	-0.341411		B8ZZU8;Q15370	Elongin-B	ELOB	0.455416	-1.13474		E5RGN3;E5RIM7;O00244	ATOX1	Copper transport protein ATOX1	2.59951	1.37824
	FABPH_HUMAN;P05413;S4R371	;Fatty acid-binding protein, heart;Fatty acid-binding protein, heart (Fragment)	;FABP3;FABP3	0.212072	4.97654	-2.23737	2.31514		B9EGA3;J3KMX2;Q92925	SMARCD2 protein;SWI/SNF-related matrix-associated actin-dependent regulator of chromatin subfamily D member 2;SWI/SNF-related matrix-associated actin-dependent regulator of chromatin subfamily D member 2	SMARCD2	1.90514	0.929901		E5RI99;P62888	RPL30	60S ribosomal protein L30 (Fragment);60S ribosomal protein L30	0.914267	-0.129313
	G3V0I5;P49821	NADH dehydrogenase [ubiquinone] flavoprotein 1, mitochondrial;NADH dehydrogenase [ubiquinone] flavoprotein 1, mitochondrial	NDUFV1	0.592788	0.797462	-0.754413	-0.326512		C9J0A4;C9JZY3;P57723	Poly(rC)-binding protein 4;Poly(rC)-binding protein 4 (Fragment);Poly(rC)-binding protein 4	PCBP4	1.61694	0.693262		E5RIW3;E5RJD8;O75347	TBCA	Tubulin-specific chaperone A	2.10182	1.07164
	G3V180;G3V1D3;Q9NY33	Dipeptidyl peptidase 3	DPP3	1.35676	2.28389	0.440166	1.19149		C9J0I9;Q86WB0	Nuclear-interacting partner of ALK	ZC3HC1	1.30279	0.38161		E7EN65;E7ENM0	ELN	Elastin	0.104683	-3.2559
	G3V1C3;Q9BZZ5	Apoptosis inhibitor 5	API5	1.32799	0.766478	0.409246	-0.383683		C9J0J7;G5E9Q6	Profilin	PFN2	0.275525	-1.85974		E7ENY0;E7EV99;P35611	ADD1	Alpha-adducin	0.917589	-0.124081
	G3V2U7;P07311	Acylphosphatase;Acylphosphatase-1	ACYP1	0.370632	2.04758	-1.43194	1.03392		C9J0K6;P30626	Sorcin	SRI	0.278266	-1.84546		E7EQB2;E7ER44;P02788;TRFL_HUMAN	LTF;LTF;LTF;	Lactotransferrin (Fragment);Lactotransferrin;Lactotransferrin;	0.591517	-0.757508
	G3V3X5;G3V511;Q14767	Latent-transforming growth factor beta-binding protein 2	LTBP2	3.44412	1.90467	1.78413	0.929539		C9J0Q5;C9JE98;Q9Y618	Nuclear receptor corepressor 2	NCOR2	1.53296	0.616321		E7ESC6;Q9UIA9	XPO7	Exportin-7	1.27097	0.345934
	G3V4U0;Q9UBX5	Fibulin-5	FBLN5	1.59908	0.105552	0.677242	-3.24398		C9J126;P19022	Cadherin-2	CDH2	1.50981	0.594365		E7ETY2	TCOF1	Treacle protein	0.852282	-0.230598
	G3V5Z7;P60900	Proteasome subunit alpha type;Proteasome subunit alpha type-6	PSMA6	1.35983	1.08041	0.443427	0.111575		C9J240;E7EW28;Q6U841	Anion exchange protein;Anion exchange protein;Sodium-driven chloride bicarbonate exchanger	SLC4A10	0.246109	-2.02263		E7EV01;O15484	CAPN5	Calpain-5	0.868257	-0.203807
	G5EA30;Q92879	CUG triplet repeat, RNA binding protein 1, isoform CRA_c;CUGBP Elav-like family member 1	CELF1	1.62972	0.573191	0.704623	-0.802913		C9J2H1;G5E9D8;Q86UX2	Inter-alpha-trypsin inhibitor heavy chain H5;Inter-alpha (Globulin) inhibitor H5, isoform CRA_e;Inter-alpha-trypsin inhibitor heavy chain H5	ITIH5	4.72818	2.24128		E7EVA0;P27816	MAP4	Microtubule-associated protein;Microtubule-associated protein 4	1.28271	0.359189
	G8JLB6;P31943	Heterogeneous nuclear ribonucleoprotein H	HNRNPH1	1.46252	0.733374	0.548452	-0.447378		C9J5X1;P08069	Tyrosine-protein kinase receptor;Insulin-like growth factor 1 receptor	IGF1R	2.05811	1.04132		E7EVH7;F8W6L3;G3V2E7;G3V3H3;G3V5R9;G5E9S8;Q07866	;KLC1;KLC1;KLC1;KLC1;KLC1;KLC1	Kinesin light chain;Kinesin light chain;Kinesin light chain;Kinesin light chain;Kinesin light chain;Kinesin light chain;Kinesin light chain 1	1.30623	0.385408
	H0Y5H9;P48594	Serpin B4 (Fragment);Serpin B4	SERPINB4	5.18994	0.536112	2.37572	-0.899392		C9J813	Caldesmon (Fragment)	CALD1	3.11411	1.63882		E7EX44	CALD1	Caldesmon	1.67378	0.743111
	H0YAH0	Protocadherin-7 (Fragment)	PCDH7	2.56424	1.21927	1.35853	0.286021		C9JFE4;Q13098	COP9 signalosome complex subunit 1	GPS1	0.610204	-0.712636		E9PCP0;P16520	GNB3	Guanine nucleotide-binding protein G(I)/G(S)/G(T) subunit beta-3	0.348198	-1.52202
	H0YB09	D-glutamate cyclase, mitochondrial (Fragment)	DGLUCY	0.60913	0.874019	-0.715178	-0.194264		C9JFV4;Q8IZL8	Modulator of non-genomic activity of estrogen receptor;Proline-, glutamic acid- and leucine-rich protein 1	PELP1	1.39243	0.47761		E9PEB5;Q96AE4	FUBP1	Far upstream element-binding protein 1	0.795287	-0.330453
	H0YDU8;P53041	Serine/threonine-protein phosphatase (Fragment);Serine/threonine-protein phosphatase 5	PPP5C	0.361369	1.66097	-1.46845	0.732026		C9JJX6;E9PDC3;O00192	Armadillo repeat protein deleted in velo-cardio-facial syndrome	ARVCF	1.22654	0.294589		E9PEJ6;H0Y547;P98196	ATP11A	Phospholipid-transporting ATPase;Phospholipid-transporting ATPase (Fragment);Phospholipid-transporting ATPase IH	0.653194	-0.614418
	H0YN26;P39687	Acidic leucine-rich nuclear phosphoprotein 32 family member A	ANP32A	2.16339	1.27708	1.11329	0.352849		C9JKG1	Biglycan (Fragment)	BGN	11.1779	3.48257		E9PF10;O75694	NUP155	Nuclear pore complex protein Nup155	0.703722	-0.506922
	H3BLU2;Q13449	Limbic system-associated membrane protein (Fragment);Limbic system-associated membrane protein	LSAMP	0.0736829	0.411319	-3.76253	-1.28167		C9JME2;Q9Y4F1	FERM, ARHGEF and pleckstrin domain-containing protein 1;FERM, ARHGEF and pleckstrin domain-containing protein 1	FARP1	1.13006	0.176404		E9PFR3;Q14738	PPP2R5D	Serine/threonine-protein phosphatase 2A 56 kDa regulatory subunit;Serine/threonine-protein phosphatase 2A 56 kDa regulatory subunit delta isoform	1.48855	0.573912
	H3BLU7;O43488	Aflatoxin B1 aldehyde reductase member 2 (Fragment);Aflatoxin B1 aldehyde reductase member 2	AKR7A2	1.23197	1.48367	0.300966	0.569173		C9JP16;O75718	Cartilage-associated protein	CRTAP	1.9004	0.926304		E9PG40;P05067	APP	Amyloid-beta A4 protein;Amyloid-beta precursor protein	0.703704	-0.506959
	H3BMD8;P56211	cAMP-regulated phosphoprotein 19	ARPP19	0.526968	1.43994	-0.924214	0.526013		C9JTE0;Q16653	Myelin-oligodendrocyte glycoprotein	MOG	0.0109161	-6.5174		E9PGC5;Q5TG12	PTPRK	Protein-tyrosine-phosphatase	0.703151	-0.508093
	H3BPE1;H3BQK9	Microtubule-actin cross-linking factor 1, isoforms 1/2/3/5;Microtubule-actin cross-linking factor 1, isoforms 1/2/3/5	MACF1	0.653011	0.631925	-0.614821	-0.662176		C9JX88;P35998	26S proteasome AAA-ATPase subunit RPT1;26S proteasome regulatory subunit 7	PSMC2	1.3027	0.381502		E9PHI4	SUN1	SUN domain-containing protein 1	0.886863	-0.173216
	H3BTN5	Pyruvate kinase (Fragment)	PKM	0.108008	2.59898	-3.2108	1.37794		C9JZR2;O60716	Catenin delta-1	CTNND1	1.54287	0.625621		E9PHV5;P28290	ITPRID2	Protein ITPRID2	0.804701	-0.313476
	H3BVD9;O43278	Kunitz-type protease inhibitor 1 (Fragment);Kunitz-type protease inhibitor 1	SPINT1	8.16337	0.615185	3.02916	-0.700908		CAH2_HUMAN;P00918	;Carbonic anhydrase 2	;CA2	0.264963	-1.91614		E9PHZ5;P07858	CTSB	Cathepsin B	0.813333	-0.298083
	H7BXY3;Q7L2E3	RNA helicase;ATP-dependent RNA helicase DHX30	DHX30	1.17259	0.771464	0.229705	-0.37433		CAS1_BOVIN			7.16973	2.84192		E9PIM6;E9PNQ8;P04216	THY1	Thy-1 antigen (Fragment);Thy-1 antigen (Fragment);Thy-1 membrane glycoprotein	4.38655	2.13309
	H7BYD0;Q16718	Complex I subunit B13;NADH dehydrogenase [ubiquinone] 1 alpha subcomplex subunit 5	NDUFA5	0.525127	0.882287	-0.929263	-0.180679		CASB_BOVIN			6.19461	2.63101		E9PKC0	PLEKHA7	Pleckstrin homology domain-containing family A member 7	0.711262	-0.491547
	H7BZ77	TSC22 domain family protein 4 (Fragment)	TSC22D4	0.386015	0.706909	-1.37327	-0.500404		CATA_HUMAN;P04040	;Catalase	;CAT	0.649052	-0.623594		E9PKL9;Q13630	GFUS	GDP-4-keto-6-deoxy-D-mannose-3,5-epimerase-4-reductase (Fragment);GDP-L-fucose synthase	2.30993	1.20785
	H9KV31;O15394	Neural cell adhesion molecule 2	NCAM2	0.0856571	1.48326	-3.54528	0.568775		D3YTB1;F8W727;P62910	60S ribosomal protein L32 (Fragment);60S ribosomal protein L32;60S ribosomal protein L32	RPL32	1.99801	0.998567		E9PKT4;Q8N131	TMEM123	Porimin	0.613376	-0.705156
	HBA_HUMAN;P69905	;Hemoglobin subunit alpha	;HBA1	0.0367692	0.451983	-4.76536	-1.14566		D5H3J5;Q2L6G2	HLA class I histocompatibility antigen B alpha chain	HLA-B	1.75556	0.811929		E9PL57	NEDD8-MDP1	NEDD8-MDP1 readthrough (Fragment)	2.1911	1.13166
	I3L0A0;Q13404	HCG2044781;Ubiquitin-conjugating enzyme E2 variant 1	PEDS1-UBE2V1;UBE2V1	0.467867	2.37603	-1.09583	1.24855		D6R938;E9PBG7;E9PF82;Q13557	Calcium/calmodulin-dependent protein kinase;Calcium/calmodulin-dependent protein kinase;Calcium/calmodulin-dependent protein kinase;Calcium/calmodulin-dependent protein kinase type II subunit delta	CAMK2D	0.193304	-2.37106		E9PLK3;P55786	NPEPPS	Aminopeptidase;Puromycin-sensitive aminopeptidase	1.93478	0.952169
	I6L893;Q02509	Uncharacterized protein;Otoconin-90	;OC90	2.88925	0.717392	1.5307	-0.479166		D6R9P3;D6RBZ0;D6RD18	Heterogeneous nuclear ribonucleoprotein A/B	HNRNPAB	1.66744	0.737633		E9PLM6;E9PPJ5;P21741	MDK	Midkine;Midkine (Fragment);Midkine	0.487183	-1.03746
	J3KNV4;Q13683	Integrin alpha-7	ITGA7	1.2264	0.578244	0.294432	-0.79025		D6R9Z7;P15954	Cytochrome c oxidase polypeptide VIIc;Cytochrome c oxidase subunit 7C, mitochondrial	COX7C	0.592335	-0.755514		E9PMR4;K4DIA7;P48509	CD151	Tetraspanin;Tetraspanin (Fragment);CD151 antigen	0.837637	-0.255603
	J3KQ32;Q9NTK5	Obg-like ATPase 1	OLA1	0.240491	2.28369	-2.05595	1.19137		D6RB01;Q9Y6X4	Soluble lamin-associated protein of 75 kDa	FAM169A	2.60503	1.3813		E9PR47;Q9H7C9	AAMDC	Mth938 domain-containing protein	4.10142	2.03612
	J3KQI6;Q9BX79	Receptor for retinol uptake STRA6	STRA6	2.84374	0.156073	1.50779	-2.6797		D6RER5;D6RGI3;Q9NVA2	Septin;Septin;Septin-11	SEPTIN11	0.13498	-2.88919		E9PR90	LAYN	Layilin	0.356751	-1.48701
	J3KQJ1;Q8NBJ7	Inactive C-alpha-formylglycine-generating enzyme 2	SUMF2	0.779224	2.0325	-0.35989	1.02325		D6RGG3;Q99715	Collagen alpha-1(XII) chain	COL12A1	155.87	7.2842		F5GXJ1;F5H5N1;O75251	NDUFS7	Complex I-20kD;Complex I-20kD;NADH dehydrogenase [ubiquinone] iron-sulfur protein 7, mitochondrial	0.911363	-0.133903
	J3KR97;Q9BTW9	Tubulin-specific chaperone D	TBCD	0.319457	2.2641	-1.64631	1.17894		D6RHI9;O00584	Ribonuclease T2 (Fragment);Ribonuclease T2	RNASET2	1.48687	0.572281		F5GXX5;P61803	DAD1	Dolichyl-diphosphooligosaccharide--protein glycosyltransferase subunit DAD1	0.743566	-0.427467
	J3KTF8;J3QQX2;P52565	Rho GDP-dissociation inhibitor 1 (Fragment);Rho GDP-dissociation inhibitor 1;Rho GDP-dissociation inhibitor 1	ARHGDIA	0.436704	2.29987	-1.19527	1.20155		E5RGN3;E5RIM7;O00244	Copper transport protein ATOX1	ATOX1	0.642005	-0.639344		F5GYN4;J3KR44;Q96FW1	OTUB1	Ubiquitinyl hydrolase 1;Ubiquitin thioesterase;Ubiquitin thioesterase OTUB1	2.2427	1.16524
	J3QK89;Q8IWX8	Calcium homeostasis endoplasmic reticulum protein	CHERP	1.20341	0.712248	0.267131	-0.489548		E5RI99;P62888	60S ribosomal protein L30 (Fragment);60S ribosomal protein L30	RPL30	1.67185	0.741443		F5H2F4;P11586;V9GYY3	MTHFD1	C-1-tetrahydrofolate synthase, cytoplasmic;C-1-tetrahydrofolate synthase, cytoplasmic;C-1-tetrahydrofolate synthase, cytoplasmic	1.22231	0.289614
	J3QLE5;P14678;P63162	Small nuclear ribonucleoprotein-associated protein N (Fragment);Small nuclear ribonucleoprotein-associated proteins B and B';Small nuclear ribonucleoprotein-associated protein N	SNRPN;SNRPB;SNRPN	1.45817	0.702566	0.544154	-0.509294		E5RIA4;E7ETB3;Q9ULA0	Aspartyl aminopeptidase	DNPEP	1.52256	0.606494		F5H5P2;P12694	;BCKDHA	2-oxoisovalerate dehydrogenase subunit alpha;2-oxoisovalerate dehydrogenase subunit alpha, mitochondrial	0.881032	-0.182734
	J3QQ67;Q07020	60S ribosomal protein L18 (Fragment);60S ribosomal protein L18	RPL18	1.41101	1.30553	0.496733	0.384638		E5RIW3;E5RJD8;O75347	Tubulin-specific chaperone A	TBCA	1.14565	0.196171		F5H6E2;O00159	MYO1C	Unconventional myosin-Ic	1.43572	0.521777
	J3QQZ9;Q9NVS9	Pyridoxal 5'-phosphate synthase (Fragment);Pyridoxine-5'-phosphate oxidase	PNPO	0.321324	1.98363	-1.6379	0.98814		E7EMS2;G3V3D1;G3V3E8;J3KMY5;P61916	Epididymal secretory protein E1;Epididymal secretory protein E1 (Fragment);Epididymal secretory protein E1;Epididymal secretory protein E1;NPC intracellular cholesterol transporter 2	NPC2	0.699997	-0.51458		F5H7S3	TPM1	Tropomyosin alpha-1 chain	1.47017	0.555979
	J3QRS3;O14950;P19105	Myosin regulatory light chain 12A;Myosin regulatory light chain 12B;Myosin regulatory light chain 12A	MYL12A;MYL12B;MYL12A	1.57909	1.63784	0.65909	0.711795		E7EN65;E7ENM0	Elastin	ELN	1.19482	0.256788		F5H8F7;Q9UBL3	ASH2L	Set1/Ash2 histone methyltransferase complex subunit ASH2	0.623568	-0.68138
	J3QRS9;O43670;X6R4W8	BUB3-interacting and GLEBS motif-containing protein ZNF207	ZNF207	1.27638	0.74137	0.352053	-0.431734		E7ENY0;E7EV99;P35611	Alpha-adducin	ADD1	0.466041	-1.10147		F6SFZ6;Q99571	P2RX4	ATP receptor;P2X purinoceptor 4	0.623162	-0.68232
	J3QT28;O43684	Mitotic checkpoint protein BUB3 (Fragment);Mitotic checkpoint protein BUB3	BUB3	1.20803	0.761879	0.272659	-0.392365		E7EPB3;P50914	60S ribosomal protein L14	RPL14	1.6082	0.685444		F8VPD4;P27708	CAD	Aspartate carbamoyltransferase;CAD protein	1.38635	0.47129
	K22E_HUMAN;P35908	;Keratin, type II cytoskeletal 2 epidermal	;KRT2	2.34982	1.39943	1.23255	0.484837		E7EQB2;E7ER44;P02788;TRFL_HUMAN	Lactotransferrin (Fragment);Lactotransferrin;Lactotransferrin;	LTF;LTF;LTF;	1.8235	0.866713		F8VW96;Q16527	CSRP2	Cysteine and glycine-rich protein 2	2.35955	1.23851
	K2M3_SHEEP;KRHB5_HUMAN;P78386	;;Keratin, type II cuticular Hb5	;;KRT85	6.5318	4.64815	2.70748	2.21666		E7ESC6;Q9UIA9	Exportin-7	XPO7	0.552422	-0.856157		F8W1R7;G3V1V0;P60660	MYL6	Myosin light polypeptide 6	2.20394	1.14008
	K7EJE8;K7EKE6	Lon protease homolog, mitochondrial;Lon protease homolog, mitochondrial	LONP1	1.34011	0.728179	0.422352	-0.457635		E7ESP9;P07197	160 kDa neurofilament protein;Neurofilament medium polypeptide	NEFM	0.0101088	-6.62825		F8W7Q8;J3KQ12;Q96G97	BSCL2	Seipin (Fragment);Seipin;Seipin	0.707988	-0.498203
	K7EK07;P68431;P84243;Q16695;Q71DI3	Histone H3 (Fragment);Histone H3.1;Histone H3.3;Histone H3.1t;Histone H3.2	H3-3B;H3C1;H3-3A;H3-4;H3C15	1.78541	1.18493	0.836252	0.244802		E7ETY2	Treacle protein	TCOF1	1.46128	0.547233		F8W930;Q9Y6M1	IGF2BP2	Insulin-like growth factor 2 mRNA-binding protein 2	0.671733	-0.574041
	K7EKI8;O60437	Periplakin	PPL	4.90901	1.14036	2.29543	0.189486		E7EVA0;P27816	Microtubule-associated protein;Microtubule-associated protein 4	MAP4	1.28374	0.360355		F8WCA0;J3QRU4;L7N2F9;P63027	VAMP2;VAMP2;;VAMP2	Synaptobrevin-2;Synaptobrevin-2;Synaptobrevin-2 (Fragment);Vesicle-associated membrane protein 2	0.491272	-1.02541
	K7ELL7;P14314	Glucosidase 2 subunit beta	PRKCSH	1.25944	0.807821	0.332779	-0.307892		E7EVH7;F8W6L3;G3V2E7;G3V3H3;G3V5R9;G5E9S8;Q07866	Kinesin light chain;Kinesin light chain;Kinesin light chain;Kinesin light chain;Kinesin light chain;Kinesin light chain;Kinesin light chain 1	;KLC1;KLC1;KLC1;KLC1;KLC1;KLC1	0.368619	-1.4398		F8WF48;Q99442	SEC62	Translocation protein SEC62	0.789269	-0.341411
	K7ES89;P51452	Dual specificity protein phosphatase (Fragment);Dual specificity protein phosphatase 3	DUSP3	0.448982	3.34208	-1.15527	1.74075		E7EVJ5	Cytoplasmic FMR1-interacting protein	CYFIP2	0.173201	-2.52948		FABPH_HUMAN;P05413;S4R371	;FABP3;FABP3	;Fatty acid-binding protein, heart;Fatty acid-binding protein, heart (Fragment)	4.97654	2.31514
	LYSC_HUMAN;P61626	;Lysozyme C	;LYZ	2.05635	0.623758	1.04008	-0.680941		E7EWP0;H0Y886;O43674	Complex I-SGDH;Complex I-SGDH (Fragment);NADH dehydrogenase [ubiquinone] 1 beta subcomplex subunit 5, mitochondrial	NDUFB5	0.480546	-1.05725		G3V0I5;P49821	NDUFV1	NADH dehydrogenase [ubiquinone] flavoprotein 1, mitochondrial;NADH dehydrogenase [ubiquinone] flavoprotein 1, mitochondrial	0.797462	-0.326512
	M0R2Z9;Q8IX01	SURP and G-patch domain-containing protein 2	SUGP2	0.818164	0.82165	-0.289538	-0.283404		E7EX17;P23588	Eukaryotic translation initiation factor 4B	EIF4B	0.6664	-0.585539		G3V180;G3V1D3;Q9NY33	DPP3	Dipeptidyl peptidase 3	2.28389	1.19149
	O00154	Cytosolic acyl coenzyme A thioester hydrolase	ACOT7	0.0695771	0.510874	-3.84524	-0.96896		E7EX44	Caldesmon	CALD1	2.57377	1.36388		G3V1C3;Q9BZZ5	API5	Apoptosis inhibitor 5	0.766478	-0.383683
	O00161	Synaptosomal-associated protein 23	SNAP23	1.57491	1.19436	0.655266	0.256234		E9PD25;O43897	Metalloendopeptidase;Tolloid-like protein 1	TLL1	2.37644	1.2488		G3V2U7;P07311	ACYP1	Acylphosphatase;Acylphosphatase-1	2.04758	1.03392
	O00267	Transcription elongation factor SPT5	SUPT5H	1.69762	0.614583	0.763513	-0.70232		E9PDG8;O60641	Clathrin coat assembly protein AP180	SNAP91	0.0474622	-4.39708		G3V3X5;G3V511;Q14767	LTBP2	Latent-transforming growth factor beta-binding protein 2	1.90467	0.929539
	O00291	Huntingtin-interacting protein 1	HIP1	1.83056	0.750425	0.872289	-0.41422		E9PEB5;Q96AE4	Far upstream element-binding protein 1	FUBP1	1.19267	0.2542		G3V4U0;Q9UBX5	FBLN5	Fibulin-5	0.105552	-3.24398
	O00299	Chloride intracellular channel protein 1	CLIC1	2.12869	2.31614	1.08996	1.21173		E9PF10;O75694	Nuclear pore complex protein Nup155	NUP155	1.48012	0.565714		G3V5Z7;P60900	PSMA6	Proteasome subunit alpha type;Proteasome subunit alpha type-6	1.08041	0.111575
	O00330	Pyruvate dehydrogenase protein X component, mitochondrial	PDHX	0.437986	0.704563	-1.19104	-0.5052		E9PFR3;Q14738	Serine/threonine-protein phosphatase 2A 56 kDa regulatory subunit;Serine/threonine-protein phosphatase 2A 56 kDa regulatory subunit delta isoform	PPP2R5D	0.277586	-1.84899		G5EA30;Q92879	CELF1	CUG triplet repeat, RNA binding protein 1, isoform CRA_c;CUGBP Elav-like family member 1	0.573191	-0.802913
	O00339	Matrilin-2	MATN2	1.50701	0.395808	0.59169	-1.33713		E9PG40;P05067	Amyloid-beta A4 protein;Amyloid-beta precursor protein	APP	1.23577	0.305415		G8JLB6;P31943	HNRNPH1	Heterogeneous nuclear ribonucleoprotein H	0.733374	-0.447378
	O00401	Neural Wiskott-Aldrich syndrome protein	WASL	0.28614	1.41557	-1.80521	0.501386		E9PGC5;Q5TG12	Protein-tyrosine-phosphatase	PTPRK	2.71976	1.44348		H0Y5H9;P48594	SERPINB4	Serpin B4 (Fragment);Serpin B4	0.536112	-0.899392
	O00410	Importin-5	IPO5	0.447481	1.40093	-1.1601	0.486385		E9PGC8;P78559	Microtubule-associated protein 1A	MAP1A	0.0639003	-3.96803		H0YAH0	PCDH7	Protocadherin-7 (Fragment)	1.21927	0.286021
	O00425	Insulin-like growth factor 2 mRNA-binding protein 3	IGF2BP3	2.15308	0.581055	1.1064	-0.783254		E9PHI4	SUN domain-containing protein 1	SUN1	2.21832	1.14947		H0YB09	DGLUCY	D-glutamate cyclase, mitochondrial (Fragment)	0.874019	-0.194264
	O00429	Dynamin-1-like protein	DNM1L	0.0585247	2.03836	-4.09481	1.02741		E9PHV5;P28290	Protein ITPRID2	ITPRID2	1.70042	0.765889		H0YDU8;P53041	PPP5C	Serine/threonine-protein phosphatase (Fragment);Serine/threonine-protein phosphatase 5	1.66097	0.732026
	O00442	RNA 3'-terminal phosphate cyclase	RTCA	0.427129	1.45551	-1.22726	0.541526		E9PIM6;E9PNQ8;P04216	Thy-1 antigen (Fragment);Thy-1 antigen (Fragment);Thy-1 membrane glycoprotein	THY1	0.172159	-2.53819		H0YN26;P39687	ANP32A	Acidic leucine-rich nuclear phosphoprotein 32 family member A	1.27708	0.352849
	O00451	GDNF family receptor alpha-2	GFRA2	0.676136	4.20525	-0.564614	2.07219		E9PK01;P29692	Elongation factor 1-delta (Fragment);Elongation factor 1-delta	EEF1D	1.13297	0.18011		H0YNE9;Q92930	RAB8B	Ras-related protein Rab-8B (Fragment);Ras-related protein Rab-8B	0.588727	-0.764329
	O00462	Beta-mannosidase	MANBA	1.25098	1.25203	0.323053	0.324265		E9PKC0	Pleckstrin homology domain-containing family A member 7	PLEKHA7	0.833503	-0.26274		H3BLU2;Q13449	LSAMP	Limbic system-associated membrane protein (Fragment);Limbic system-associated membrane protein	0.411319	-1.28167
	O00468	Agrin	AGRN	1.85178	0.492972	0.888914	-1.02042		E9PKL9;Q13630	GDP-4-keto-6-deoxy-D-mannose-3,5-epimerase-4-reductase (Fragment);GDP-L-fucose synthase	GFUS	0.57895	-0.788488		H3BLU7;O43488	AKR7A2	Aflatoxin B1 aldehyde reductase member 2 (Fragment);Aflatoxin B1 aldehyde reductase member 2	1.48367	0.569173
	O00469	Procollagen-lysine,2-oxoglutarate 5-dioxygenase 2	PLOD2	1.94084	1.1703	0.956684	0.226879		E9PKT4;Q8N131	Porimin	TMEM123	1.29179	0.369373		H3BMD8;P56211	ARPP19	cAMP-regulated phosphoprotein 19	1.43994	0.526013
	O00499	Myc box-dependent-interacting protein 1	BIN1	0.040491	1.65134	-4.62626	0.723638		E9PL57	NEDD8-MDP1 readthrough (Fragment)	NEDD8-MDP1	0.491788	-1.02389		H3BPE1;H3BQK9	MACF1	Microtubule-actin cross-linking factor 1, isoforms 1/2/3/5;Microtubule-actin cross-linking factor 1, isoforms 1/2/3/5	0.631925	-0.662176
	O00560	Syntenin-1	SDCBP	1.20063	0.78243	0.263789	-0.353967		E9PLK3;P55786	Aminopeptidase;Puromycin-sensitive aminopeptidase	NPEPPS	0.499296	-1.00203		H3BTN5	PKM	Pyruvate kinase (Fragment)	2.59898	1.37794
	O00622	CCN family member 1	CCN1	3.79625	0.759965	1.92458	-0.395995		E9PLM6;E9PPJ5;P21741	Midkine;Midkine (Fragment);Midkine	MDK	0.782724	-0.353425		H3BVD9;O43278	SPINT1	Kunitz-type protease inhibitor 1 (Fragment);Kunitz-type protease inhibitor 1	0.615185	-0.700908
	O00754	Lysosomal alpha-mannosidase	MAN2B1	0.798254	1.08268	-0.32508	0.11461		E9PLN8;F8W9H0;I3L3B4;Q9BQB6	VKc domain-containing protein (Fragment);Vitamin K epoxide reductase complex subunit 1;VKc domain-containing protein (Fragment);Vitamin K epoxide reductase complex subunit 1	;VKORC1;;VKORC1	1.96215	0.972435		H7BXD5;H7C2Z6;P28676	GCA	Grancalcin;Grancalcin (Fragment);Grancalcin	1.55643	0.638239
	O00757	Fructose-1,6-bisphosphatase isozyme 2	FBP2	2.69369	3.19565	1.42958	1.67611		E9PMR4;K4DIA7;P48509	Tetraspanin;Tetraspanin (Fragment);CD151 antigen	CD151	2.46538	1.30181		H7BXY3;Q7L2E3	DHX30	RNA helicase;ATP-dependent RNA helicase DHX30	0.771464	-0.37433
	O00764	Pyridoxal kinase	PDXK	0.314038	1.87614	-1.67099	0.907769		E9PN70;Q9Y296	Trafficking protein particle complex subunit;Trafficking protein particle complex subunit 4	TRAPPC4	0.351594	-1.50802		H7BYD0;Q16718	NDUFA5	Complex I subunit B13;NADH dehydrogenase [ubiquinone] 1 alpha subcomplex subunit 5	0.882287	-0.180679
	O14495	Phospholipid phosphatase 3	PLPP3	0.449219	1.31413	-1.15451	0.394112		E9PNF7;P42785	Lysosomal Pro-X carboxypeptidase	PRCP	0.866705	-0.206386		H7BZ77	TSC22D4	TSC22 domain family protein 4 (Fragment)	0.706909	-0.500404
	O14497	AT-rich interactive domain-containing protein 1A	ARID1A	1.76472	0.758693	0.819442	-0.398412		E9PR47;Q9H7C9	Mth938 domain-containing protein	AAMDC	3.972	1.98987		H9KV31;O15394	NCAM2	Neural cell adhesion molecule 2	1.48326	0.568775
	O14672	Disintegrin and metalloproteinase domain-containing protein 10	ADAM10	1.16499	0.775998	0.220319	-0.365875		E9PSI1	Transmembrane 9 superfamily member		1.16444	0.219633		HBA_HUMAN;P69905	;HBA1	;Hemoglobin subunit alpha	0.451983	-1.14566
	O14744	Protein arginine N-methyltransferase 5	PRMT5	0.793852	1.14575	-0.333058	0.196296		F5GXC5;Q8TB96	T-cell immunomodulatory protein	ITFG1	0.389372	-1.36078		I3L0A0;Q13404	PEDS1-UBE2V1;UBE2V1	HCG2044781;Ubiquitin-conjugating enzyme E2 variant 1	2.37603	1.24855
	O14807	Ras-related protein M-Ras	MRAS	0.268229	0.706782	-1.89846	-0.500663		F5GXJ1;F5H5N1;O75251	Complex I-20kD;Complex I-20kD;NADH dehydrogenase [ubiquinone] iron-sulfur protein 7, mitochondrial	NDUFS7	0.556982	-0.844296		I3L397;I3L504;P63241	EIF5A	Eukaryotic translation initiation factor 5A (Fragment);Eukaryotic translation initiation factor 5A-1;Eukaryotic translation initiation factor 5A-1	1.70652	0.771056
	O14818	Proteasome subunit alpha type-7	PSMA7	1.25388	1.20156	0.326396	0.264911		F5GXX5;P61803	Dolichyl-diphosphooligosaccharide--protein glycosyltransferase subunit DAD1	DAD1	1.27271	0.347906		I6L893;Q02509	;OC90	Uncharacterized protein;Otoconin-90	0.717392	-0.479166
	O14907	Tax1-binding protein 3	TAX1BP3	1.64328	2.29935	0.716577	1.20123		F5GYN4;J3KR44;Q96FW1	Ubiquitinyl hydrolase 1;Ubiquitin thioesterase;Ubiquitin thioesterase OTUB1	OTUB1	0.44649	-1.1633		J3KNV4;Q13683	ITGA7	Integrin alpha-7	0.578244	-0.79025
	O14949	Cytochrome b-c1 complex subunit 8	UQCRQ	0.538277	0.73269	-0.893579	-0.448726		F5GYQ1;P61421	V-type proton ATPase subunit;V-type proton ATPase subunit d 1	ATP6V0D1	0.486638	-1.03908		J3KQ32;Q9NTK5	OLA1	Obg-like ATPase 1	2.28369	1.19137
	O15020	Spectrin beta chain, non-erythrocytic 2	SPTBN2	0.718195	0.696991	-0.477552	-0.520788		F5GZ38;F5GZH3;F5H866	Pleckstrin homology domain-containing family B member 1 (Fragment)	PLEKHB1	0.611358	-0.709911		J3KQI6;Q9BX79	STRA6	Receptor for retinol uptake STRA6	0.156073	-2.6797
	O15031	Plexin-B2	PLXNB2	1.09223	0.725327	0.12728	-0.463296		F5H2F4;P11586;V9GYY3	C-1-tetrahydrofolate synthase, cytoplasmic;C-1-tetrahydrofolate synthase, cytoplasmic;C-1-tetrahydrofolate synthase, cytoplasmic	MTHFD1	0.613242	-0.705473		J3KQJ1;Q8NBJ7	SUMF2	Inactive C-alpha-formylglycine-generating enzyme 2	2.0325	1.02325
	O15042	U2 snRNP-associated SURP motif-containing protein	U2SURP	1.20167	0.766303	0.265038	-0.384013		F5H5P2;P12694	2-oxoisovalerate dehydrogenase subunit alpha;2-oxoisovalerate dehydrogenase subunit alpha, mitochondrial	;BCKDHA	1.24586	0.317143		J3KR97;Q9BTW9	TBCD	Tubulin-specific chaperone D	2.2641	1.17894
	O15075	Serine/threonine-protein kinase DCLK1	DCLK1	0.0604078	0.645098	-4.04912	-0.632409		F5H6E2;O00159	Unconventional myosin-Ic	MYO1C	2.28457	1.19193		J3KTF8;J3QQX2;P52565	ARHGDIA	Rho GDP-dissociation inhibitor 1 (Fragment);Rho GDP-dissociation inhibitor 1;Rho GDP-dissociation inhibitor 1	2.29987	1.20155
	O15118	NPC intracellular cholesterol transporter 1	NPC1	1.40632	0.859246	0.49192	-0.218857		F5H8F7;Q9UBL3	Set1/Ash2 histone methyltransferase complex subunit ASH2	ASH2L	1.45166	0.537702		J3QK89;Q8IWX8	CHERP	Calcium homeostasis endoplasmic reticulum protein	0.712248	-0.489548
	O15230	Laminin subunit alpha-5	LAMA5	2.02715	0.306107	1.01945	-1.70789		F6SFZ6;Q99571	ATP receptor;P2X purinoceptor 4	P2RX4	0.753877	-0.407599		J3QLE5;P14678;P63162	SNRPN;SNRPB;SNRPN	Small nuclear ribonucleoprotein-associated protein N (Fragment);Small nuclear ribonucleoprotein-associated proteins B and B';Small nuclear ribonucleoprotein-associated protein N	0.702566	-0.509294
	O15231	Zinc finger protein 185	ZNF185	2.23159	1.236	1.15807	0.305674		F6SYF8;Q9UBP4	Dickkopf-related protein 3	DKK3	0.365697	-1.45128		J3QQ67;Q07020	RPL18	60S ribosomal protein L18 (Fragment);60S ribosomal protein L18	1.30553	0.384638
	O15355	Protein phosphatase 1G	PPM1G	1.34709	1.5773	0.429848	0.657454		F8VPD4;P27708	Aspartate carbamoyltransferase;CAD protein	CAD	1.94019	0.956195		J3QQZ9;Q9NVS9	PNPO	Pyridoxal 5'-phosphate synthase (Fragment);Pyridoxine-5'-phosphate oxidase	1.98363	0.98814
	O15460	Prolyl 4-hydroxylase subunit alpha-2	P4HA2	2.03856	1.22327	1.02755	0.290746		F8VW96;Q16527	Cysteine and glycine-rich protein 2	CSRP2	2.56172	1.35711		J3QRS3;O14950;P19105	MYL12A;MYL12B;MYL12A	Myosin regulatory light chain 12A;Myosin regulatory light chain 12B;Myosin regulatory light chain 12A	1.63784	0.711795
	O43143	Pre-mRNA-splicing factor ATP-dependent RNA helicase DHX15	DHX15	1.40361	0.814796	0.489142	-0.295489		F8VXU5;Q9UBQ0	Vacuolar protein sorting-associated protein 29	VPS29	0.509235	-0.973598		J3QRS9;O43670;X6R4W8	ZNF207	BUB3-interacting and GLEBS motif-containing protein ZNF207	0.74137	-0.431734
	O43148	mRNA cap guanine-N7 methyltransferase	RNMT	1.69343	0.832501	0.759947	-0.264477		F8W1A4;P54819	Adenylate kinase 2, mitochondrial;Adenylate kinase 2, mitochondrial	AK2	1.43153	0.517555		J3QT28;O43684	BUB3	Mitotic checkpoint protein BUB3 (Fragment);Mitotic checkpoint protein BUB3	0.761879	-0.392365
	O43172	U4/U6 small nuclear ribonucleoprotein Prp4	PRPF4	1.69275	0.625708	0.759371	-0.676438		F8W7Q8;J3KQ12;Q96G97	Seipin (Fragment);Seipin;Seipin	BSCL2	0.172076	-2.53889		K22E_HUMAN;P35908	;KRT2	;Keratin, type II cytoskeletal 2 epidermal	1.39943	0.484837
	O43181	NADH dehydrogenase [ubiquinone] iron-sulfur protein 4, mitochondrial	NDUFS4	0.472609	0.746833	-1.08128	-0.421143		F8W7U8;P49959	Double-strand break repair protein;Double-strand break repair protein MRE11	MRE11	1.61235	0.689165		K2M3_SHEEP;KRHB5_HUMAN;P78386	;;KRT85	;;Keratin, type II cuticular Hb5	4.64815	2.21666
	O43237	Cytoplasmic dynein 1 light intermediate chain 2	DYNC1LI2	0.485966	1.15692	-1.04107	0.210283		F8W930;Q9Y6M1	Insulin-like growth factor 2 mRNA-binding protein 2	IGF2BP2	2.07926	1.05607		K7EJE8;K7EKE6	LONP1	Lon protease homolog, mitochondrial;Lon protease homolog, mitochondrial	0.728179	-0.457635
	O43290	U4/U6.U5 tri-snRNP-associated protein 1	SART1	1.68721	0.681742	0.754641	-0.552701		F8WCA0;J3QRU4;L7N2F9;P63027	Synaptobrevin-2;Synaptobrevin-2;Synaptobrevin-2 (Fragment);Vesicle-associated membrane protein 2	VAMP2;VAMP2;;VAMP2	0.0982245	-3.34777		K7EK07;P68431;P84243;Q16695;Q71DI3	H3-3B;H3C1;H3-3A;H3-4;H3C15	Histone H3 (Fragment);Histone H3.1;Histone H3.3;Histone H3.1t;Histone H3.2	1.18493	0.244802
	O43294	Transforming growth factor beta-1-induced transcript 1 protein	TGFB1I1	2.0561	2.46076	1.03991	1.2991		F8WF48;Q99442	Translocation protein SEC62	SEC62	1.4344	0.520447		K7EKI8;O60437	PPL	Periplakin	1.14036	0.189486
	O43347	RNA-binding protein Musashi homolog 1	MSI1	1.70255	0.444067	0.767693	-1.17115		FABPH_HUMAN;P05413;S4R371	;Fatty acid-binding protein, heart;Fatty acid-binding protein, heart (Fragment)	;FABP3;FABP3	0.212072	-2.23737		K7ELL7;P14314	PRKCSH	Glucosidase 2 subunit beta	0.807821	-0.307892
	O43390	Heterogeneous nuclear ribonucleoprotein R	HNRNPR	1.30475	0.774135	0.383774	-0.369343		G3V0I5;P49821	NADH dehydrogenase [ubiquinone] flavoprotein 1, mitochondrial;NADH dehydrogenase [ubiquinone] flavoprotein 1, mitochondrial	NDUFV1	0.592788	-0.754413		K7ES89;P51452	DUSP3	Dual specificity protein phosphatase (Fragment);Dual specificity protein phosphatase 3	3.34208	1.74075
	O43395	U4/U6 small nuclear ribonucleoprotein Prp3	PRPF3	1.84436	0.651698	0.883117	-0.617725		G3V180;G3V1D3;Q9NY33	Dipeptidyl peptidase 3	DPP3	1.35676	0.440166		LYSC_HUMAN;P61626	;LYZ	;Lysozyme C	0.623758	-0.680941
	O43396	Thioredoxin-like protein 1	TXNL1	0.36514	1.36299	-1.45348	0.446779		G3V1C3;Q9BZZ5	Apoptosis inhibitor 5	API5	1.32799	0.409246		M0R2Z9;Q8IX01	SUGP2	SURP and G-patch domain-containing protein 2	0.82165	-0.283404
	O43399	Tumor protein D54	TPD52L2	1.39506	1.36624	0.48033	0.450211		G3V2U7;P07311	Acylphosphatase;Acylphosphatase-1	ACYP1	0.370632	-1.43194		O00154	ACOT7	Cytosolic acyl coenzyme A thioester hydrolase	0.510874	-0.96896
	O43505	Beta-1,4-glucuronyltransferase 1	B4GAT1	1.20568	0.570024	0.269846	-0.810906		G3V3X5;G3V511;Q14767	Latent-transforming growth factor beta-binding protein 2	LTBP2	3.44412	1.78413		O00161	SNAP23	Synaptosomal-associated protein 23	1.19436	0.256234
	O43657	Tetraspanin-6	TSPAN6	1.62104	0.719724	0.696919	-0.474484		G3V4U0;Q9UBX5	Fibulin-5	FBLN5	1.59908	0.677242		O00182	LGALS9	Galectin-9	1.72167	0.783813
	O43660	Pleiotropic regulator 1	PLRG1	1.51405	0.675252	0.598412	-0.566503		G3V5Z7;P60900	Proteasome subunit alpha type;Proteasome subunit alpha type-6	PSMA6	1.35983	0.443427		O00267	SUPT5H	Transcription elongation factor SPT5	0.614583	-0.70232
	O43676	NADH dehydrogenase [ubiquinone] 1 beta subcomplex subunit 3	NDUFB3	0.539618	0.74671	-0.889988	-0.421379		G5E975;Q12824	SWI/SNF-related matrix-associated actin-dependent regulator of chromatin subfamily B member 1	SMARCB1	1.60436	0.681996		O00291	HIP1	Huntingtin-interacting protein 1	0.750425	-0.41422
	O43707	Alpha-actinin-4	ACTN4	1.56678	1.27377	0.6478	0.349109		G5EA30;Q92879	CUG triplet repeat, RNA binding protein 1, isoform CRA_c;CUGBP Elav-like family member 1	CELF1	1.62972	0.704623		O00299	CLIC1	Chloride intracellular channel protein 1	2.31614	1.21173
	O43719	HIV Tat-specific factor 1	HTATSF1	1.67687	0.809021	0.74577	-0.305751		G8JLB6;P31943	Heterogeneous nuclear ribonucleoprotein H	HNRNPH1	1.46252	0.548452		O00330	PDHX	Pyruvate dehydrogenase protein X component, mitochondrial	0.704563	-0.5052
	O43761	Synaptogyrin-3	SYNGR3	0.0515637	0.54136	-4.2775	-0.88534		G8JLG2;Q15517;Q2L6G8	Corneodesmosin	CDSN	10.3838	3.37627		O00339	MATN2	Matrilin-2	0.395808	-1.33713
	O43809	Cleavage and polyadenylation specificity factor subunit 5	NUDT21	1.2961	0.821787	0.374172	-0.283163		H0UI80;Q8IXH7;X6RLT1	Negative elongation factor C/D;Negative elongation factor C/D;Negative elongation factor C/D (Fragment)	NELFCD	1.66886	0.738866		O00401	WASL	Neural Wiskott-Aldrich syndrome protein	1.41557	0.501386
	O43813	Glutathione S-transferase LANCL1	LANCL1	0.097024	2.17034	-3.36551	1.11792		H0Y5H9;P48594	Serpin B4 (Fragment);Serpin B4	SERPINB4	5.18994	2.37572		O00410	IPO5	Importin-5	1.40093	0.486385
	O43826;U3KPU7;U3KQS2	Glucose-6-phosphate exchanger SLC37A4	SLC37A4	2.20639	0.613893	1.14169	-0.703941		H0Y6G2;Q5SWX3	Calcium/calmodulin-dependent protein kinase type II subunit gamma;Calcium/calmodulin-dependent protein kinase	CAMK2G	0.084133	-3.57118		O00425	IGF2BP3	Insulin-like growth factor 2 mRNA-binding protein 3	0.581055	-0.783254
	O43854	EGF-like repeat and discoidin I-like domain-containing protein 3	EDIL3	3.61956	3.38938	1.85581	1.76102		H0YAH0	Protocadherin-7 (Fragment)	PCDH7	2.56424	1.35853		O00429	DNM1L	Dynamin-1-like protein	2.03836	1.02741
	O43920	NADH dehydrogenase [ubiquinone] iron-sulfur protein 5	NDUFS5	0.616273	0.77073	-0.698359	-0.375702		H0YAR2;P11940	Polyadenylate-binding protein;Polyadenylate-binding protein 1	PABPC1	1.16917	0.225489		O00442	RTCA	RNA 3'-terminal phosphate cyclase	1.45551	0.541526
	O60216	Double-strand-break repair protein rad21 homolog	RAD21	2.0812	0.759862	1.05742	-0.39619		H0YB09	D-glutamate cyclase, mitochondrial (Fragment)	DGLUCY	0.60913	-0.715178		O00451	GFRA2	GDNF family receptor alpha-2	4.20525	2.07219
	O60231	Pre-mRNA-splicing factor ATP-dependent RNA helicase DHX16	DHX16	1.54254	0.711099	0.625306	-0.491877		H0YDU8;P53041	Serine/threonine-protein phosphatase (Fragment);Serine/threonine-protein phosphatase 5	PPP5C	0.361369	-1.46845		O00462	MANBA	Beta-mannosidase	1.25203	0.324265
	O60341	Lysine-specific histone demethylase 1A	KDM1A	1.86201	0.813967	0.896859	-0.296957		H0YMG7;O94788	Retinal dehydrogenase 2	ALDH1A2	2.581	1.36793		O00468	AGRN	Agrin	0.492972	-1.02042
	O60462	Neuropilin-2	NRP2	2.71423	1.67917	1.44054	0.747745		H0YN26;P39687	Acidic leucine-rich nuclear phosphoprotein 32 family member A	ANP32A	2.16339	1.11329		O00469	PLOD2	Procollagen-lysine,2-oxoglutarate 5-dioxygenase 2	1.1703	0.226879
	O60488	Long-chain-fatty-acid--CoA ligase 4	ACSL4	0.668018	1.80769	-0.58204	0.854145		H3BLU2;Q13449	Limbic system-associated membrane protein (Fragment);Limbic system-associated membrane protein	LSAMP	0.0736829	-3.76253		O00499	BIN1	Myc box-dependent-interacting protein 1	1.65134	0.723638
	O60504	Vinexin	SORBS3	1.65256	0.725724	0.724706	-0.462507		H3BLU7;O43488	Aflatoxin B1 aldehyde reductase member 2 (Fragment);Aflatoxin B1 aldehyde reductase member 2	AKR7A2	1.23197	0.300966		O00560	SDCBP	Syntenin-1	0.78243	-0.353967
	O60568	Multifunctional procollagen lysine hydroxylase and glycosyltransferase LH3	PLOD3	3.12402	0.751747	1.6434	-0.411682		H3BMD8;P56211	cAMP-regulated phosphoprotein 19	ARPP19	0.526968	-0.924214		O00622	CCN1	CCN family member 1	0.759965	-0.395995
	O60664	Perilipin-3	PLIN3	1.54251	1.9814	0.625279	0.986518		H3BP20;H3BS10;P06865	Beta-hexosaminidase;Beta-hexosaminidase;Beta-hexosaminidase subunit alpha	HEXA	0.824725	-0.278015		O00625	PIR	Pirin	1.419	0.504877
	O60701	UDP-glucose 6-dehydrogenase	UGDH	3.51329	1.94519	1.81282	0.959911		H3BPE1;H3BQK9	Microtubule-actin cross-linking factor 1, isoforms 1/2/3/5;Microtubule-actin cross-linking factor 1, isoforms 1/2/3/5	MACF1	0.653011	-0.614821		O00754	MAN2B1	Lysosomal alpha-mannosidase	1.08268	0.11461
	O60763	General vesicular transport factor p115	USO1	0.887766	0.902656	-0.171749	-0.147751		H3BRN4;P80404	(S)-3-amino-2-methylpropionate transaminase;4-aminobutyrate aminotransferase, mitochondrial	ABAT	0.0177579	-5.81539		O00757	FBP2	Fructose-1,6-bisphosphatase isozyme 2	3.19565	1.67611
	O60832	H/ACA ribonucleoprotein complex subunit DKC1	DKC1	1.65234	0.871524	0.724512	-0.198387		H3BTN5	Pyruvate kinase (Fragment)	PKM	0.108008	-3.2108		O00764	PDXK	Pyridoxal kinase	1.87614	0.907769
	O60885	Bromodomain-containing protein 4	BRD4	1.81279	0.563916	0.858209	-0.826448		H3BVD9;O43278	Kunitz-type protease inhibitor 1 (Fragment);Kunitz-type protease inhibitor 1	SPINT1	8.16337	3.02916		O14495	PLPP3	Phospholipid phosphatase 3	1.31413	0.394112
	O75083	WD repeat-containing protein 1	WDR1	1.14191	2.23922	0.191455	1.163		H7BXY3;Q7L2E3	RNA helicase;ATP-dependent RNA helicase DHX30	DHX30	1.17259	0.229705		O14497	ARID1A	AT-rich interactive domain-containing protein 1A	0.758693	-0.398412
	O75152	Zinc finger CCCH domain-containing protein 11A	ZC3H11A	1.29657	0.800419	0.374695	-0.321173		H7BYD0;Q16718	Complex I subunit B13;NADH dehydrogenase [ubiquinone] 1 alpha subcomplex subunit 5	NDUFA5	0.525127	-0.929263		O14672	ADAM10	Disintegrin and metalloproteinase domain-containing protein 10	0.775998	-0.365875
	O75223	Gamma-glutamylcyclotransferase	GGCT	0.719382	1.9644	-0.47517	0.974086		H7BZ77	TSC22 domain family protein 4 (Fragment)	TSC22D4	0.386015	-1.37327		O14744	PRMT5	Protein arginine N-methyltransferase 5	1.14575	0.196296
	O75365	Protein tyrosine phosphatase type IVA 3	PTP4A3	0.789931	0.474048	-0.340201	-1.0769		H7C1U8;Q9BUR5	MICOS complex subunit (Fragment);MICOS complex subunit MIC26	APOO	0.72429	-0.46536		O14773	TPP1	Tripeptidyl-peptidase 1	0.690778	-0.533705
	O75367	Core histone macro-H2A.1	MACROH2A1	2.68484	1.30796	1.42483	0.387323		H9KV31;O15394	Neural cell adhesion molecule 2	NCAM2	0.0856571	-3.54528		O14807	MRAS	Ras-related protein M-Ras	0.706782	-0.500663
	O75369	Filamin-B	FLNB	1.81341	0.824092	0.858704	-0.279124		HBA_HUMAN;P69905	;Hemoglobin subunit alpha	;HBA1	0.0367692	-4.76536		O14818	PSMA7	Proteasome subunit alpha type-7	1.20156	0.264911
	O75380	NADH dehydrogenase [ubiquinone] iron-sulfur protein 6, mitochondrial	NDUFS6	0.490252	0.777429	-1.0284	-0.363217		HBB_HUMAN;P68871	;Hemoglobin subunit beta	;HBB	0.0157548	-5.98806		O14907	TAX1BP3	Tax1-binding protein 3	2.29935	1.20123
	O75438	NADH dehydrogenase [ubiquinone] 1 beta subcomplex subunit 1	NDUFB1	0.476903	0.693189	-1.06823	-0.52868		I3L0A0;Q13404	HCG2044781;Ubiquitin-conjugating enzyme E2 variant 1	PEDS1-UBE2V1;UBE2V1	0.467867	-1.09583		O14949	UQCRQ	Cytochrome b-c1 complex subunit 8	0.73269	-0.448726
	O75475	PC4 and SFRS1-interacting protein	PSIP1	1.35824	0.637956	0.441736	-0.648471		I3L0N3;P46459	Vesicle-fusing ATPase	NSF	0.0883762	-3.5002		O15020	SPTBN2	Spectrin beta chain, non-erythrocytic 2	0.696991	-0.520788
	O75477	Erlin-1	ERLIN1	1.51333	0.580841	0.597726	-0.783785		I6L893;Q02509	Uncharacterized protein;Otoconin-90	;OC90	2.88925	1.5307		O15031	PLXNB2	Plexin-B2	0.725327	-0.463296
	O75533	Splicing factor 3B subunit 1	SF3B1	1.40943	0.76123	0.495117	-0.393596		J3KNV4;Q13683	Integrin alpha-7	ITGA7	1.2264	0.294432		O15042	U2SURP	U2 snRNP-associated SURP motif-containing protein	0.766303	-0.384013
	O75643	U5 small nuclear ribonucleoprotein 200 kDa helicase	SNRNP200	1.43283	0.699398	0.518866	-0.515814		J3KQ32;Q9NTK5	Obg-like ATPase 1	OLA1	0.240491	-2.05595		O15061	SYNM	Synemin	0.698787	-0.517076
	O75663	TIP41-like protein	TIPRL	0.312583	2.11765	-1.67769	1.08246		J3KQI6;Q9BX79	Receptor for retinol uptake STRA6	STRA6	2.84374	1.50779		O15075	DCLK1	Serine/threonine-protein kinase DCLK1	0.645098	-0.632409
	O75746	Calcium-binding mitochondrial carrier protein Aralar1	SLC25A12	0.28127	0.825557	-1.82997	-0.27656		J3KQJ1;Q8NBJ7	Inactive C-alpha-formylglycine-generating enzyme 2	SUMF2	0.779224	-0.35989		O15118	NPC1	NPC intracellular cholesterol transporter 1	0.859246	-0.218857
	O75781	Paralemmin-1	PALM	0.680628	1.46948	-0.555061	0.555301		J3KR97;Q9BTW9	Tubulin-specific chaperone D	TBCD	0.319457	-1.64631		O15230	LAMA5	Laminin subunit alpha-5	0.306107	-1.70789
	O75874	Isocitrate dehydrogenase [NADP] cytoplasmic	IDH1	1.48618	1.52242	0.571608	0.606364		J3KRG2;Q96QA5	Gasdermin-A (Fragment);Gasdermin-A	GSDMA	10.0627	3.33094		O15231	ZNF185	Zinc finger protein 185	1.236	0.305674
	O75884	Serine hydrolase RBBP9	RBBP9	1.66383	2.27153	0.734506	1.18366		J3KTF8;J3QQX2;P52565	Rho GDP-dissociation inhibitor 1 (Fragment);Rho GDP-dissociation inhibitor 1;Rho GDP-dissociation inhibitor 1	ARHGDIA	0.436704	-1.19527		O15355	PPM1G	Protein phosphatase 1G	1.5773	0.657454
	O75891	Cytosolic 10-formyltetrahydrofolate dehydrogenase	ALDH1L1	0.196824	2.29367	-2.34502	1.19766		J3QK89;Q8IWX8	Calcium homeostasis endoplasmic reticulum protein	CHERP	1.20341	0.267131		O15460	P4HA2	Prolyl 4-hydroxylase subunit alpha-2	1.22327	0.290746
	O76090	Bestrophin-1	BEST1	0.34222	0.646326	-1.547	-0.629665		J3QLE5;P14678;P63162	Small nuclear ribonucleoprotein-associated protein N (Fragment);Small nuclear ribonucleoprotein-associated proteins B and B';Small nuclear ribonucleoprotein-associated protein N	SNRPN;SNRPB;SNRPN	1.45817	0.544154		O15551	CLDN3	Claudin-3	0.568427	-0.814954
	O94760	N(G),N(G)-dimethylarginine dimethylaminohydrolase 1	DDAH1	0.192651	2.36304	-2.37594	1.24064		J3QQ67;Q07020	60S ribosomal protein L18 (Fragment);60S ribosomal protein L18	RPL18	1.41101	0.496733		O43143	DHX15	Pre-mRNA-splicing factor ATP-dependent RNA helicase DHX15	0.814796	-0.295489
	O94776	Metastasis-associated protein MTA2	MTA2	1.79582	0.82018	0.84464	-0.285988		J3QQZ9;Q9NVS9	Pyridoxal 5'-phosphate synthase (Fragment);Pyridoxine-5'-phosphate oxidase	PNPO	0.321324	-1.6379		O43148	RNMT	mRNA cap guanine-N7 methyltransferase	0.832501	-0.264477
	O94832	Unconventional myosin-Id	MYO1D	1.33936	1.18421	0.421542	0.243923		J3QRS3;O14950;P19105	Myosin regulatory light chain 12A;Myosin regulatory light chain 12B;Myosin regulatory light chain 12A	MYL12A;MYL12B;MYL12A	1.57909	0.65909		O43172	PRPF4	U4/U6 small nuclear ribonucleoprotein Prp4	0.625708	-0.676438
	O94905	Erlin-2	ERLIN2	1.34739	0.744271	0.430169	-0.4261		J3QRS9;O43670;X6R4W8	BUB3-interacting and GLEBS motif-containing protein ZNF207	ZNF207	1.27638	0.352053		O43181	NDUFS4	NADH dehydrogenase [ubiquinone] iron-sulfur protein 4, mitochondrial	0.746833	-0.421143
	O94906	Pre-mRNA-processing factor 6	PRPF6	1.59632	0.684769	0.67475	-0.546311		J3QSU6;P24821	Tenascin	TNC	10.6709	3.41562		O43237	DYNC1LI2	Cytoplasmic dynein 1 light intermediate chain 2	1.15692	0.210283
	O94925	Glutaminase kidney isoform, mitochondrial	GLS	0.237336	1.38849	-2.075	0.473512		J3QT28;O43684	Mitotic checkpoint protein BUB3 (Fragment);Mitotic checkpoint protein BUB3	BUB3	1.20803	0.272659		O43290	SART1	U4/U6.U5 tri-snRNP-associated protein 1	0.681742	-0.552701
	O94955	Rho-related BTB domain-containing protein 3	RHOBTB3	0.712895	0.488581	-0.488239	-1.03333		K1H8_HUMAN;O76015	;Keratin, type I cuticular Ha8	;KRT38	3.03142	1.59999		O43294	TGFB1I1	Transforming growth factor beta-1-induced transcript 1 protein	2.46076	1.2991
	O94973	AP-2 complex subunit alpha-2	AP2A2	0.497342	0.860528	-1.00769	-0.216706		K22E_HUMAN;P35908	;Keratin, type II cytoskeletal 2 epidermal	;KRT2	2.34982	1.23255		O43347	MSI1	RNA-binding protein Musashi homolog 1	0.444067	-1.17115
	O95168	NADH dehydrogenase [ubiquinone] 1 beta subcomplex subunit 4	NDUFB4	0.5564	0.717997	-0.845805	-0.47795		K2M3_SHEEP;KRHB5_HUMAN;P78386	;;Keratin, type II cuticular Hb5	;;KRT85	6.5318	2.70748		O43390	HNRNPR	Heterogeneous nuclear ribonucleoprotein R	0.774135	-0.369343
	O95169	NADH dehydrogenase [ubiquinone] 1 beta subcomplex subunit 8, mitochondrial	NDUFB8	0.528836	0.795436	-0.919107	-0.330182		K7EJE8;K7EKE6	Lon protease homolog, mitochondrial;Lon protease homolog, mitochondrial	LONP1	1.34011	0.422352		O43395	PRPF3	U4/U6 small nuclear ribonucleoprotein Prp3	0.651698	-0.617725
	O95182	NADH dehydrogenase [ubiquinone] 1 alpha subcomplex subunit 7	NDUFA7	0.459125	0.704752	-1.12304	-0.504813		K7EK07;P68431;P84243;Q16695;Q71DI3	Histone H3 (Fragment);Histone H3.1;Histone H3.3;Histone H3.1t;Histone H3.2	H3-3B;H3C1;H3-3A;H3-4;H3C15	1.78541	0.836252		O43396	TXNL1	Thioredoxin-like protein 1	1.36299	0.446779
	O95248	Myotubularin-related protein 5	SBF1	0.298902	0.676225	-1.74226	-0.564424		K7EKI8;O60437	Periplakin	PPL	4.90901	2.29543		O43399	TPD52L2	Tumor protein D54	1.36624	0.450211
	O95302	Peptidyl-prolyl cis-trans isomerase FKBP9	FKBP9	2.14459	1.46219	1.1007	0.548126		K7ELL7;P14314	Glucosidase 2 subunit beta	PRKCSH	1.25944	0.332779		O43505	B4GAT1	Beta-1,4-glucuronyltransferase 1	0.570024	-0.810906
	O95433	Activator of 90 kDa heat shock protein ATPase homolog 1	AHSA1	0.423088	1.98199	-1.24097	0.986946		K7EQG4;O00168	FXYD domain-containing ion transport regulator (Fragment);Phospholemman	FXYD1	0.681107	-0.554046		O43657	TSPAN6	Tetraspanin-6	0.719724	-0.474484
	O95760	Interleukin-33	IL33	4.46381	0.553339	2.15828	-0.853764		K7ES89;P51452	Dual specificity protein phosphatase (Fragment);Dual specificity protein phosphatase 3	DUSP3	0.448982	-1.15527		O43660	PLRG1	Pleiotropic regulator 1	0.675252	-0.566503
	O95782	AP-2 complex subunit alpha-1	AP2A1	0.652816	0.85254	-0.615252	-0.23016		K7N7A8;P29972	Ubiquitin carboxyl-terminal hydrolase MINDY (Fragment);Aquaporin-1	;AQP1	0.548979	-0.865177		O43676	NDUFB3	NADH dehydrogenase [ubiquinone] 1 beta subcomplex subunit 3	0.74671	-0.421379
	O95834	Echinoderm microtubule-associated protein-like 2	EML2	1.46123	1.99285	0.547183	0.994837		LYSC_HUMAN;P61626	;Lysozyme C	;LYZ	2.05635	1.04008		O43707	ACTN4	Alpha-actinin-4	1.27377	0.349109
	O95865	N(G),N(G)-dimethylarginine dimethylaminohydrolase 2	DDAH2	1.18405	2.16635	0.24373	1.11526		M0QYZ2;M0R0N4;P53680	AP complex subunit sigma;AP complex subunit sigma;AP-2 complex subunit sigma	AP2S1	0.450129	-1.15159		O43719	HTATSF1	HIV Tat-specific factor 1	0.809021	-0.305751
	O95907	Monocarboxylate transporter 3	SLC16A8	0.614719	0.6987	-0.702	-0.517255		M0R0F0;M0R0R2;P46782	40S ribosomal protein S5 (Fragment);40S ribosomal protein S5;40S ribosomal protein S5	RPS5	1.7438	0.802235		O43761	SYNGR3	Synaptogyrin-3	0.54136	-0.88534
	O95967	EGF-containing fibulin-like extracellular matrix protein 2	EFEMP2	2.50603	0.324175	1.3254	-1.62516		M0R117;Q02543	60S ribosomal protein L18a	RPL18A	1.56802	0.648943		O43809	NUDT21	Cleavage and polyadenylation specificity factor subunit 5	0.821787	-0.283163
	O96000	NADH dehydrogenase [ubiquinone] 1 beta subcomplex subunit 10	NDUFB10	0.635176	0.79611	-0.654772	-0.328961		M0R2Z9;Q8IX01	SURP and G-patch domain-containing protein 2	SUGP2	0.818164	-0.289538		O43813	LANCL1	Glutathione S-transferase LANCL1	2.17034	1.11792
	O96019	Actin-like protein 6A	ACTL6A	1.55528	0.876291	0.637178	-0.190518		NQO2_HUMAN;P16083;Q5TD07	;Ribosyldihydronicotinamide dehydrogenase [quinone];Ribosyldihydronicotinamide dehydrogenase [quinone]	;NQO2;NQO2	0.393981	-1.3438		O43826;U3KPU7;U3KQS2	SLC37A4	Glucose-6-phosphate exchanger SLC37A4	0.613893	-0.703941
	P00352	Retinal dehydrogenase 1	ALDH1A1	7.6925	1.59552	2.94345	0.674029		O00154	Cytosolic acyl coenzyme A thioester hydrolase	ACOT7	0.0695771	-3.84524		O43854	EDIL3	EGF-like repeat and discoidin I-like domain-containing protein 3	3.38938	1.76102
	P00367	Glutamate dehydrogenase 1, mitochondrial	GLUD1	0.394261	0.787519	-1.34278	-0.344614		O00161	Synaptosomal-associated protein 23	SNAP23	1.57491	0.655266		O43920	NDUFS5	NADH dehydrogenase [ubiquinone] iron-sulfur protein 5	0.77073	-0.375702
	P00492	Hypoxanthine-guanine phosphoribosyltransferase	HPRT1	0.0578492	2.37045	-4.11156	1.24516		O00231	26S proteasome non-ATPase regulatory subunit 11	PSMD11	1.22417	0.291806		O60216	RAD21	Double-strand-break repair protein rad21 homolog	0.759862	-0.39619
	P00533	Epidermal growth factor receptor	EGFR	2.07734	1.26593	1.05474	0.340193		O00267	Transcription elongation factor SPT5	SUPT5H	1.69762	0.763513		O60231	DHX16	Pre-mRNA-splicing factor ATP-dependent RNA helicase DHX16	0.711099	-0.491877
	P00558	Phosphoglycerate kinase 1	PGK1	1.12106	2.46308	0.16487	1.30046		O00291	Huntingtin-interacting protein 1	HIP1	1.83056	0.872289		O60306	AQR	RNA helicase aquarius	0.745578	-0.42357
	P00568;Q5T9B7	Adenylate kinase isoenzyme 1	AK1	0.298115	1.99303	-1.74606	0.994963		O00299	Chloride intracellular channel protein 1	CLIC1	2.12869	1.08996		O60341	KDM1A	Lysine-specific histone demethylase 1A	0.813967	-0.296957
	P00966	Argininosuccinate synthase	ASS1	3.04843	1.64775	1.60807	0.720497		O00330	Pyruvate dehydrogenase protein X component, mitochondrial	PDHX	0.437986	-1.19104		O60462	NRP2	Neuropilin-2	1.67917	0.747745
	P01011	Alpha-1-antichymotrypsin	SERPINA3	0.547805	1.89633	-0.868265	0.923207		O00339	Matrilin-2	MATN2	1.50701	0.59169		O60488	ACSL4	Long-chain-fatty-acid--CoA ligase 4	1.80769	0.854145
	P01040	Cystatin-A	CSTA	1.88979	0.69734	0.918229	-0.520066		O00401	Neural Wiskott-Aldrich syndrome protein	WASL	0.28614	-1.80521		O60504	SORBS3	Vinexin	0.725724	-0.462507
	P01116	GTPase KRas	KRAS	0.53605	0.466195	-0.89956	-1.10099		O00410	Importin-5	IPO5	0.447481	-1.1601		O60568	PLOD3	Multifunctional procollagen lysine hydroxylase and glycosyltransferase LH3	0.751747	-0.411682
	P02511	Alpha-crystallin B chain	CRYAB	2.28274	2.04956	1.19076	1.03531		O00425	Insulin-like growth factor 2 mRNA-binding protein 3	IGF2BP3	2.15308	1.1064		O60664	PLIN3	Perilipin-3	1.9814	0.986518
	P02533	Keratin, type I cytoskeletal 14	KRT14	5.20657	1.29911	2.38033	0.377529		O00429	Dynamin-1-like protein	DNM1L	0.0585247	-4.09481		O60701	UGDH	UDP-glucose 6-dehydrogenase	1.94519	0.959911
	P02538	Keratin, type II cytoskeletal 6A	KRT6A	12.0023	0.493139	3.58524	-1.01993		O00442	RNA 3'-terminal phosphate cyclase	RTCA	0.427129	-1.22726		O60763	USO1	General vesicular transport factor p115	0.902656	-0.147751
	P02751	Fibronectin	FN1	29.5089	0.146271	4.88308	-2.77328		O00451	GDNF family receptor alpha-2	GFRA2	0.676136	-0.564614		O60832	DKC1	H/ACA ribonucleoprotein complex subunit DKC1	0.871524	-0.198387
	P02787;TRFE_HUMAN	Serotransferrin;	TF;	1.23376	0.629292	0.303064	-0.668199		O00462	Beta-mannosidase	MANBA	1.25098	0.323053		O60885	BRD4	Bromodomain-containing protein 4	0.563916	-0.826448
	P02792	Ferritin light chain	FTL	0.620681	0.496539	-0.688077	-1.01002		O00468	Agrin	AGRN	1.85178	0.888914		O75083	WDR1	WD repeat-containing protein 1	2.23922	1.163
	P03905	NADH-ubiquinone oxidoreductase chain 4	MT-ND4	0.502583	0.681382	-0.992567	-0.553463		O00469	Procollagen-lysine,2-oxoglutarate 5-dioxygenase 2	PLOD2	1.94084	0.956684		O75152	ZC3H11A	Zinc finger CCCH domain-containing protein 11A	0.800419	-0.321173
	P04075	Fructose-bisphosphate aldolase A	ALDOA	0.510301	1.74536	-0.97058	0.803527		O00483	Cytochrome c oxidase subunit NDUFA4	NDUFA4	0.434665	-1.20202		O75223	GGCT	Gamma-glutamylcyclotransferase	1.9644	0.974086
	P04080	Cystatin-B	CSTB	1.61646	1.85434	0.692841	0.890904		O00499	Myc box-dependent-interacting protein 1	BIN1	0.040491	-4.62626		O75365	PTP4A3	Protein tyrosine phosphatase type IVA 3	0.474048	-1.0769
	P04083	Annexin A1	ANXA1	3.65572	1.91881	1.87015	0.940211		O00519	Fatty-acid amide hydrolase 1	FAAH	0.572292	-0.805176		O75367	MACROH2A1	Core histone macro-H2A.1	1.30796	0.387323
	P04259	Keratin, type II cytoskeletal 6B	KRT6B	12.1264	0.46365	3.60007	-1.10889		O00560	Syntenin-1	SDCBP	1.20063	0.263789		O75368	SH3BGRL	SH3 domain-binding glutamic acid-rich-like protein	2.90258	1.53734
	P04264	Keratin, type II cytoskeletal 1	KRT1	3.27486	1.46339	1.71143	0.54931		O00567	Nucleolar protein 56	NOP56	1.62176	0.697561		O75369	FLNB	Filamin-B	0.824092	-0.279124
	P04350	Tubulin beta-4A chain	TUBB4A	0.14754	1.53898	-2.76082	0.621978		O00592	Podocalyxin	PODXL	1.57684	0.657034		O75380	NDUFS6	NADH dehydrogenase [ubiquinone] iron-sulfur protein 6, mitochondrial	0.777429	-0.363217
	P04406	Glyceraldehyde-3-phosphate dehydrogenase	GAPDH	0.631639	2.03814	-0.662828	1.02725		O00622	CCN family member 1	CCN1	3.79625	1.92458		O75438	NDUFB1	NADH dehydrogenase [ubiquinone] 1 beta subcomplex subunit 1	0.693189	-0.52868
	P04439;Q5SRN5	HLA class I histocompatibility antigen, A alpha chain;HLA class I histocompatibility antigen, A alpha chain	HLA-A	2.10264	0.526494	1.0722	-0.92551		O00754	Lysosomal alpha-mannosidase	MAN2B1	0.798254	-0.32508		O75475	PSIP1	PC4 and SFRS1-interacting protein	0.637956	-0.648471
	P05026	Sodium/potassium-transporting ATPase subunit beta-1	ATP1B1	0.375297	0.808108	-1.41389	-0.30738		O00757	Fructose-1,6-bisphosphatase isozyme 2	FBP2	2.69369	1.42958		O75477	ERLIN1	Erlin-1	0.580841	-0.783785
	P05455	Lupus La protein	SSB	1.50555	1.14058	0.590289	0.189762		O00764	Pyridoxal kinase	PDXK	0.314038	-1.67099		O75533	SF3B1	Splicing factor 3B subunit 1	0.76123	-0.393596
	P05771	Protein kinase C beta type	PRKCB	0.0808986	0.272628	-3.62774	-1.87499		O14494	Phospholipid phosphatase 1	PLPP1	2.49742	1.32044		O75643	SNRNP200	U5 small nuclear ribonucleoprotein 200 kDa helicase	0.699398	-0.515814
	P05783	Keratin, type I cytoskeletal 18	KRT18	1.64378	1.76158	0.717013	0.816868		O14495	Phospholipid phosphatase 3	PLPP3	0.449219	-1.15451		O75663	TIPRL	TIP41-like protein	2.11765	1.08246
	P05787	Keratin, type II cytoskeletal 8	KRT8	2.13834	1.4956	1.09649	0.580726		O14497	AT-rich interactive domain-containing protein 1A	ARID1A	1.76472	0.819442		O75746	SLC25A12	Calcium-binding mitochondrial carrier protein Aralar1	0.825557	-0.27656
	P06132	Uroporphyrinogen decarboxylase	UROD	1.76059	2.0978	0.816055	1.06888		O14523	Phospholipid transfer protein C2CD2L	C2CD2L	0.308916	-1.69471		O75781	PALM	Paralemmin-1	1.46948	0.555301
	P06702	Protein S100-A9	S100A9	3.97852	0.809244	1.99223	-0.305354		O14531	Dihydropyrimidinase-related protein 4	DPYSL4	0.0715542	-3.80482		O75821	EIF3G	Eukaryotic translation initiation factor 3 subunit G	1.22556	0.293439
	P06703;R4GN98	Protein S100-A6;Protein S100 (Fragment)	S100A6	2.34251	5.36818	1.22805	2.42443		O14548	Cytochrome c oxidase subunit 7A-related protein, mitochondrial	COX7A2L	0.486302	-1.04008		O75874	IDH1	Isocitrate dehydrogenase [NADP] cytoplasmic	1.52242	0.606364
	P06737	Glycogen phosphorylase, liver form	PYGL	4.04069	1.56285	2.0146	0.644182		O14617	AP-3 complex subunit delta-1	AP3D1	0.340184	-1.55561		O75884	RBBP9	Serine hydrolase RBBP9	2.27153	1.18366
	P06744	Glucose-6-phosphate isomerase	GPI	0.678339	1.78634	-0.559921	0.837006		O14672	Disintegrin and metalloproteinase domain-containing protein 10	ADAM10	1.16499	0.220319		O75891	ALDH1L1	Cytosolic 10-formyltetrahydrofolate dehydrogenase	2.29367	1.19766
	P07355	Annexin A2	ANXA2	1.8449	1.49769	0.883539	0.582741		O14734	Acyl-coenzyme A thioesterase 8	ACOT8	0.595563	-0.747675		O76090	BEST1	Bestrophin-1	0.646326	-0.629665
	P07384	Calpain-1 catalytic subunit	CAPN1	0.687268	1.68716	-0.541055	0.754599		O14744	Protein arginine N-methyltransferase 5	PRMT5	0.793852	-0.333058		O94760	DDAH1	N(G),N(G)-dimethylarginine dimethylaminohydrolase 1	2.36304	1.24064
	P07437;Q5JP53	Tubulin beta chain	TUBB	0.468417	1.8156	-1.09413	0.860444		O14807	Ras-related protein M-Ras	MRAS	0.268229	-1.89846		O94776	MTA2	Metastasis-associated protein MTA2	0.82018	-0.285988
	P07585	Decorin	DCN	91.7757	16.0674	6.52004	4.00606		O14818	Proteasome subunit alpha type-7	PSMA7	1.25388	0.326396		O94832	MYO1D	Unconventional myosin-Id	1.18421	0.243923
	P07737	Profilin-1	PFN1	1.61191	2.87761	0.688773	1.52487		O14907	Tax1-binding protein 3	TAX1BP3	1.64328	0.716577		O94842	TOX4	TOX high mobility group box family member 4	0.675707	-0.56553
	P07741	Adenine phosphoribosyltransferase	APRT	1.53925	1.89125	0.622225	0.919343		O14949	Cytochrome b-c1 complex subunit 8	UQCRQ	0.538277	-0.893579		O94905	ERLIN2	Erlin-2	0.744271	-0.4261
	P07996	Thrombospondin-1	THBS1	10.098	4.26965	3.336	2.09412		O14967	Calmegin	CLGN	1.24085	0.311326		O94906	PRPF6	Pre-mRNA-processing factor 6	0.684769	-0.546311
	P07998	Ribonuclease pancreatic	RNASE1	0.459665	1.23774	-1.12135	0.307709		O15020	Spectrin beta chain, non-erythrocytic 2	SPTBN2	0.718195	-0.477552		O94925	GLS	Glutaminase kidney isoform, mitochondrial	1.38849	0.473512
	P08133	Annexin A6	ANXA6	0.768636	1.64564	-0.379627	0.718651		O15031	Plexin-B2	PLXNB2	1.09223	0.12728		O94955	RHOBTB3	Rho-related BTB domain-containing protein 3	0.488581	-1.03333
	P08238	Heat shock protein HSP 90-beta	HSP90AB1	0.654071	1.25826	-0.612481	0.331435		O15042	U2 snRNP-associated SURP motif-containing protein	U2SURP	1.20167	0.265038		O94973	AP2A2	AP-2 complex subunit alpha-2	0.860528	-0.216706
	P08240	Signal recognition particle receptor subunit alpha	SRPRA	1.52539	0.621707	0.609174	-0.685694		O15075	Serine/threonine-protein kinase DCLK1	DCLK1	0.0604078	-4.04912		O95168	NDUFB4	NADH dehydrogenase [ubiquinone] 1 beta subcomplex subunit 4	0.717997	-0.47795
	P08247	Synaptophysin	SYP	0.0184045	0.521601	-5.7638	-0.938981		O15118	NPC intracellular cholesterol transporter 1	NPC1	1.40632	0.49192		O95169	NDUFB8	NADH dehydrogenase [ubiquinone] 1 beta subcomplex subunit 8, mitochondrial	0.795436	-0.330182
	P08294	Extracellular superoxide dismutase [Cu-Zn]	SOD3	3.07619	1.3164	1.62114	0.396596		O15230	Laminin subunit alpha-5	LAMA5	2.02715	1.01945		O95182	NDUFA7	NADH dehydrogenase [ubiquinone] 1 alpha subcomplex subunit 7	0.704752	-0.504813
	P08493	Matrix Gla protein	MGP	5.4811	3.36384	2.45447	1.75011		O15231	Zinc finger protein 185	ZNF185	2.23159	1.15807		O95248	SBF1	Myotubularin-related protein 5	0.676225	-0.564424
	P08572	Collagen alpha-2(IV) chain	COL4A2	1.79806	0.275598	0.846445	-1.85937		O15294	UDP-N-acetylglucosamine--peptide N-acetylglucosaminyltransferase 110 kDa subunit	OGT	0.388685	-1.36333		O95302	FKBP9	Peptidyl-prolyl cis-trans isomerase FKBP9	1.46219	0.548126
	P08579	U2 small nuclear ribonucleoprotein B''	SNRPB2	1.36208	0.711779	0.445811	-0.490498		O15355	Protein phosphatase 1G	PPM1G	1.34709	0.429848		O95336	PGLS	6-phosphogluconolactonase	2.70201	1.43403
	P08621	U1 small nuclear ribonucleoprotein 70 kDa	SNRNP70	1.36152	0.769216	0.44522	-0.37854		O15382	Branched-chain-amino-acid aminotransferase, mitochondrial	BCAT2	1.93881	0.955173		O95433	AHSA1	Activator of 90 kDa heat shock protein ATPase homolog 1	1.98199	0.986946
	P08727	Keratin, type I cytoskeletal 19	KRT19	3.26657	1.90054	1.70778	0.926408		O15439	ATP-binding cassette sub-family C member 4	ABCC4	2.34986	1.23257		O95760	IL33	Interleukin-33	0.553339	-0.853764
	P08729	Keratin, type II cytoskeletal 7	KRT7	5.46811	5.42513	2.45104	2.43966		O15460	Prolyl 4-hydroxylase subunit alpha-2	P4HA2	2.03856	1.02755		O95782	AP2A1	AP-2 complex subunit alpha-1	0.85254	-0.23016
	P08779	Keratin, type I cytoskeletal 16	KRT16	11.6411	0.6039	3.54115	-0.727619		O43143	Pre-mRNA-splicing factor ATP-dependent RNA helicase DHX15	DHX15	1.40361	0.489142		O95834	EML2	Echinoderm microtubule-associated protein-like 2	1.99285	0.994837
	P09012	U1 small nuclear ribonucleoprotein A	SNRPA	1.48548	0.684604	0.570929	-0.546659		O43148	mRNA cap guanine-N7 methyltransferase	RNMT	1.69343	0.759947		O95861	BPNT1	3'(2'),5'-bisphosphate nucleotidase 1	2.07641	1.05409
	P09104	Gamma-enolase	ENO2	0.280648	2.18216	-1.83317	1.12575		O43172	U4/U6 small nuclear ribonucleoprotein Prp4	PRPF4	1.69275	0.759371		O95865	DDAH2	N(G),N(G)-dimethylarginine dimethylaminohydrolase 2	2.16635	1.11526
	P09211	Glutathione S-transferase P	GSTP1	2.1378	2.61653	1.09613	1.38766		O43181	NADH dehydrogenase [ubiquinone] iron-sulfur protein 4, mitochondrial	NDUFS4	0.472609	-1.08128		O95907	SLC16A8	Monocarboxylate transporter 3	0.6987	-0.517255
	P09417	Dihydropteridine reductase	QDPR	0.149753	1.29385	-2.73935	0.371674		O43237	Cytoplasmic dynein 1 light intermediate chain 2	DYNC1LI2	0.485966	-1.04107		O95967	EFEMP2	EGF-containing fibulin-like extracellular matrix protein 2	0.324175	-1.62516
	P09471	Guanine nucleotide-binding protein G(o) subunit alpha	GNAO1	0.0433825	0.758417	-4.52674	-0.398936		O43290	U4/U6.U5 tri-snRNP-associated protein 1	SART1	1.68721	0.754641		O96000	NDUFB10	NADH dehydrogenase [ubiquinone] 1 beta subcomplex subunit 10	0.79611	-0.328961
	P09496	Clathrin light chain A	CLTA	0.585478	0.872215	-0.772312	-0.197244		O43294	Transforming growth factor beta-1-induced transcript 1 protein	TGFB1I1	2.0561	1.03991		O96019	ACTL6A	Actin-like protein 6A	0.876291	-0.190518
	P09497	Clathrin light chain B	CLTB	0.423064	0.874282	-1.24105	-0.193829		O43347	RNA-binding protein Musashi homolog 1	MSI1	1.70255	0.767693		P00338	LDHA	L-lactate dehydrogenase A chain	2.27347	1.1849
	P09543	2',3'-cyclic-nucleotide 3'-phosphodiesterase	CNP	0.157789	0.869009	-2.66393	-0.202556		O43390	Heterogeneous nuclear ribonucleoprotein R	HNRNPR	1.30475	0.383774		P00352	ALDH1A1	Retinal dehydrogenase 1	1.59552	0.674029
	P09661	U2 small nuclear ribonucleoprotein A'	SNRPA1	1.33797	0.709805	0.420049	-0.494506		O43395	U4/U6 small nuclear ribonucleoprotein Prp3	PRPF3	1.84436	0.883117		P00367	GLUD1	Glutamate dehydrogenase 1, mitochondrial	0.787519	-0.344614
	P09874	Poly [ADP-ribose] polymerase 1	PARP1	1.27392	0.579698	0.349279	-0.786626		O43396	Thioredoxin-like protein 1	TXNL1	0.36514	-1.45348		P00492	HPRT1	Hypoxanthine-guanine phosphoribosyltransferase	2.37045	1.24516
	P09936	Ubiquitin carboxyl-terminal hydrolase isozyme L1	UCHL1	0.101078	3.00963	-3.30645	1.58958		O43399	Tumor protein D54	TPD52L2	1.39506	0.48033		P00533	EGFR	Epidermal growth factor receptor	1.26593	0.340193
	P09960	Leukotriene A-4 hydrolase	LTA4H	1.24064	2.07963	0.311089	1.05632		O43505	Beta-1,4-glucuronyltransferase 1	B4GAT1	1.20568	0.269846		P00558	PGK1	Phosphoglycerate kinase 1	2.46308	1.30046
	P09972	Fructose-bisphosphate aldolase C	ALDOC	0.0802826	1.36361	-3.63877	0.447427		O43617	Trafficking protein particle complex subunit 3	TRAPPC3	0.586996	-0.768578		P00568;Q5T9B7	AK1	Adenylate kinase isoenzyme 1	1.99303	0.994963
	P0C0L4	Complement C4-A	C4A	1.24294	0.596398	0.313754	-0.745653		O43657	Tetraspanin-6	TSPAN6	1.62104	0.696919		P00966	ASS1	Argininosuccinate synthase	1.64775	0.720497
	P0DN76;Q01081	Splicing factor U2AF 35 kDa subunit-like protein;Splicing factor U2AF 35 kDa subunit	U2AF1L5;U2AF1	1.47209	0.754661	0.557862	-0.4061		O43660	Pleiotropic regulator 1	PLRG1	1.51405	0.598412		P01011	SERPINA3	Alpha-1-antichymotrypsin	1.89633	0.923207
	P0DP23;P0DP24;P0DP25	Calmodulin-1;Calmodulin-2;Calmodulin-3	CALM1;CALM2;CALM3	0.174681	1.71727	-2.5172	0.780116		O43676	NADH dehydrogenase [ubiquinone] 1 beta subcomplex subunit 3	NDUFB3	0.539618	-0.889988		P01040	CSTA	Cystatin-A	0.69734	-0.520066
	P10114	Ras-related protein Rap-2a	RAP2A	0.201652	0.837053	-2.31006	-0.256609		O43707	Alpha-actinin-4	ACTN4	1.56678	0.6478		P01116	KRAS	GTPase KRas	0.466195	-1.10099
	P10301	Ras-related protein R-Ras	RRAS	1.71099	0.50406	0.77483	-0.988331		O43719	HIV Tat-specific factor 1	HTATSF1	1.67687	0.74577		P01834	IGKC	Immunoglobulin kappa constant	0.164589	-2.60306
	P10606	Cytochrome c oxidase subunit 5B, mitochondrial	COX5B	0.574087	0.902899	-0.800659	-0.147363		O43761	Synaptogyrin-3	SYNGR3	0.0515637	-4.2775		P02511	CRYAB	Alpha-crystallin B chain	2.04956	1.03531
	P10909	Clusterin	CLU	1.53534	0.510216	0.618554	-0.970819		O43809	Cleavage and polyadenylation specificity factor subunit 5	NUDT21	1.2961	0.374172		P02533	KRT14	Keratin, type I cytoskeletal 14	1.29911	0.377529
	P11047	Laminin subunit gamma-1	LAMC1	2.06787	0.358861	1.04814	-1.4785		O43813	Glutathione S-transferase LANCL1	LANCL1	0.097024	-3.36551		P02538	KRT6A	Keratin, type II cytoskeletal 6A	0.493139	-1.01993
	P11169	Solute carrier family 2, facilitated glucose transporter member 3	SLC2A3	0.642762	0.354646	-0.637642	-1.49555		O43818	U3 small nucleolar RNA-interacting protein 2	RRP9	1.47992	0.565516		P02751	FN1	Fibronectin	0.146271	-2.77328
	P11216	Glycogen phosphorylase, brain form	PYGB	0.605481	1.49199	-0.723847	0.577235		O43826;U3KPU7;U3KQS2	Glucose-6-phosphate exchanger SLC37A4	SLC37A4	2.20639	1.14169		P02787;TRFE_HUMAN	TF;	Serotransferrin;	0.629292	-0.668199
	P11217	Glycogen phosphorylase, muscle form	PYGM	0.742568	1.39601	-0.429404	0.481307		O43854	EGF-like repeat and discoidin I-like domain-containing protein 3	EDIL3	3.61956	1.85581		P02792	FTL	Ferritin light chain	0.496539	-1.01002
	P11233	Ras-related protein Ral-A	RALA	0.494603	0.827363	-1.01566	-0.273407		O43865	S-adenosylhomocysteine hydrolase-like protein 1	AHCYL1	0.517726	-0.94974		P03905	MT-ND4	NADH-ubiquinone oxidoreductase chain 4	0.681382	-0.553463
	P11387	DNA topoisomerase 1	TOP1	1.86356	0.639604	0.898061	-0.644748		O43920	NADH dehydrogenase [ubiquinone] iron-sulfur protein 5	NDUFS5	0.616273	-0.698359		P04066	FUCA1	Tissue alpha-L-fucosidase	1.34128	0.42361
	P11413	Glucose-6-phosphate 1-dehydrogenase	G6PD	0.582037	1.13867	-0.780818	0.187353		O60216	Double-strand-break repair protein rad21 homolog	RAD21	2.0812	1.05742		P04075	ALDOA	Fructose-bisphosphate aldolase A	1.74536	0.803527
	P11498	Pyruvate carboxylase, mitochondrial	PC	0.557558	0.828079	-0.842806	-0.27216		O60231	Pre-mRNA-splicing factor ATP-dependent RNA helicase DHX16	DHX16	1.54254	0.625306		P04080	CSTB	Cystatin-B	1.85434	0.890904
	P11717	Cation-independent mannose-6-phosphate receptor	IGF2R	1.48912	0.769754	0.574457	-0.37753		O60245	Protocadherin-7	PCDH7	2.28511	1.19226		P04083	ANXA1	Annexin A1	1.91881	0.940211
	P11766	Alcohol dehydrogenase class-3	ADH5	1.53277	2.4328	0.616142	1.28262		O60264	SWI/SNF-related matrix-associated actin-dependent regulator of chromatin subfamily A member 5	SMARCA5	1.52354	0.607427		P04259	KRT6B	Keratin, type II cytoskeletal 6B	0.46365	-1.10889
	P12004	Proliferating cell nuclear antigen	PCNA	1.83	1.53818	0.87184	0.621227		O60313	Dynamin-like 120 kDa protein, mitochondrial	OPA1	0.441502	-1.17951		P04264	KRT1	Keratin, type II cytoskeletal 1	1.46339	0.54931
	P12107	Collagen alpha-1(XI) chain	COL11A1	13.0327	0.1352	3.70406	-2.88683		O60341	Lysine-specific histone demethylase 1A	KDM1A	1.86201	0.896859		P04350	TUBB4A	Tubulin beta-4A chain	1.53898	0.621978
	P12270	Nucleoprotein TPR	TPR	1.48934	0.694633	0.57467	-0.525677		O60462	Neuropilin-2	NRP2	2.71423	1.44054		P04406	GAPDH	Glyceraldehyde-3-phosphate dehydrogenase	2.03814	1.02725
	P12271	Retinaldehyde-binding protein 1	RLBP1	1.48884	1.90465	0.574192	0.929524		O60488	Long-chain-fatty-acid--CoA ligase 4	ACSL4	0.668018	-0.58204		P04439;Q5SRN5	HLA-A	HLA class I histocompatibility antigen, A alpha chain;HLA class I histocompatibility antigen, A alpha chain	0.526494	-0.92551
	P12273	Prolactin-inducible protein	PIP	3.93969	0.468262	1.97808	-1.09461		O60493	Sorting nexin-3	SNX3	0.547168	-0.869943		P05026	ATP1B1	Sodium/potassium-transporting ATPase subunit beta-1	0.808108	-0.30738
	P12277	Creatine kinase B-type	CKB	0.0405204	0.783476	-4.62521	-0.352039		O60504	Vinexin	SORBS3	1.65256	0.724706		P05455	SSB	Lupus La protein	1.14058	0.189762
	P12429	Annexin A3	ANXA3	3.61911	6.66876	1.85564	2.73742		O60568	Multifunctional procollagen lysine hydroxylase and glycosyltransferase LH3	PLOD3	3.12402	1.6434		P05771	PRKCB	Protein kinase C beta type	0.272628	-1.87499
	P12814	Alpha-actinin-1	ACTN1	1.36961	1.60329	0.453764	0.681033		O60664	Perilipin-3	PLIN3	1.54251	0.625279		P05783	KRT18	Keratin, type I cytoskeletal 18	1.76158	0.816868
	P12931	Proto-oncogene tyrosine-protein kinase Src	SRC	1.14212	0.735553	0.191713	-0.443099		O60701	UDP-glucose 6-dehydrogenase	UGDH	3.51329	1.81282		P05787	KRT8	Keratin, type II cytoskeletal 8	1.4956	0.580726
	P12955	Xaa-Pro dipeptidase	PEPD	1.2957	2.05092	0.373736	1.03627		O60749	Sorting nexin-2	SNX2	0.808151	-0.307303		P06132	UROD	Uroporphyrinogen decarboxylase	2.0978	1.06888
	P12956	X-ray repair cross-complementing protein 6	XRCC6	1.47829	0.82234	0.563927	-0.282194		O60763	General vesicular transport factor p115	USO1	0.887766	-0.171749		P06702	S100A9	Protein S100-A9	0.809244	-0.305354
	P13010	X-ray repair cross-complementing protein 5	XRCC5	1.44211	0.840319	0.528181	-0.25099		O60832	H/ACA ribonucleoprotein complex subunit DKC1	DKC1	1.65234	0.724512		P06703;R4GN98	S100A6	Protein S100-A6;Protein S100 (Fragment)	5.36818	2.42443
	P13073	Cytochrome c oxidase subunit 4 isoform 1, mitochondrial	COX4I1	0.566114	0.81902	-0.820835	-0.288029		O60885	Bromodomain-containing protein 4	BRD4	1.81279	0.858209		P06733	ENO1	Alpha-enolase	2.13536	1.09448
	P13284	Gamma-interferon-inducible lysosomal thiol reductase	IFI30	0.661888	0.697009	-0.59534	-0.520751		O60939	Sodium channel subunit beta-2	SCN2B	0.124739	-3.00302		P06737	PYGL	Glycogen phosphorylase, liver form	1.56285	0.644182
	P13489	Ribonuclease inhibitor	RNH1	1.47782	2.63471	0.563467	1.39764		O75030	Microphthalmia-associated transcription factor	MITF	2.12423	1.08694		P06744	GPI	Glucose-6-phosphate isomerase	1.78634	0.837006
	P13591	Neural cell adhesion molecule 1	NCAM1	0.0670966	1.77309	-3.89762	0.826265		O75083	WD repeat-containing protein 1	WDR1	1.14191	0.191455		P07355	ANXA2	Annexin A2	1.49769	0.582741
	P13637	Sodium/potassium-transporting ATPase subunit alpha-3	ATP1A3	0.199552	0.807474	-2.32516	-0.308513		O75116	Rho-associated protein kinase 2	ROCK2	0.183669	-2.44482		P07384	CAPN1	Calpain-1 catalytic subunit	1.68716	0.754599
	P13639	Elongation factor 2	EEF2	1.51725	1.42765	0.601455	0.513646		O75152	Zinc finger CCCH domain-containing protein 11A	ZC3H11A	1.29657	0.374695		P07437;Q5JP53	TUBB	Tubulin beta chain	1.8156	0.860444
	P13647	Keratin, type II cytoskeletal 5	KRT5	4.33668	1.35121	2.11659	0.434249		O75223	Gamma-glutamylcyclotransferase	GGCT	0.719382	-0.47517		P07585	DCN	Decorin	16.0674	4.00606
	P13797	Plastin-3	PLS3	1.41502	2.1617	0.500819	1.11217		O75365	Protein tyrosine phosphatase type IVA 3	PTP4A3	0.789931	-0.340201		P07602	PSAP	Prosaposin	0.711323	-0.491424
	P13807	Glycogen [starch] synthase, muscle	GYS1	1.95007	1.29675	0.963522	0.374903		O75367	Core histone macro-H2A.1	MACROH2A1	2.68484	1.42483		P07737	PFN1	Profilin-1	2.87761	1.52487
	P14174	Macrophage migration inhibitory factor	MIF	1.25663	2.65194	0.329558	1.40705		O75369	Filamin-B	FLNB	1.81341	0.858704		P07741	APRT	Adenine phosphoribosyltransferase	1.89125	0.919343
	P14415	Sodium/potassium-transporting ATPase subunit beta-2	ATP1B2	0.0375419	0.658025	-4.73535	-0.603786		O75380	NADH dehydrogenase [ubiquinone] iron-sulfur protein 6, mitochondrial	NDUFS6	0.490252	-1.0284		P07996	THBS1	Thrombospondin-1	4.26965	2.09412
	P14543	Nidogen-1	NID1	1.34688	0.142646	0.429619	-2.80949		O75438	NADH dehydrogenase [ubiquinone] 1 beta subcomplex subunit 1	NDUFB1	0.476903	-1.06823		P07998	RNASE1	Ribonuclease pancreatic	1.23774	0.307709
	P14621	Acylphosphatase-2	ACYP2	0.188877	1.45088	-2.40448	0.536926		O75475	PC4 and SFRS1-interacting protein	PSIP1	1.35824	0.441736		P08133	ANXA6	Annexin A6	1.64564	0.718651
	P14866	Heterogeneous nuclear ribonucleoprotein L	HNRNPL	1.44637	0.784923	0.532435	-0.349378		O75477	Erlin-1	ERLIN1	1.51333	0.597726		P08238	HSP90AB1	Heat shock protein HSP 90-beta	1.25826	0.331435
	P14923	Junction plakoglobin	JUP	3.30504	0.881753	1.72467	-0.181554		O75533	Splicing factor 3B subunit 1	SF3B1	1.40943	0.495117		P08240	SRPRA	Signal recognition particle receptor subunit alpha	0.621707	-0.685694
	P15104	Glutamine synthetase	GLUL	0.141483	0.340116	-2.8213	-1.5559		O75643	U5 small nuclear ribonucleoprotein 200 kDa helicase	SNRNP200	1.43283	0.518866		P08247	SYP	Synaptophysin	0.521601	-0.938981
	P15121	Aldo-keto reductase family 1 member B1	AKR1B1	0.465128	1.91824	-1.1043	0.939782		O75663	TIP41-like protein	TIPRL	0.312583	-1.67769		P08294	SOD3	Extracellular superoxide dismutase [Cu-Zn]	1.3164	0.396596
	P15328	Folate receptor alpha	FOLR1	1.22888	1.72354	0.297346	0.785377		O75746	Calcium-binding mitochondrial carrier protein Aralar1	SLC25A12	0.28127	-1.82997		P08493	MGP	Matrix Gla protein	3.36384	1.75011
	P15531	Nucleoside diphosphate kinase A	NME1	0.623946	1.2896	-0.680506	0.366926		O75781	Paralemmin-1	PALM	0.680628	-0.555061		P08572	COL4A2	Collagen alpha-2(IV) chain	0.275598	-1.85937
	P15924	Desmoplakin	DSP	2.12643	0.843022	1.08843	-0.246357		O75874	Isocitrate dehydrogenase [NADP] cytoplasmic	IDH1	1.48618	0.571608		P08579	SNRPB2	U2 small nuclear ribonucleoprotein B''	0.711779	-0.490498
	P16144	Integrin beta-4	ITGB4	1.65435	0.849752	0.726267	-0.234887		O75884	Serine hydrolase RBBP9	RBBP9	1.66383	0.734506		P08621	SNRNP70	U1 small nuclear ribonucleoprotein 70 kDa	0.769216	-0.37854
	P16219	Short-chain specific acyl-CoA dehydrogenase, mitochondrial	ACADS	1.25199	0.698214	0.324226	-0.518259		O75891	Cytosolic 10-formyltetrahydrofolate dehydrogenase	ALDH1L1	0.196824	-2.34502		P08727	KRT19	Keratin, type I cytoskeletal 19	1.90054	0.926408
	P16220	Cyclic AMP-responsive element-binding protein 1	CREB1	1.69631	0.776592	0.762398	-0.364772		O76021	Ribosomal L1 domain-containing protein 1	RSL1D1	1.81488	0.859877		P08729	KRT7	Keratin, type II cytoskeletal 7	5.42513	2.43966
	P16298	Serine/threonine-protein phosphatase 2B catalytic subunit beta isoform	PPP3CB	0.080747	1.32417	-3.63045	0.405093		O76054	SEC14-like protein 2	SEC14L2	0.409138	-1.28934		P08779	KRT16	Keratin, type I cytoskeletal 16	0.6039	-0.727619
	P16401	Histone H1.5	H1-5	1.89965	0.748404	0.925731	-0.418111		O76090	Bestrophin-1	BEST1	0.34222	-1.547		P09012	SNRPA	U1 small nuclear ribonucleoprotein A	0.684604	-0.546659
	P16949	Stathmin	STMN1	0.103612	2.78873	-3.27073	1.47961		O94760	N(G),N(G)-dimethylarginine dimethylaminohydrolase 1	DDAH1	0.192651	-2.37594		P09104	ENO2	Gamma-enolase	2.18216	1.12575
	P16989	Y-box-binding protein 3	YBX3	1.92951	0.817176	0.948238	-0.291281		O94776	Metastasis-associated protein MTA2	MTA2	1.79582	0.84464		P09211	GSTP1	Glutathione S-transferase P	2.61653	1.38766
	P17174	Aspartate aminotransferase, cytoplasmic	GOT1	0.160813	1.35216	-2.63655	0.435268		O94811	Tubulin polymerization-promoting protein	TPPP	0.0143035	-6.12749		P09417	QDPR	Dihydropteridine reductase	1.29385	0.371674
	P17302	Gap junction alpha-1 protein	GJA1	1.62011	1.11375	0.696089	0.155422		O94819	Kelch repeat and BTB domain-containing protein 11	KBTBD11	0.0414651	-4.59196		P09471	GNAO1	Guanine nucleotide-binding protein G(o) subunit alpha	0.758417	-0.398936
	P17568	NADH dehydrogenase [ubiquinone] 1 beta subcomplex subunit 7	NDUFB7	0.598092	0.679533	-0.74156	-0.557383		O94826	Mitochondrial import receptor subunit TOM70	TOMM70	0.641474	-0.640537		P09496	CLTA	Clathrin light chain A	0.872215	-0.197244
	P17655	Calpain-2 catalytic subunit	CAPN2	1.24511	2.48363	0.31627	1.31245		O94832	Unconventional myosin-Id	MYO1D	1.33936	0.421542		P09497	CLTB	Clathrin light chain B	0.874282	-0.193829
	P17661	Desmin	DES	7.57778	1.46941	2.92178	0.555241		O94856;X6RKN2	Neurofascin;Neurofascin (Fragment)	NFASC	0.0406041	-4.62223		P09525	ANXA4	Annexin A4	2.38588	1.25452
	P17676	CCAAT/enhancer-binding protein beta	CEBPB	3.30115	0.738776	1.72297	-0.436791		O94905	Erlin-2	ERLIN2	1.34739	0.430169		P09543	CNP	2',3'-cyclic-nucleotide 3'-phosphodiesterase	0.869009	-0.202556
	P17677	Neuromodulin	GAP43	0.0766408	0.651052	-3.70574	-0.619156		O94906	Pre-mRNA-processing factor 6	PRPF6	1.59632	0.67475		P09601	HMOX1	Heme oxygenase 1	0.897885	-0.155397
	P18124	60S ribosomal protein L7	RPL7	1.50632	1.1197	0.591028	0.163106		O94925	Glutaminase kidney isoform, mitochondrial	GLS	0.237336	-2.075		P09661	SNRPA1	U2 small nuclear ribonucleoprotein A'	0.709805	-0.494506
	P18206	Vinculin	VCL	2.45047	2.27098	1.29306	1.18331		O94955	Rho-related BTB domain-containing protein 3	RHOBTB3	0.712895	-0.488239		P09874	PARP1	Poly [ADP-ribose] polymerase 1	0.579698	-0.786626
	P18669	Phosphoglycerate mutase 1	PGAM1	0.810592	2.26084	-0.302952	1.17686		O94973	AP-2 complex subunit alpha-2	AP2A2	0.497342	-1.00769		P09936	UCHL1	Ubiquitin carboxyl-terminal hydrolase isozyme L1	3.00963	1.58958
	P18754	Regulator of chromosome condensation	RCC1	1.9019	0.788593	0.927438	-0.342648		O94985	Calsyntenin-1	CLSTN1	0.363935	-1.45825		P09960	LTA4H	Leukotriene A-4 hydrolase	2.07963	1.05632
	P19075	Tetraspanin-8	TSPAN8	0.27097	1.88219	-1.88379	0.912414		O95168	NADH dehydrogenase [ubiquinone] 1 beta subcomplex subunit 4	NDUFB4	0.5564	-0.845805		P09972	ALDOC	Fructose-bisphosphate aldolase C	1.36361	0.447427
	P19086	Guanine nucleotide-binding protein G(z) subunit alpha	GNAZ	0.417437	0.630325	-1.26037	-0.665831		O95169	NADH dehydrogenase [ubiquinone] 1 beta subcomplex subunit 8, mitochondrial	NDUFB8	0.528836	-0.919107		P0C0L4	C4A	Complement C4-A	0.596398	-0.745653
	P19367	Hexokinase-1	HK1	0.270204	0.895648	-1.88788	-0.158996		O95182	NADH dehydrogenase [ubiquinone] 1 alpha subcomplex subunit 7	NDUFA7	0.459125	-1.12304		P0C0L5	C4B	Complement C4-B	0.442795	-1.17529
	P19623	Spermidine synthase	SRM	0.70307	1.98444	-0.508259	0.988731		O95197	Reticulon-3	RTN3	0.430663	-1.21537		P0DN76;Q01081	U2AF1L5;U2AF1	Splicing factor U2AF 35 kDa subunit-like protein;Splicing factor U2AF 35 kDa subunit	0.754661	-0.4061
	P20020	Plasma membrane calcium-transporting ATPase 1	ATP2B1	0.297838	0.835248	-1.7474	-0.259724		O95202	Mitochondrial proton/calcium exchanger protein	LETM1	0.706164	-0.501925		P0DP23;P0DP24;P0DP25	CALM1;CALM2;CALM3	Calmodulin-1;Calmodulin-2;Calmodulin-3	1.71727	0.780116
	P20073	Annexin A7	ANXA7	0.635906	1.74457	-0.653116	0.802868		O95218	Zinc finger Ran-binding domain-containing protein 2	ZRANB2	1.4371	0.523158		P10114	RAP2A	Ras-related protein Rap-2a	0.837053	-0.256609
	P20700	Lamin-B1	LMNB1	2.30536	0.888817	1.20499	-0.170042		O95248	Myotubularin-related protein 5	SBF1	0.298902	-1.74226		P10301	RRAS	Ras-related protein R-Ras	0.50406	-0.988331
	P20908	Collagen alpha-1(V) chain	COL5A1	40.1222	0.159542	5.32633	-2.64799		O95302	Peptidyl-prolyl cis-trans isomerase FKBP9	FKBP9	2.14459	1.1007		P10606	COX5B	Cytochrome c oxidase subunit 5B, mitochondrial	0.902899	-0.147363
	P20930	Filaggrin	FLG	4.20917	0.636297	2.07353	-0.652229		O95433	Activator of 90 kDa heat shock protein ATPase homolog 1	AHSA1	0.423088	-1.24097		P10768;U3KQT1	ESD	S-formylglutathione hydrolase	1.93855	0.954975
	P20933	N(4)-(beta-N-acetylglucosaminyl)-L-asparaginase	AGA	0.838276	1.21	-0.254503	0.275004		O95757	Heat shock 70 kDa protein 4L	HSPA4L	0.24647	-2.02052		P10909	CLU	Clusterin	0.510216	-0.970819
	P21246	Pleiotrophin	PTN	0.341416	0.275598	-1.5504	-1.85936		O95760	Interleukin-33	IL33	4.46381	2.15828		P11047	LAMC1	Laminin subunit gamma-1	0.358861	-1.4785
	P21266	Glutathione S-transferase Mu 3	GSTM3	0.365038	2.37164	-1.45388	1.24588		O95777	U6 snRNA-associated Sm-like protein LSm8	LSM8	0.673238	-0.570812		P11169	SLC2A3	Solute carrier family 2, facilitated glucose transporter member 3	0.354646	-1.49555
	P21281	V-type proton ATPase subunit B, brain isoform	ATP6V1B2	0.337144	0.820099	-1.56856	-0.286131		O95782	AP-2 complex subunit alpha-1	AP2A1	0.652816	-0.615252		P11216	PYGB	Glycogen phosphorylase, brain form	1.49199	0.577235
	P21291	Cysteine and glycine-rich protein 1	CSRP1	0.260509	2.38917	-1.9406	1.25651		O95834	Echinoderm microtubule-associated protein-like 2	EML2	1.46123	0.547183		P11217	PYGM	Glycogen phosphorylase, muscle form	1.39601	0.481307
	P21333	Filamin-A	FLNA	2.59036	1.77449	1.37315	0.827406		O95865	N(G),N(G)-dimethylarginine dimethylaminohydrolase 2	DDAH2	1.18405	0.24373		P11233	RALA	Ras-related protein Ral-A	0.827363	-0.273407
	P21397	Amine oxidase [flavin-containing] A	MAOA	0.338146	0.765944	-1.56428	-0.384689		O95907	Monocarboxylate transporter 3	SLC16A8	0.614719	-0.702		P11387	TOP1	DNA topoisomerase 1	0.639604	-0.644748
	P21399	Cytoplasmic aconitate hydratase	ACO1	1.4326	2.27336	0.51864	1.18483		O95967	EGF-containing fibulin-like extracellular matrix protein 2	EFEMP2	2.50603	1.3254		P11413	G6PD	Glucose-6-phosphate 1-dehydrogenase	1.13867	0.187353
	P21810	Biglycan	BGN	9.00301	1.40746	3.17041	0.49309		O96000	NADH dehydrogenase [ubiquinone] 1 beta subcomplex subunit 10	NDUFB10	0.635176	-0.654772		P11498	PC	Pyruvate carboxylase, mitochondrial	0.828079	-0.27216
	P22223	Cadherin-3	CDH3	0.755145	0.560233	-0.405175	-0.835901		O96019	Actin-like protein 6A	ACTL6A	1.55528	0.637178		P11717	IGF2R	Cation-independent mannose-6-phosphate receptor	0.769754	-0.37753
	P22234	Multifunctional protein ADE2	PAICS	0.726977	1.41352	-0.460019	0.49929		P00352	Retinal dehydrogenase 1	ALDH1A1	7.6925	2.94345		P11766	ADH5	Alcohol dehydrogenase class-3	2.4328	1.28262
	P22314	Ubiquitin-like modifier-activating enzyme 1	UBA1	0.728332	1.50831	-0.457331	0.592937		P00367	Glutamate dehydrogenase 1, mitochondrial	GLUD1	0.394261	-1.34278		P12004	PCNA	Proliferating cell nuclear antigen	1.53818	0.621227
	P22570	NADPH:adrenodoxin oxidoreductase, mitochondrial	FDXR	1.38048	0.762017	0.465169	-0.392105		P00492	Hypoxanthine-guanine phosphoribosyltransferase	HPRT1	0.0578492	-4.11156		P12107	COL11A1	Collagen alpha-1(XI) chain	0.1352	-2.88683
	P22695	Cytochrome b-c1 complex subunit 2, mitochondrial	UQCRC2	0.65383	0.79314	-0.613013	-0.334352		P00533	Epidermal growth factor receptor	EGFR	2.07734	1.05474		P12270	TPR	Nucleoprotein TPR	0.694633	-0.525677
	P23229	Integrin alpha-6	ITGA6	1.14902	0.727321	0.200405	-0.459335		P00558	Phosphoglycerate kinase 1	PGK1	1.12106	0.16487		P12271	RLBP1	Retinaldehyde-binding protein 1	1.90465	0.929524
	P23246	Splicing factor, proline- and glutamine-rich	SFPQ	1.30517	0.846504	0.384236	-0.240411		P00568;Q5T9B7	Adenylate kinase isoenzyme 1	AK1	0.298115	-1.74606		P12273	PIP	Prolactin-inducible protein	0.468262	-1.09461
	P23378	Glycine dehydrogenase (decarboxylating), mitochondrial	GLDC	1.82907	0.588135	0.87111	-0.76578		P00966	Argininosuccinate synthase	ASS1	3.04843	1.60807		P12277	CKB	Creatine kinase B-type	0.783476	-0.352039
	P23381	Tryptophan--tRNA ligase, cytoplasmic	WARS1	0.599559	2.16404	-0.738028	1.11372		P01011	Alpha-1-antichymotrypsin	SERPINA3	0.547805	-0.868265		P12429	ANXA3	Annexin A3	6.66876	2.73742
	P23468	Receptor-type tyrosine-protein phosphatase delta	PTPRD	0.725164	0.784606	-0.463621	-0.34996		P01040	Cystatin-A	CSTA	1.88979	0.918229		P12814	ACTN1	Alpha-actinin-1	1.60329	0.681033
	P23528	Cofilin-1	CFL1	0.634755	2.13981	-0.655727	1.09748		P01116	GTPase KRas	KRAS	0.53605	-0.89956		P12931	SRC	Proto-oncogene tyrosine-protein kinase Src	0.735553	-0.443099
	P24043	Laminin subunit alpha-2	LAMA2	2.26985	0.494652	1.1826	-1.01551		P02452	Collagen alpha-1(I) chain	COL1A1	56.8236	5.82842		P12955	PEPD	Xaa-Pro dipeptidase	2.05092	1.03627
	P24593	Insulin-like growth factor-binding protein 5	IGFBP5	0.508605	0.189028	-0.975381	-2.40333		P02461	Collagen alpha-1(III) chain	COL3A1	2.07049	1.04997		P12956	XRCC6	X-ray repair cross-complementing protein 6	0.82234	-0.282194
	P24844	Myosin regulatory light polypeptide 9	MYL9	2.22603	2.29036	1.15447	1.19557		P02511	Alpha-crystallin B chain	CRYAB	2.28274	1.19076		P13010	XRCC5	X-ray repair cross-complementing protein 5	0.840319	-0.25099
	P25311	Zinc-alpha-2-glycoprotein	AZGP1	3.63632	0.47183	1.86248	-1.08366		P02533	Keratin, type I cytoskeletal 14	KRT14	5.20657	2.38033		P13073	COX4I1	Cytochrome c oxidase subunit 4 isoform 1, mitochondrial	0.81902	-0.288029
	P25325	3-mercaptopyruvate sulfurtransferase	MPST	1.2035	1.52006	0.267233	0.604129		P02538	Keratin, type II cytoskeletal 6A	KRT6A	12.0023	3.58524		P13284	IFI30	Gamma-interferon-inducible lysosomal thiol reductase	0.697009	-0.520751
	P26006	Integrin alpha-3	ITGA3	3.09295	1.12972	1.62898	0.17596		P02649	Apolipoprotein E	APOE	1.69145	0.758262		P13489	RNH1	Ribonuclease inhibitor	2.63471	1.39764
	P26038	Moesin	MSN	1.21336	1.45307	0.279002	0.539101		P02751	Fibronectin	FN1	29.5089	4.88308		P13591	NCAM1	Neural cell adhesion molecule 1	1.77309	0.826265
	P26368	Splicing factor U2AF 65 kDa subunit	U2AF2	1.54129	0.730258	0.624141	-0.453522		P02787;TRFE_HUMAN	Serotransferrin;	TF;	1.23376	0.303064		P13611	VCAN	Versican core protein	6.31126	2.65793
	P26373	60S ribosomal protein L13	RPL13	1.47356	1.10742	0.559302	0.147204		P02792	Ferritin light chain	FTL	0.620681	-0.688077		P13637	ATP1A3	Sodium/potassium-transporting ATPase subunit alpha-3	0.807474	-0.308513
	P27338	Amine oxidase [flavin-containing] B	MAOB	0.559326	1.13413	-0.838239	0.181585		P02794	Ferritin heavy chain	FTH1	0.750545	-0.41399		P13639	EEF2	Elongation factor 2	1.42765	0.513646
	P27348	14-3-3 protein theta	YWHAQ	0.60102	1.58846	-0.734515	0.667633		P03905	NADH-ubiquinone oxidoreductase chain 4	MT-ND4	0.502583	-0.992567		P13647	KRT5	Keratin, type II cytoskeletal 5	1.35121	0.434249
	P27361	Mitogen-activated protein kinase 3	MAPK3	0.165123	1.59808	-2.59839	0.676339		P04075	Fructose-bisphosphate aldolase A	ALDOA	0.510301	-0.97058		P13686	ACP5	Tartrate-resistant acid phosphatase type 5	0.541808	-0.884147
	P27694	Replication protein A 70 kDa DNA-binding subunit	RPA1	1.6374	1.26426	0.711406	0.33829		P04080	Cystatin-B	CSTB	1.61646	0.692841		P13797	PLS3	Plastin-3	2.1617	1.11217
	P28072	Proteasome subunit beta type-6	PSMB6	1.24982	1.14973	0.321717	0.201291		P04083	Annexin A1	ANXA1	3.65572	1.87015		P13807	GYS1	Glycogen [starch] synthase, muscle	1.29675	0.374903
	P28161	Glutathione S-transferase Mu 2	GSTM2	0.455419	2.25577	-1.13473	1.17362		P04181	Ornithine aminotransferase, mitochondrial	OAT	1.55152	0.63368		P14174	MIF	Macrophage migration inhibitory factor	2.65194	1.40705
	P28331	NADH-ubiquinone oxidoreductase 75 kDa subunit, mitochondrial	NDUFS1	0.630183	0.829594	-0.666158	-0.269522		P04259	Keratin, type II cytoskeletal 6B	KRT6B	12.1264	3.60007		P14415	ATP1B2	Sodium/potassium-transporting ATPase subunit beta-2	0.658025	-0.603786
	P28482	Mitogen-activated protein kinase 1	MAPK1	0.0858167	1.59023	-3.5426	0.669238		P04264	Keratin, type II cytoskeletal 1	KRT1	3.27486	1.71143		P14543	NID1	Nidogen-1	0.142646	-2.80949
	P29218	Inositol monophosphatase 1	IMPA1	0.35666	1.98392	-1.48738	0.988353		P04350	Tubulin beta-4A chain	TUBB4A	0.14754	-2.76082		P14550	AKR1A1	Aldo-keto reductase family 1 member A1	2.33387	1.22272
	P29279	CCN family member 2	CCN2	5.75244	1.93089	2.52417	0.949269		P04406	Glyceraldehyde-3-phosphate dehydrogenase	GAPDH	0.631639	-0.662828		P14621	ACYP2	Acylphosphatase-2	1.45088	0.536926
	P29323	Ephrin type-B receptor 2	EPHB2	0.768536	0.684596	-0.379815	-0.546675		P04439;Q5SRN5	HLA class I histocompatibility antigen, A alpha chain;HLA class I histocompatibility antigen, A alpha chain	HLA-A	2.10264	1.0722		P14866	HNRNPL	Heterogeneous nuclear ribonucleoprotein L	0.784923	-0.349378
	P29536	Leiomodin-1	LMOD1	2.24042	2.29763	1.16377	1.20015		P05026	Sodium/potassium-transporting ATPase subunit beta-1	ATP1B1	0.375297	-1.41389		P14923	JUP	Junction plakoglobin	0.881753	-0.181554
	P30041	Peroxiredoxin-6	PRDX6	0.721427	2.07003	-0.471076	1.04965		P05089	Arginase-1	ARG1	3.5593	1.83159		P15104	GLUL	Glutamine synthetase	0.340116	-1.5559
	P30046	D-dopachrome decarboxylase	DDT	0.401678	2.49626	-1.31589	1.31977		P05109	Protein S100-A8	S100A8	4.1226	2.04355		P15121	AKR1B1	Aldo-keto reductase family 1 member B1	1.91824	0.939782
	P30085	UMP-CMP kinase	CMPK1	0.654982	2.25952	-0.610472	1.17602		P05362	Intercellular adhesion molecule 1	ICAM1	1.85547	0.891783		P15328	FOLR1	Folate receptor alpha	1.72354	0.785377
	P30086	Phosphatidylethanolamine-binding protein 1	PEBP1	0.500786	1.93263	-0.997734	0.950568		P05455	Lupus La protein	SSB	1.50555	0.590289		P15531	NME1	Nucleoside diphosphate kinase A	1.2896	0.366926
	P30153	Serine/threonine-protein phosphatase 2A 65 kDa regulatory subunit A alpha isoform	PPP2R1A	0.422088	1.27131	-1.24438	0.346313		P05771	Protein kinase C beta type	PRKCB	0.0808986	-3.62774		P15586	GNS	N-acetylglucosamine-6-sulfatase	1.43043	0.516445
	P30520	Adenylosuccinate synthetase isozyme 2	ADSS2	0.508121	2.56149	-0.976756	1.35698		P05783	Keratin, type I cytoskeletal 18	KRT18	1.64378	0.717013		P15924	DSP	Desmoplakin	0.843022	-0.246357
	P30711	Glutathione S-transferase theta-1	GSTT1	1.44953	2.62445	0.535589	1.39201		P05787	Keratin, type II cytoskeletal 8	KRT8	2.13834	1.09649		P16144	ITGB4	Integrin beta-4	0.849752	-0.234887
	P31150	Rab GDP dissociation inhibitor alpha	GDI1	0.139135	2.00756	-2.84544	1.00544		P06132	Uroporphyrinogen decarboxylase	UROD	1.76059	0.816055		P16152	CBR1	Carbonyl reductase [NADPH] 1	1.98216	0.987073
	P31151	Protein S100-A7	S100A7	1.57617	0.311972	0.656425	-1.68051		P06702	Protein S100-A9	S100A9	3.97852	1.99223		P16219	ACADS	Short-chain specific acyl-CoA dehydrogenase, mitochondrial	0.698214	-0.518259
	P31930	Cytochrome b-c1 complex subunit 1, mitochondrial	UQCRC1	0.679164	0.75345	-0.558169	-0.408417		P06703;R4GN98	Protein S100-A6;Protein S100 (Fragment)	S100A6	2.34251	1.22805		P16220	CREB1	Cyclic AMP-responsive element-binding protein 1	0.776592	-0.364772
	P31939	Bifunctional purine biosynthesis protein ATIC	ATIC	0.631977	1.98811	-0.662056	0.991399		P06737	Glycogen phosphorylase, liver form	PYGL	4.04069	2.0146		P16298	PPP3CB	Serine/threonine-protein phosphatase 2B catalytic subunit beta isoform	1.32417	0.405093
	P31942	Heterogeneous nuclear ribonucleoprotein H3	HNRNPH3	1.41859	0.70424	0.504457	-0.505862		P06744	Glucose-6-phosphate isomerase	GPI	0.678339	-0.559921		P16401	H1-5	Histone H1.5	0.748404	-0.418111
	P31946	14-3-3 protein beta/alpha	YWHAB	0.217016	1.44474	-2.20413	0.530815		P06899;P23527;P33778;Q16778	Histone H2B type 1-J;Histone H2B type 1-O;Histone H2B type 1-B;Histone H2B type 2-E	H2BC11;H2BC17;H2BC3;H2BC21	1.71134	0.775129		P16930	FAH	Fumarylacetoacetase	2.16771	1.11617
	P31949	Protein S100-A11	S100A11	3.20814	2.5265	1.68174	1.33714		P07196	Neurofilament light polypeptide	NEFL	0.0116112	-6.42834		P16949	STMN1	Stathmin	2.78873	1.47961
	P32119	Peroxiredoxin-2	PRDX2	0.562103	1.59434	-0.831095	0.672958		P07355	Annexin A2	ANXA2	1.8449	0.883539		P16989	YBX3	Y-box-binding protein 3	0.817176	-0.291281
	P32321	Deoxycytidylate deaminase	DCTD	2.61049	2.02577	1.38432	1.01847		P07384	Calpain-1 catalytic subunit	CAPN1	0.687268	-0.541055		P17174	GOT1	Aspartate aminotransferase, cytoplasmic	1.35216	0.435268
	P33240	Cleavage stimulation factor subunit 2	CSTF2	1.53358	0.867368	0.616904	-0.205285		P07437;Q5JP53	Tubulin beta chain	TUBB	0.468417	-1.09413		P17302	GJA1	Gap junction alpha-1 protein	1.11375	0.155422
	P33527	Multidrug resistance-associated protein 1	ABCC1	1.51568	0.851046	0.599962	-0.232691		P07585	Decorin	DCN	91.7757	6.52004		P17568	NDUFB7	NADH dehydrogenase [ubiquinone] 1 beta subcomplex subunit 7	0.679533	-0.557383
	P33897	ATP-binding cassette sub-family D member 1	ABCD1	1.41358	0.810072	0.499357	-0.303878		P07737	Profilin-1	PFN1	1.61191	0.688773		P17655	CAPN2	Calpain-2 catalytic subunit	2.48363	1.31245
	P34896	Serine hydroxymethyltransferase, cytosolic	SHMT1	1.96403	1.9825	0.973815	0.987323		P07741	Adenine phosphoribosyltransferase	APRT	1.53925	0.622225		P17661	DES	Desmin	1.46941	0.555241
	P34897	Serine hydroxymethyltransferase, mitochondrial	SHMT2	2.05086	0.811415	1.03623	-0.301488		P07954	Fumarate hydratase, mitochondrial	FH	0.73033	-0.453379		P17676	CEBPB	CCAAT/enhancer-binding protein beta	0.738776	-0.436791
	P34932	Heat shock 70 kDa protein 4	HSPA4	0.622537	1.12043	-0.683768	0.164056		P07996	Thrombospondin-1	THBS1	10.098	3.336		P17677	GAP43	Neuromodulin	0.651052	-0.619156
	P35052	Glypican-1	GPC1	1.65005	0.640019	0.722511	-0.643813		P07998	Ribonuclease pancreatic	RNASE1	0.459665	-1.12135		P18124	RPL7	60S ribosomal protein L7	1.1197	0.163106
	P35237	Serpin B6	SERPINB6	0.785441	1.51986	-0.348426	0.603939		P08133	Annexin A6	ANXA6	0.768636	-0.379627		P18206	VCL	Vinculin	2.27098	1.18331
	P35249	Replication factor C subunit 4	RFC4	1.52181	0.645754	0.605785	-0.630945		P08134;Q5JR08	Rho-related GTP-binding protein RhoC;Rho-related GTP-binding protein RhoC (Fragment)	RHOC	1.87942	0.910288		P18669	PGAM1	Phosphoglycerate mutase 1	2.26084	1.17686
	P35250	Replication factor C subunit 2	RFC2	1.47717	0.634746	0.56284	-0.655748		P08238	Heat shock protein HSP 90-beta	HSP90AB1	0.654071	-0.612481		P18754	RCC1	Regulator of chromosome condensation	0.788593	-0.342648
	P35270	Sepiapterin reductase	SPR	1.29715	1.26284	0.37535	0.336674		P08240	Signal recognition particle receptor subunit alpha	SRPRA	1.52539	0.609174		P19075	TSPAN8	Tetraspanin-8	1.88219	0.912414
	P35475	Alpha-L-iduronidase	IDUA	1.16281	1.14265	0.217621	0.192385		P08247	Synaptophysin	SYP	0.0184045	-5.7638		P19086	GNAZ	Guanine nucleotide-binding protein G(z) subunit alpha	0.630325	-0.665831
	P35527	Keratin, type I cytoskeletal 9	KRT9	3.40114	1.21812	1.76602	0.284662		P08294	Extracellular superoxide dismutase [Cu-Zn]	SOD3	3.07619	1.62114		P19367	HK1	Hexokinase-1	0.895648	-0.158996
	P35555	Fibrillin-1	FBN1	3.12697	0.0629719	1.64477	-3.98915		P08493	Matrix Gla protein	MGP	5.4811	2.45447		P19623	SRM	Spermidine synthase	1.98444	0.988731
	P35556	Fibrillin-2	FBN2	3.49676	0.0514899	1.80602	-4.27957		P08572	Collagen alpha-2(IV) chain	COL4A2	1.79806	0.846445		P20020	ATP2B1	Plasma membrane calcium-transporting ATPase 1	0.835248	-0.259724
	P35579	Myosin-9	MYH9	2.25604	1.70953	1.17379	0.773599		P08579	U2 small nuclear ribonucleoprotein B''	SNRPB2	1.36208	0.445811		P20073	ANXA7	Annexin A7	1.74457	0.802868
	P35580	Myosin-10	MYH10	1.56868	1.36998	0.649551	0.454152		P08621	U1 small nuclear ribonucleoprotein 70 kDa	SNRNP70	1.36152	0.44522		P20700	LMNB1	Lamin-B1	0.888817	-0.170042
	P35625	Metalloproteinase inhibitor 3	TIMP3	1.12161	0.386594	0.165571	-1.37111		P08648	Integrin alpha-5	ITGA5	4.3802	2.131		P20908	COL5A1	Collagen alpha-1(V) chain	0.159542	-2.64799
	P35749	Myosin-11	MYH11	1.40468	4.28272	0.490242	2.09853		P08670	Vimentin	VIM	2.93464	1.55318		P20930	FLG	Filaggrin	0.636297	-0.652229
	P35813	Protein phosphatase 1A	PPM1A	0.312595	1.72273	-1.67764	0.784698		P08727	Keratin, type I cytoskeletal 19	KRT19	3.26657	1.70778		P20933	AGA	N(4)-(beta-N-acetylglucosaminyl)-L-asparaginase	1.21	0.275004
	P35914	Hydroxymethylglutaryl-CoA lyase, mitochondrial	HMGCL	1.39519	0.868561	0.480461	-0.203301		P08729	Keratin, type II cytoskeletal 7	KRT7	5.46811	2.45104		P21246	PTN	Pleiotrophin	0.275598	-1.85936
	P36405	ADP-ribosylation factor-like protein 3	ARL3	0.688787	2.17671	-0.537871	1.12215		P08779	Keratin, type I cytoskeletal 16	KRT16	11.6411	3.54115		P21266	GSTM3	Glutathione S-transferase Mu 3	2.37164	1.24588
	P36507	Dual specificity mitogen-activated protein kinase kinase 2	MAP2K2	0.153554	2.11332	-2.70318	1.07951		P09012	U1 small nuclear ribonucleoprotein A	SNRPA	1.48548	0.570929		P21281	ATP6V1B2	V-type proton ATPase subunit B, brain isoform	0.820099	-0.286131
	P36578	60S ribosomal protein L4	RPL4	1.73629	1.17715	0.796004	0.235301		P09104	Gamma-enolase	ENO2	0.280648	-1.83317		P21291	CSRP1	Cysteine and glycine-rich protein 1	2.38917	1.25651
	P36871	Phosphoglucomutase-1	PGM1	0.825267	2.15251	-0.277067	1.10602		P09211	Glutathione S-transferase P	GSTP1	2.1378	1.09613		P21333	FLNA	Filamin-A	1.77449	0.827406
	P36915	Guanine nucleotide-binding protein-like 1	GNL1	0.246865	1.55067	-2.0182	0.632895		P09417	Dihydropteridine reductase	QDPR	0.149753	-2.73935		P21397	MAOA	Amine oxidase [flavin-containing] A	0.765944	-0.384689
	P37059	17-beta-hydroxysteroid dehydrogenase type 2	HSD17B2	3.11789	1.38747	1.64057	0.472462		P09471	Guanine nucleotide-binding protein G(o) subunit alpha	GNAO1	0.0433825	-4.52674		P21399	ACO1	Cytoplasmic aconitate hydratase	2.27336	1.18483
	P37108	Signal recognition particle 14 kDa protein	SRP14	1.2898	0.701748	0.367149	-0.510976		P09486	SPARC	SPARC	3.09518	1.63002		P21810	BGN	Biglycan	1.40746	0.49309
	P37235	Hippocalcin-like protein 1	HPCAL1	0.21863	0.559707	-2.19344	-0.837256		P09496	Clathrin light chain A	CLTA	0.585478	-0.772312		P22223	CDH3	Cadherin-3	0.560233	-0.835901
	P37802	Transgelin-2	TAGLN2	1.70728	2.49168	0.771697	1.31712		P09497	Clathrin light chain B	CLTB	0.423064	-1.24105		P22234	PAICS	Multifunctional protein ADE2	1.41352	0.49929
	P37837	Transaldolase	TALDO1	1.36112	1.48224	0.44479	0.567781		P09543	2',3'-cyclic-nucleotide 3'-phosphodiesterase	CNP	0.157789	-2.66393		P22307	SCP2	Sterol carrier protein 2	0.828002	-0.272294
	P38435	Vitamin K-dependent gamma-carboxylase	GGCX	1.84315	1.09709	0.882176	0.133686		P09661	U2 small nuclear ribonucleoprotein A'	SNRPA1	1.33797	0.420049		P22314	UBA1	Ubiquitin-like modifier-activating enzyme 1	1.50831	0.592937
	P38606	V-type proton ATPase catalytic subunit A	ATP6V1A	0.325699	0.838575	-1.61839	-0.253988		P09669	Cytochrome c oxidase subunit 6C	COX6C	0.421124	-1.24768		P22570	FDXR	NADPH:adrenodoxin oxidoreductase, mitochondrial	0.762017	-0.392105
	P38919	Eukaryotic initiation factor 4A-III	EIF4A3	1.19943	0.846174	0.262348	-0.240975		P09874	Poly [ADP-ribose] polymerase 1	PARP1	1.27392	0.349279		P22695	UQCRC2	Cytochrome b-c1 complex subunit 2, mitochondrial	0.79314	-0.334352
	P39060	Collagen alpha-1(XVIII) chain	COL18A1	2.31103	0.614184	1.20853	-0.703258		P09936	Ubiquitin carboxyl-terminal hydrolase isozyme L1	UCHL1	0.101078	-3.30645		P23229	ITGA6	Integrin alpha-6	0.727321	-0.459335
	P40121	Macrophage-capping protein	CAPG	0.398449	3.04632	-1.32753	1.60707		P09960	Leukotriene A-4 hydrolase	LTA4H	1.24064	0.311089		P23246	SFPQ	Splicing factor, proline- and glutamine-rich	0.846504	-0.240411
	P40123	Adenylyl cyclase-associated protein 2	CAP2	0.168655	3.59793	-2.56785	1.84717		P09972	Fructose-bisphosphate aldolase C	ALDOC	0.0802826	-3.63877		P23378	GLDC	Glycine dehydrogenase (decarboxylating), mitochondrial	0.588135	-0.76578
	P40925	Malate dehydrogenase, cytoplasmic	MDH1	0.235408	1.75784	-2.08676	0.813806		P0C0L4	Complement C4-A	C4A	1.24294	0.313754		P23381	WARS1	Tryptophan--tRNA ligase, cytoplasmic	2.16404	1.11372
	P40937	Replication factor C subunit 5	RFC5	1.91321	0.628368	0.935993	-0.670319		P0DN76;Q01081	Splicing factor U2AF 35 kDa subunit-like protein;Splicing factor U2AF 35 kDa subunit	U2AF1L5;U2AF1	1.47209	0.557862		P23468	PTPRD	Receptor-type tyrosine-protein phosphatase delta	0.784606	-0.34996
	P41219	Peripherin	PRPH	6.75701	0.837853	2.75639	-0.255231		P0DP23;P0DP24;P0DP25	Calmodulin-1;Calmodulin-2;Calmodulin-3	CALM1;CALM2;CALM3	0.174681	-2.5172		P23528	CFL1	Cofilin-1	2.13981	1.09748
	P42126	Enoyl-CoA delta isomerase 1, mitochondrial	ECI1	1.28863	0.785129	0.365839	-0.348999		P10109	Adrenodoxin, mitochondrial	FDX1	1.58118	0.661005		P24043	LAMA2	Laminin subunit alpha-2	0.494652	-1.01551
	P42167	Lamina-associated polypeptide 2, isoforms beta/gamma	TMPO	1.67693	0.8415	0.745826	-0.248965		P10114	Ras-related protein Rap-2a	RAP2A	0.201652	-2.31006		P24593	IGFBP5	Insulin-like growth factor-binding protein 5	0.189028	-2.40333
	P42285	Exosome RNA helicase MTR4	MTREX	1.51779	0.698672	0.601968	-0.517312		P10155	60 kDa SS-A/Ro ribonucleoprotein	RO60	1.49307	0.57828		P24844	MYL9	Myosin regulatory light polypeptide 9	2.29036	1.19557
	P42356	Phosphatidylinositol 4-kinase alpha	PI4KA	0.637422	0.721391	-0.649679	-0.471146		P10253	Lysosomal alpha-glucosidase	GAA	0.814862	-0.295373		P25067	COL8A2	Collagen alpha-2(VIII) chain	0.0568964	-4.13552
	P43304	Glycerol-3-phosphate dehydrogenase, mitochondrial	GPD2	0.355825	0.908686	-1.49076	-0.138147		P10301	Ras-related protein R-Ras	RRAS	1.71099	0.77483		P25311	AZGP1	Zinc-alpha-2-glycoprotein	0.47183	-1.08366
	P45974	Ubiquitin carboxyl-terminal hydrolase 5	USP5	0.321551	1.76201	-1.63688	0.817219		P10606	Cytochrome c oxidase subunit 5B, mitochondrial	COX5B	0.574087	-0.800659		P25325	MPST	3-mercaptopyruvate sulfurtransferase	1.52006	0.604129
	P45985	Dual specificity mitogen-activated protein kinase kinase 4	MAP2K4	0.100392	1.92792	-3.31629	0.947044		P10909	Clusterin	CLU	1.53534	0.618554		P26006	ITGA3	Integrin alpha-3	1.12972	0.17596
	P46108	Adapter molecule crk	CRK	0.573231	2.1201	-0.802813	1.08413		P11047	Laminin subunit gamma-1	LAMC1	2.06787	1.04814		P26038	MSN	Moesin	1.45307	0.539101
	P46109	Crk-like protein	CRKL	0.248938	1.72887	-2.00614	0.789827		P11169	Solute carrier family 2, facilitated glucose transporter member 3	SLC2A3	0.642762	-0.637642		P26368	U2AF2	Splicing factor U2AF 65 kDa subunit	0.730258	-0.453522
	P46821	Microtubule-associated protein 1B	MAP1B	0.157928	1.20846	-2.66266	0.273172		P11216	Glycogen phosphorylase, brain form	PYGB	0.605481	-0.723847		P26373	RPL13	60S ribosomal protein L13	1.10742	0.147204
	P46939	Utrophin	UTRN	2.04721	0.795008	1.03366	-0.330958		P11217	Glycogen phosphorylase, muscle form	PYGM	0.742568	-0.429404		P26583	HMGB2	High mobility group protein B2	0.565038	-0.823581
	P46940	Ras GTPase-activating-like protein IQGAP1	IQGAP1	1.37989	1.11462	0.46455	0.156553		P11233	Ras-related protein Ral-A	RALA	0.494603	-1.01566		P27105	STOM	Stomatin	0.77924	-0.35986
	P46952	3-hydroxyanthranilate 3,4-dioxygenase	HAAO	1.92687	2.76858	0.946261	1.46915		P11387	DNA topoisomerase 1	TOP1	1.86356	0.898061		P27338	MAOB	Amine oxidase [flavin-containing] B	1.13413	0.181585
	P46976	Glycogenin-1	GYG1	1.5407	1.47256	0.623585	0.55833		P11413	Glucose-6-phosphate 1-dehydrogenase	G6PD	0.582037	-0.780818		P27348	YWHAQ	14-3-3 protein theta	1.58846	0.667633
	P47895	Aldehyde dehydrogenase family 1 member A3	ALDH1A3	1.55322	1.91542	0.635258	0.937658		P11498	Pyruvate carboxylase, mitochondrial	PC	0.557558	-0.842806		P27361	MAPK3	Mitogen-activated protein kinase 3	1.59808	0.676339
	P47985	Cytochrome b-c1 complex subunit Rieske, mitochondrial	UQCRFS1	0.680695	0.783859	-0.55492	-0.351333		P11717	Cation-independent mannose-6-phosphate receptor	IGF2R	1.48912	0.574457		P27658	COL8A1	Collagen alpha-1(VIII) chain	0.16021	-2.64196
	P48147	Prolyl endopeptidase	PREP	0.488424	2.59751	-1.0338	1.37713		P11766	Alcohol dehydrogenase class-3	ADH5	1.53277	0.616142		P27694	RPA1	Replication protein A 70 kDa DNA-binding subunit	1.26426	0.33829
	P48163	NADP-dependent malic enzyme	ME1	0.315477	1.34534	-1.66439	0.427975		P12004	Proliferating cell nuclear antigen	PCNA	1.83	0.87184		P28072	PSMB6	Proteasome subunit beta type-6	1.14973	0.201291
	P48307	Tissue factor pathway inhibitor 2	TFPI2	0.546082	0.580169	-0.87281	-0.785455		P12036	Neurofilament heavy polypeptide	NEFH	0.154177	-2.69734		P28161	GSTM2	Glutathione S-transferase Mu 2	2.25577	1.17362
	P48449	Lanosterol synthase	LSS	1.45083	0.86277	0.536876	-0.212952		P12107	Collagen alpha-1(XI) chain	COL11A1	13.0327	3.70406		P28331	NDUFS1	NADH-ubiquinone oxidoreductase 75 kDa subunit, mitochondrial	0.829594	-0.269522
	P48681	Nestin	NES	1.49576	0.115316	0.580882	-3.11634		P12110	Collagen alpha-2(VI) chain	COL6A2	13.6602	3.7719		P28482	MAPK1	Mitogen-activated protein kinase 1	1.59023	0.669238
	P49321	Nuclear autoantigenic sperm protein	NASP	1.72956	1.5206	0.790402	0.604639		P12111	Collagen alpha-3(VI) chain	COL6A3	35.9491	5.16788		P29218	IMPA1	Inositol monophosphatase 1	1.98392	0.988353
	P49458	Signal recognition particle 9 kDa protein	SRP9	1.43511	0.745767	0.521158	-0.423203		P12270	Nucleoprotein TPR	TPR	1.48934	0.57467		P29279	CCN2	CCN family member 2	1.93089	0.949269
	P49591;Q5T5C7	Serine--tRNA ligase, cytoplasmic;Seryl-tRNA synthetase	SARS1	0.624185	1.64972	-0.679955	0.722224		P12271	Retinaldehyde-binding protein 1	RLBP1	1.48884	0.574192		P29323	EPHB2	Ephrin type-B receptor 2	0.684596	-0.546675
	P49756	RNA-binding protein 25	RBM25	1.57889	0.745529	0.658908	-0.423663		P12273	Prolactin-inducible protein	PIP	3.93969	1.97808		P29536	LMOD1	Leiomodin-1	2.29763	1.20015
	P49773	Histidine triad nucleotide-binding protein 1	HINT1	0.377935	2.3329	-1.40379	1.22212		P12277	Creatine kinase B-type	CKB	0.0405204	-4.62521		P29992	GNA11	Guanine nucleotide-binding protein subunit alpha-11	0.714805	-0.484377
	P49790	Nuclear pore complex protein Nup153	NUP153	1.35599	0.746486	0.439349	-0.421813		P12429	Annexin A3	ANXA3	3.61911	1.85564		P30041	PRDX6	Peroxiredoxin-6	2.07003	1.04965
	P49792	E3 SUMO-protein ligase RanBP2	RANBP2	1.40924	0.739951	0.494922	-0.434498		P12532	Creatine kinase U-type, mitochondrial	CKMT1A	0.0210548	-5.56971		P30046	DDT	D-dopachrome decarboxylase	2.49626	1.31977
	P50148	Guanine nucleotide-binding protein G(q) subunit alpha	GNAQ	0.642243	0.762587	-0.63881	-0.391026		P12814	Alpha-actinin-1	ACTN1	1.36961	0.453764		P30085	CMPK1	UMP-CMP kinase	2.25952	1.17602
	P50213	Isocitrate dehydrogenase [NAD] subunit alpha, mitochondrial	IDH3A	0.495861	0.781498	-1.01199	-0.355687		P12931	Proto-oncogene tyrosine-protein kinase Src	SRC	1.14212	0.191713		P30086	PEBP1	Phosphatidylethanolamine-binding protein 1	1.93263	0.950568
	P50225	Sulfotransferase 1A1	SULT1A1	1.81722	2.15726	0.861734	1.1092		P12955	Xaa-Pro dipeptidase	PEPD	1.2957	0.373736		P30153	PPP2R1A	Serine/threonine-protein phosphatase 2A 65 kDa regulatory subunit A alpha isoform	1.27131	0.346313
	P50281	Matrix metalloproteinase-14	MMP14	1.77282	1.09906	0.826047	0.136272		P12956	X-ray repair cross-complementing protein 6	XRCC6	1.47829	0.563927		P30520	ADSS2	Adenylosuccinate synthetase isozyme 2	2.56149	1.35698
	P50395	Rab GDP dissociation inhibitor beta	GDI2	0.347441	2.03204	-1.52516	1.02293		P13010	X-ray repair cross-complementing protein 5	XRCC5	1.44211	0.528181		P30711	GSTT1	Glutathione S-transferase theta-1	2.62445	1.39201
	P50416	Carnitine O-palmitoyltransferase 1, liver isoform	CPT1A	1.33507	1.06588	0.416915	0.0920397		P13073	Cytochrome c oxidase subunit 4 isoform 1, mitochondrial	COX4I1	0.566114	-0.820835		P31025	LCN1	Lipocalin-1	0.429441	-1.21947
	P50453	Serpin B9	SERPINB9	1.60401	2.69659	0.681683	1.43114		P13284	Gamma-interferon-inducible lysosomal thiol reductase	IFI30	0.661888	-0.59534		P31150	GDI1	Rab GDP dissociation inhibitor alpha	2.00756	1.00544
	P50454	Serpin H1	SERPINH1	1.7614	0.58811	0.816725	-0.765843		P13489	Ribonuclease inhibitor	RNH1	1.47782	0.563467		P31151	S100A7	Protein S100-A7	0.311972	-1.68051
	P50479	PDZ and LIM domain protein 4	PDLIM4	1.68719	1.302	0.754627	0.380733		P13591	Neural cell adhesion molecule 1	NCAM1	0.0670966	-3.89762		P31930	UQCRC1	Cytochrome b-c1 complex subunit 1, mitochondrial	0.75345	-0.408417
	P50995	Annexin A11	ANXA11	0.815985	2.30582	-0.293385	1.20528		P13637	Sodium/potassium-transporting ATPase subunit alpha-3	ATP1A3	0.199552	-2.32516		P31939	ATIC	Bifunctional purine biosynthesis protein ATIC	1.98811	0.991399
	P51553	Isocitrate dehydrogenase [NAD] subunit gamma, mitochondrial	IDH3G	0.369225	0.761303	-1.43743	-0.393457		P13639	Elongation factor 2	EEF2	1.51725	0.601455		P31942	HNRNPH3	Heterogeneous nuclear ribonucleoprotein H3	0.70424	-0.505862
	P51570	Galactokinase	GALK1	1.46976	2.07046	0.555585	1.04995		P13647	Keratin, type II cytoskeletal 5	KRT5	4.33668	2.11659		P31946	YWHAB	14-3-3 protein beta/alpha	1.44474	0.530815
	P51649	Succinate-semialdehyde dehydrogenase, mitochondrial	ALDH5A1	0.239875	0.770118	-2.05964	-0.376848		P13667	Protein disulfide-isomerase A4	PDIA4	1.57468	0.655058		P31949	S100A11	Protein S100-A11	2.5265	1.33714
	P51659	Peroxisomal multifunctional enzyme type 2	HSD17B4	0.835884	0.863982	-0.258625	-0.210926		P13726	Tissue factor	F3	0.485919	-1.04121		P32119	PRDX2	Peroxiredoxin-2	1.59434	0.672958
	P51674	Neuronal membrane glycoprotein M6-a	GPM6A	0.22372	0.699181	-2.16023	-0.516261		P13797	Plastin-3	PLS3	1.41502	0.500819		P32321	DCTD	Deoxycytidylate deaminase	2.02577	1.01847
	P51788	Chloride channel protein 2	CLCN2	0.575798	0.560432	-0.796365	-0.835388		P13807	Glycogen [starch] synthase, muscle	GYS1	1.95007	0.963522		P33240	CSTF2	Cleavage stimulation factor subunit 2	0.867368	-0.205285
	P51858	Hepatoma-derived growth factor	HDGF	1.76536	1.19085	0.819958	0.251997		P14174	Macrophage migration inhibitory factor	MIF	1.25663	0.329558		P33527	ABCC1	Multidrug resistance-associated protein 1	0.851046	-0.232691
	P51888	Prolargin	PRELP	10.4429	1.626	3.38445	0.701328		P14415	Sodium/potassium-transporting ATPase subunit beta-2	ATP1B2	0.0375419	-4.73535		P33897	ABCD1	ATP-binding cassette sub-family D member 1	0.810072	-0.303878
	P51911	Calponin-1	CNN1	1.77534	6.54109	0.828093	2.70953		P14543	Nidogen-1	NID1	1.34688	0.429619		P34896	SHMT1	Serine hydroxymethyltransferase, cytosolic	1.9825	0.987323
	P51970	NADH dehydrogenase [ubiquinone] 1 alpha subcomplex subunit 8	NDUFA8	0.652152	0.843112	-0.61672	-0.246203		P14621	Acylphosphatase-2	ACYP2	0.188877	-2.40448		P34897	SHMT2	Serine hydroxymethyltransferase, mitochondrial	0.811415	-0.301488
	P52272	Heterogeneous nuclear ribonucleoprotein M	HNRNPM	1.26254	0.823992	0.336324	-0.279298		P14854	Cytochrome c oxidase subunit 6B1	COX6B1	0.564148	-0.825853		P34913	EPHX2	Bifunctional epoxide hydrolase 2	0.794532	-0.331823
	P52306	Rap1 GTPase-GDP dissociation stimulator 1	RAP1GDS1	0.080389	2.69918	-3.63686	1.43252		P14866	Heterogeneous nuclear ribonucleoprotein L	HNRNPL	1.44637	0.532435		P34932	HSPA4	Heat shock 70 kDa protein 4	1.12043	0.164056
	P52597	Heterogeneous nuclear ribonucleoprotein F	HNRNPF	1.50258	0.795205	0.587441	-0.330601		P14923	Junction plakoglobin	JUP	3.30504	1.72467		P34949	MPI	Mannose-6-phosphate isomerase	2.50284	1.32357
	P52758	2-iminobutanoate/2-iminopropanoate deaminase	RIDA	0.603713	1.26931	-0.728064	0.344046		P15104	Glutamine synthetase	GLUL	0.141483	-2.8213		P35052	GPC1	Glypican-1	0.640019	-0.643813
	P52888	Thimet oligopeptidase	THOP1	0.791503	2.11694	-0.337333	1.08198		P15121	Aldo-keto reductase family 1 member B1	AKR1B1	0.465128	-1.1043		P35237	SERPINB6	Serpin B6	1.51986	0.603939
	P52943	Cysteine-rich protein 2	CRIP2	0.191287	2.87206	-2.38619	1.52208		P15311	Ezrin	EZR	0.804259	-0.314269		P35249	RFC4	Replication factor C subunit 4	0.645754	-0.630945
	P52948	Nuclear pore complex protein Nup98-Nup96	NUP98	1.52103	0.778356	0.605048	-0.361498		P15328	Folate receptor alpha	FOLR1	1.22888	0.297346		P35250	RFC2	Replication factor C subunit 2	0.634746	-0.655748
	P53004	Biliverdin reductase A	BLVRA	0.52022	2.32174	-0.942806	1.21521		P15531	Nucleoside diphosphate kinase A	NME1	0.623946	-0.680506		P35270	SPR	Sepiapterin reductase	1.26284	0.336674
	P54289	Voltage-dependent calcium channel subunit alpha-2/delta-1	CACNA2D1	0.361254	1.57672	-1.46891	0.656922		P15848	Arylsulfatase B	ARSB	1.45922	0.545198		P35475	IDUA	Alpha-L-iduronidase	1.14265	0.192385
	P54577	Tyrosine--tRNA ligase, cytoplasmic	YARS1	0.596593	1.47624	-0.745181	0.561926		P15880	40S ribosomal protein S2	RPS2	1.3756	0.460063		P35527	KRT9	Keratin, type I cytoskeletal 9	1.21812	0.284662
	P54578	Ubiquitin carboxyl-terminal hydrolase 14	USP14	0.358687	1.37088	-1.4792	0.455101		P15924	Desmoplakin	DSP	2.12643	1.08843		P35555	FBN1	Fibrillin-1	0.0629719	-3.98915
	P54652	Heat shock-related 70 kDa protein 2	HSPA2	0.334754	1.7617	-1.57883	0.816968		P15927	Replication protein A 32 kDa subunit	RPA2	1.6142	0.690821		P35556	FBN2	Fibrillin-2	0.0514899	-4.27957
	P54687	Branched-chain-amino-acid aminotransferase, cytosolic	BCAT1	2.37869	3.00142	1.25017	1.58565		P16144	Integrin beta-4	ITGB4	1.65435	0.726267		P35579	MYH9	Myosin-9	1.70953	0.773599
	P54753	Ephrin type-B receptor 3	EPHB3	1.65991	0.676607	0.731106	-0.563609		P16219	Short-chain specific acyl-CoA dehydrogenase, mitochondrial	ACADS	1.25199	0.324226		P35580	MYH10	Myosin-10	1.36998	0.454152
	P55001	Microfibrillar-associated protein 2	MFAP2	2.66302	0.0432047	1.41306	-4.53267		P16220	Cyclic AMP-responsive element-binding protein 1	CREB1	1.69631	0.762398		P35625	TIMP3	Metalloproteinase inhibitor 3	0.386594	-1.37111
	P55011	Solute carrier family 12 member 2	SLC12A2	0.42442	0.722559	-1.23644	-0.468814		P16298	Serine/threonine-protein phosphatase 2B catalytic subunit beta isoform	PPP3CB	0.080747	-3.63045		P35749	MYH11	Myosin-11	4.28272	2.09853
	P55060	Exportin-2	CSE1L	0.537446	1.64355	-0.895807	0.716816		P16401	Histone H1.5	H1-5	1.89965	0.925731		P35813	PPM1A	Protein phosphatase 1A	1.72273	0.784698
	P55196	Afadin	AFDN	1.36131	0.718515	0.444993	-0.47691		P16949	Stathmin	STMN1	0.103612	-3.27073		P35914	HMGCL	Hydroxymethylglutaryl-CoA lyase, mitochondrial	0.868561	-0.203301
	P55268	Laminin subunit beta-2	LAMB2	1.79047	0.302595	0.840342	-1.72454		P16989	Y-box-binding protein 3	YBX3	1.92951	0.948238		P36405	ARL3	ADP-ribosylation factor-like protein 3	2.17671	1.12215
	P55769	NHP2-like protein 1	SNU13	1.80008	0.853298	0.848059	-0.228878		P17174	Aspartate aminotransferase, cytoplasmic	GOT1	0.160813	-2.63655		P36507	MAP2K2	Dual specificity mitogen-activated protein kinase kinase 2	2.11332	1.07951
	P55809	Succinyl-CoA:3-ketoacid coenzyme A transferase 1, mitochondrial	OXCT1	0.527919	1.41895	-0.92161	0.50482		P17302	Gap junction alpha-1 protein	GJA1	1.62011	0.696089		P36578	RPL4	60S ribosomal protein L4	1.17715	0.235301
	P55884	Eukaryotic translation initiation factor 3 subunit B	EIF3B	1.18483	1.073	0.244674	0.101656		P17540	Creatine kinase S-type, mitochondrial	CKMT2	0.263885	-1.92202		P36871	PGM1	Phosphoglucomutase-1	2.15251	1.10602
	P57087	Junctional adhesion molecule B	JAM2	2.11503	0.613225	1.08068	-0.705511		P17568	NADH dehydrogenase [ubiquinone] 1 beta subcomplex subunit 7	NDUFB7	0.598092	-0.74156		P36915	GNL1	Guanine nucleotide-binding protein-like 1	1.55067	0.632895
	P60201	Myelin proteolipid protein	PLP1	0.031126	2.30196	-5.00574	1.20286		P17600	Synapsin-1	SYN1	0.00188415	-9.05187		P37059	HSD17B2	17-beta-hydroxysteroid dehydrogenase type 2	1.38747	0.472462
	P60903	Protein S100-A10	S100A10	1.83541	1.66223	0.876106	0.733122		P17655	Calpain-2 catalytic subunit	CAPN2	1.24511	0.31627		P37108	SRP14	Signal recognition particle 14 kDa protein	0.701748	-0.510976
	P60981	Destrin	DSTN	0.434777	4.12506	-1.20165	2.04441		P17661	Desmin	DES	7.57778	2.92178		P37235	HPCAL1	Hippocalcin-like protein 1	0.559707	-0.837256
	P60983	Glia maturation factor beta	GMFB	0.221579	2.2049	-2.17411	1.14071		P17676	CCAAT/enhancer-binding protein beta	CEBPB	3.30115	1.72297		P37802	TAGLN2	Transgelin-2	2.49168	1.31712
	P61026	Ras-related protein Rab-10	RAB10	0.55714	0.870325	-0.843888	-0.200374		P17677	Neuromodulin	GAP43	0.0766408	-3.70574		P37837	TALDO1	Transaldolase	1.48224	0.567781
	P61086	Ubiquitin-conjugating enzyme E2 K	UBE2K	0.46398	3.67238	-1.10787	1.87672		P18124	60S ribosomal protein L7	RPL7	1.50632	0.591028		P38435	GGCX	Vitamin K-dependent gamma-carboxylase	1.09709	0.133686
	P61088	Ubiquitin-conjugating enzyme E2 N	UBE2N	0.361627	2.22413	-1.46743	1.15324		P18206	Vinculin	VCL	2.45047	1.29306		P38606	ATP6V1A	V-type proton ATPase catalytic subunit A	0.838575	-0.253988
	P61225	Ras-related protein Rap-2b	RAP2B	0.529101	0.713201	-0.918385	-0.48762		P18583	Protein SON	SON	1.26948	0.34424		P38919	EIF4A3	Eukaryotic initiation factor 4A-III	0.846174	-0.240975
	P61254	60S ribosomal protein L26	RPL26	1.41929	0.930317	0.505171	-0.104206		P18669	Phosphoglycerate mutase 1	PGAM1	0.810592	-0.302952		P39060	COL18A1	Collagen alpha-1(XVIII) chain	0.614184	-0.703258
	P61764	Syntaxin-binding protein 1	STXBP1	0.0247058	1.17489	-5.33901	0.232528		P18754	Regulator of chromosome condensation	RCC1	1.9019	0.927438		P40121	CAPG	Macrophage-capping protein	3.04632	1.60707
	P61812	Transforming growth factor beta-2 proprotein	TGFB2	5.74991	0.344097	2.52354	-1.53911		P19021	Peptidyl-glycine alpha-amidating monooxygenase	PAM	0.333005	-1.58639		P40123	CAP2	Adenylyl cyclase-associated protein 2	3.59793	1.84717
	P61964	WD repeat-containing protein 5	WDR5	1.60806	0.755771	0.685319	-0.403979		P19075	Tetraspanin-8	TSPAN8	0.27097	-1.88379		P40925	MDH1	Malate dehydrogenase, cytoplasmic	1.75784	0.813806
	P61970	Nuclear transport factor 2	NUTF2	0.58322	2.54738	-0.777888	1.34902		P19086	Guanine nucleotide-binding protein G(z) subunit alpha	GNAZ	0.417437	-1.26037		P40937	RFC5	Replication factor C subunit 5	0.628368	-0.670319
	P61981	14-3-3 protein gamma	YWHAG	0.18135	1.27006	-2.46315	0.344895		P19367	Hexokinase-1	HK1	0.270204	-1.88788		P41219	PRPH	Peripherin	0.837853	-0.255231
	P62195	26S proteasome regulatory subunit 8	PSMC5	1.27122	1.1197	0.346213	0.163115		P19623	Spermidine synthase	SRM	0.70307	-0.508259		P42126	ECI1	Enoyl-CoA delta isomerase 1, mitochondrial	0.785129	-0.348999
	P62241	40S ribosomal protein S8	RPS8	1.61906	1.17717	0.695157	0.235324		P20020	Plasma membrane calcium-transporting ATPase 1	ATP2B1	0.297838	-1.7474		P42167	TMPO	Lamina-associated polypeptide 2, isoforms beta/gamma	0.8415	-0.248965
	P62258	14-3-3 protein epsilon	YWHAE	0.284242	1.21696	-1.81481	0.283276		P20073	Annexin A7	ANXA7	0.635906	-0.653116		P42285	MTREX	Exosome RNA helicase MTR4	0.698672	-0.517312
	P62316	Small nuclear ribonucleoprotein Sm D2	SNRPD2	1.46127	0.786875	0.547226	-0.345794		P20336	Ras-related protein Rab-3A	RAB3A	0.0399043	-4.64731		P42356	PI4KA	Phosphatidylinositol 4-kinase alpha	0.721391	-0.471146
	P62318	Small nuclear ribonucleoprotein Sm D3	SNRPD3	1.39466	0.854193	0.479909	-0.227366		P20674	Cytochrome c oxidase subunit 5A, mitochondrial	COX5A	0.483191	-1.04934		P43304	GPD2	Glycerol-3-phosphate dehydrogenase, mitochondrial	0.908686	-0.138147
	P62714	Serine/threonine-protein phosphatase 2A catalytic subunit beta isoform	PPP2CB	0.45333	1.15606	-1.14137	0.209218		P20700	Lamin-B1	LMNB1	2.30536	1.20499		P45954	ACADSB	Short/branched chain specific acyl-CoA dehydrogenase, mitochondrial	0.800241	-0.321494
	P62736	Actin, aortic smooth muscle	ACTA2	2.33737	1.98341	1.22489	0.987985		P20908	Collagen alpha-1(V) chain	COL5A1	40.1222	5.32633		P45974	USP5	Ubiquitin carboxyl-terminal hydrolase 5	1.76201	0.817219
	P62745	Rho-related GTP-binding protein RhoB	RHOB	0.386333	0.856902	-1.37208	-0.222797		P20930	Filaggrin	FLG	4.20917	2.07353		P45985	MAP2K4	Dual specificity mitogen-activated protein kinase kinase 4	1.92792	0.947044
	P62879	Guanine nucleotide-binding protein G(I)/G(S)/G(T) subunit beta-2	GNB2	0.472378	0.877932	-1.08199	-0.187818		P20933	N(4)-(beta-N-acetylglucosaminyl)-L-asparaginase	AGA	0.838276	-0.254503		P46108	CRK	Adapter molecule crk	2.1201	1.08413
	P62937;PPIA_HUMAN	Peptidyl-prolyl cis-trans isomerase A;	PPIA;	0.533634	2.09397	-0.906079	1.06624		P21246	Pleiotrophin	PTN	0.341416	-1.5504		P46109	CRKL	Crk-like protein	1.72887	0.789827
	P62942	Peptidyl-prolyl cis-trans isomerase FKBP1A	FKBP1A	0.518973	2.13697	-0.946268	1.09557		P21266	Glutathione S-transferase Mu 3	GSTM3	0.365038	-1.45388		P46199	MTIF2	Translation initiation factor IF-2, mitochondrial	0.723146	-0.467642
	P62995	Transformer-2 protein homolog beta	TRA2B	1.36718	0.818313	0.451206	-0.289276		P21281	V-type proton ATPase subunit B, brain isoform	ATP6V1B2	0.337144	-1.56856		P46821	MAP1B	Microtubule-associated protein 1B	1.20846	0.273172
	P63010	AP-2 complex subunit beta	AP2B1	0.607596	0.90501	-0.718816	-0.143995		P21283	V-type proton ATPase subunit C 1	ATP6V1C1	0.289516	-1.78829		P46939	UTRN	Utrophin	0.795008	-0.330958
	P63096	Guanine nucleotide-binding protein G(i) subunit alpha-1	GNAI1	0.577083	0.804427	-0.79315	-0.313966		P21291	Cysteine and glycine-rich protein 1	CSRP1	0.260509	-1.9406		P46940	IQGAP1	Ras GTPase-activating-like protein IQGAP1	1.11462	0.156553
	P63104	14-3-3 protein zeta/delta	YWHAZ	0.297253	1.47208	-1.75024	0.557854		P21333	Filamin-A	FLNA	2.59036	1.37315		P46952	HAAO	3-hydroxyanthranilate 3,4-dioxygenase	2.76858	1.46915
	P67936	Tropomyosin alpha-4 chain	TPM4	1.91396	1.63724	0.936563	0.711265		P21397	Amine oxidase [flavin-containing] A	MAOA	0.338146	-1.56428		P46976	GYG1	Glycogenin-1	1.47256	0.55833
	P68036	Ubiquitin-conjugating enzyme E2 L3	UBE2L3	0.599921	3.54094	-0.737155	1.82413		P21399	Cytoplasmic aconitate hydratase	ACO1	1.4326	0.51864		P47895	ALDH1A3	Aldehyde dehydrogenase family 1 member A3	1.91542	0.937658
	P68366	Tubulin alpha-4A chain	TUBA4A	0.0737676	1.63981	-3.76087	0.713528		P21810	Biglycan	BGN	9.00301	3.17041		P47985	UQCRFS1	Cytochrome b-c1 complex subunit Rieske, mitochondrial	0.783859	-0.351333
	P68371	Tubulin beta-4B chain	TUBB4B	0.175955	1.7909	-2.50672	0.840686		P21953	2-oxoisovalerate dehydrogenase subunit beta, mitochondrial	BCKDHB	1.70126	0.766602		P48147	PREP	Prolyl endopeptidase	2.59751	1.37713
	P78310	Coxsackievirus and adenovirus receptor	CXADR	1.75701	0.774777	0.813121	-0.368147		P21964	Catechol O-methyltransferase	COMT	10.4769	3.38914		P48163	ME1	NADP-dependent malic enzyme	1.34534	0.427975
	P78324	Tyrosine-protein phosphatase non-receptor type substrate 1	SIRPA	0.0667682	0.749569	-3.90469	-0.415867		P21980	Protein-glutamine gamma-glutamyltransferase 2	TGM2	7.22287	2.85257		P48307	TFPI2	Tissue factor pathway inhibitor 2	0.580169	-0.785455
	P78357	Contactin-associated protein 1	CNTNAP1	0.172645	0.4911	-2.53412	-1.02591		P22087	rRNA 2'-O-methyltransferase fibrillarin	FBL	1.78643	0.83708		P48449	LSS	Lanosterol synthase	0.86277	-0.212952
	P78417	Glutathione S-transferase omega-1	GSTO1	0.487284	2.49253	-1.03716	1.31761		P22223	Cadherin-3	CDH3	0.755145	-0.405175		P48539	PCP4	Calmodulin regulator protein PCP4	2.52601	1.33686
	P78527	DNA-dependent protein kinase catalytic subunit	PRKDC	1.55867	0.777895	0.640313	-0.362352		P22234	Multifunctional protein ADE2	PAICS	0.726977	-0.460019		P48681	NES	Nestin	0.115316	-3.11634
	P80723	Brain acid soluble protein 1	BASP1	0.43293	0.789039	-1.20779	-0.341831		P22314	Ubiquitin-like modifier-activating enzyme 1	UBA1	0.728332	-0.457331		P49321	NASP	Nuclear autoantigenic sperm protein	1.5206	0.604639
	P81605	Dermcidin	DCD	2.99201	0.418156	1.58111	-1.25789		P22570	NADPH:adrenodoxin oxidoreductase, mitochondrial	FDXR	1.38048	0.465169		P49458	SRP9	Signal recognition particle 9 kDa protein	0.745767	-0.423203
	P83876	Thioredoxin-like protein 4A	TXNL4A	1.71033	0.745811	0.774271	-0.423117		P22695	Cytochrome b-c1 complex subunit 2, mitochondrial	UQCRC2	0.65383	-0.613013		P49591;Q5T5C7	SARS1	Serine--tRNA ligase, cytoplasmic;Seryl-tRNA synthetase	1.64972	0.722224
	P84085	ADP-ribosylation factor 5	ARF5	0.319668	1.31717	-1.64535	0.397444		P23229	Integrin alpha-6	ITGA6	1.14902	0.200405		P49756	RBM25	RNA-binding protein 25	0.745529	-0.423663
	P84090	Enhancer of rudimentary homolog	ERH	1.12059	1.14316	0.164258	0.193026		P23246	Splicing factor, proline- and glutamine-rich	SFPQ	1.30517	0.384236		P49773	HINT1	Histidine triad nucleotide-binding protein 1	2.3329	1.22212
	P85037	Forkhead box protein K1	FOXK1	1.8746	0.687032	0.906582	-0.54155		P23378	Glycine dehydrogenase (decarboxylating), mitochondrial	GLDC	1.82907	0.87111		P49790	NUP153	Nuclear pore complex protein Nup153	0.746486	-0.421813
	P98095	Fibulin-2	FBLN2	8.9297	0.369133	3.15861	-1.43779		P23381	Tryptophan--tRNA ligase, cytoplasmic	WARS1	0.599559	-0.738028		P49792	RANBP2	E3 SUMO-protein ligase RanBP2	0.739951	-0.434498
	P98160	Basement membrane-specific heparan sulfate proteoglycan core protein	HSPG2	2.71222	0.38366	1.43948	-1.3821		P23468	Receptor-type tyrosine-protein phosphatase delta	PTPRD	0.725164	-0.463621		P49903;Q5T5U6	SEPHS1	Selenide, water dikinase 1;Selenide, water dikinase 1 (Fragment)	2.08754	1.0618
	P98175	RNA-binding protein 10	RBM10	1.30678	0.730745	0.386019	-0.45256		P23528	Cofilin-1	CFL1	0.634755	-0.655727		P50148	GNAQ	Guanine nucleotide-binding protein G(q) subunit alpha	0.762587	-0.391026
	PRDX1_HUMAN;Q06830	;Peroxiredoxin-1	;PRDX1	0.80526	1.63383	-0.312473	0.708259		P23634	Plasma membrane calcium-transporting ATPase 4	ATP2B4	0.705645	-0.502986		P50213	IDH3A	Isocitrate dehydrogenase [NAD] subunit alpha, mitochondrial	0.781498	-0.355687
	Q00688	Peptidyl-prolyl cis-trans isomerase FKBP3	FKBP3	0.691849	1.11337	-0.531471	0.154928		P23919	Thymidylate kinase	DTYMK	1.34321	0.425685		P50225	SULT1A1	Sulfotransferase 1A1	2.15726	1.1092
	Q01085	Nucleolysin TIAR	TIAL1	1.1054	0.760629	0.144564	-0.394736		P24043	Laminin subunit alpha-2	LAMA2	2.26985	1.1826		P50281	MMP14	Matrix metalloproteinase-14	1.09906	0.136272
	Q01459	Di-N-acetylchitobiase	CTBS	0.769065	0.816379	-0.378823	-0.292689		P24593	Insulin-like growth factor-binding protein 5	IGFBP5	0.508605	-0.975381		P50395	GDI2	Rab GDP dissociation inhibitor beta	2.03204	1.02293
	Q01469	Fatty acid-binding protein 5	FABP5	1.39779	1.55214	0.483143	0.63426		P24844	Myosin regulatory light polypeptide 9	MYL9	2.22603	1.15447		P50416	CPT1A	Carnitine O-palmitoyltransferase 1, liver isoform	1.06588	0.0920397
	Q01813	ATP-dependent 6-phosphofructokinase, platelet type	PFKP	0.892684	1.60675	-0.163779	0.684143		P25311	Zinc-alpha-2-glycoprotein	AZGP1	3.63632	1.86248		P50453	SERPINB9	Serpin B9	2.69659	1.43114
	Q01814	Plasma membrane calcium-transporting ATPase 2	ATP2B2	0.302834	0.728235	-1.7234	-0.457523		P25325	3-mercaptopyruvate sulfurtransferase	MPST	1.2035	0.267233		P50454	SERPINH1	Serpin H1	0.58811	-0.765843
	Q01995	Transgelin	TAGLN	1.72139	5.23417	0.783578	2.38796		P25398	40S ribosomal protein S12	RPS12	2.05457	1.03884		P50479	PDLIM4	PDZ and LIM domain protein 4	1.302	0.380733
	Q02252	Methylmalonate-semialdehyde dehydrogenase [acylating], mitochondrial	ALDH6A1	0.622984	0.813209	-0.682734	-0.298302		P25686	DnaJ homolog subfamily B member 2	DNAJB2	0.100286	-3.31781		P50995	ANXA11	Annexin A11	2.30582	1.20528
	Q02338	D-beta-hydroxybutyrate dehydrogenase, mitochondrial	BDH1	0.443907	0.487517	-1.17167	-1.03648		P25788	Proteasome subunit alpha type-3	PSMA3	1.30398	0.382924		P51553	IDH3G	Isocitrate dehydrogenase [NAD] subunit gamma, mitochondrial	0.761303	-0.393457
	Q02790	Peptidyl-prolyl cis-trans isomerase FKBP4	FKBP4	0.630019	1.38966	-0.666534	0.474731		P25789	Proteasome subunit alpha type-4	PSMA4	1.35399	0.437217		P51570	GALK1	Galactokinase	2.07046	1.04995
	Q02809	Procollagen-lysine,2-oxoglutarate 5-dioxygenase 1	PLOD1	2.22494	0.888294	1.15377	-0.170892		P26006	Integrin alpha-3	ITGA3	3.09295	1.62898		P51649	ALDH5A1	Succinate-semialdehyde dehydrogenase, mitochondrial	0.770118	-0.376848
	Q02818	Nucleobindin-1	NUCB1	1.82549	0.61501	0.868282	-0.701319		P26012	Integrin beta-8	ITGB8	0.485265	-1.04315		P51659	HSD17B4	Peroxisomal multifunctional enzyme type 2	0.863982	-0.210926
	Q02878	60S ribosomal protein L6	RPL6	1.42734	1.30236	0.513325	0.38113		P26038	Moesin	MSN	1.21336	0.279002		P51674	GPM6A	Neuronal membrane glycoprotein M6-a	0.699181	-0.516261
	Q02880	DNA topoisomerase 2-beta	TOP2B	2.00455	1.13618	1.00328	0.184196		P26368	Splicing factor U2AF 65 kDa subunit	U2AF2	1.54129	0.624141		P51689	ARSD	Arylsulfatase D	0.633625	-0.658299
	Q02952	A-kinase anchor protein 12	AKAP12	0.243839	0.749062	-2.036	-0.416843		P26373	60S ribosomal protein L13	RPL13	1.47356	0.559302		P51788	CLCN2	Chloride channel protein 2	0.560432	-0.835388
	Q03135	Caveolin-1	CAV1	1.3624	2.32382	0.446154	1.2165		P27338	Amine oxidase [flavin-containing] B	MAOB	0.559326	-0.838239		P51858	HDGF	Hepatoma-derived growth factor	1.19085	0.251997
	Q03252	Lamin-B2	LMNB2	1.32505	0.794642	0.406049	-0.331622		P27348	14-3-3 protein theta	YWHAQ	0.60102	-0.734515		P51888	PRELP	Prolargin	1.626	0.701328
	Q04446	1,4-alpha-glucan-branching enzyme	GBE1	2.05774	1.97382	1.04106	0.980989		P27361	Mitogen-activated protein kinase 3	MAPK3	0.165123	-2.59839		P51911	CNN1	Calponin-1	6.54109	2.70953
	Q04695	Keratin, type I cytoskeletal 17	KRT17	5.90145	1.99731	2.56107	0.998061		P27694	Replication protein A 70 kDa DNA-binding subunit	RPA1	1.6374	0.711406		P51970	NDUFA8	NADH dehydrogenase [ubiquinone] 1 alpha subcomplex subunit 8	0.843112	-0.246203
	Q04760	Lactoylglutathione lyase	GLO1	0.588849	1.79592	-0.764031	0.84472		P28072	Proteasome subunit beta type-6	PSMB6	1.24982	0.321717		P52209	PGD	6-phosphogluconate dehydrogenase, decarboxylating	1.71832	0.780999
	Q04917	14-3-3 protein eta	YWHAH	0.119189	1.6333	-3.06867	0.707789		P28161	Glutathione S-transferase Mu 2	GSTM2	0.455419	-1.13473		P52272	HNRNPM	Heterogeneous nuclear ribonucleoprotein M	0.823992	-0.279298
	Q05048	Cleavage stimulation factor subunit 1	CSTF1	1.74715	0.734515	0.805004	-0.445137		P28331	NADH-ubiquinone oxidoreductase 75 kDa subunit, mitochondrial	NDUFS1	0.630183	-0.666158		P52306	RAP1GDS1	Rap1 GTPase-GDP dissociation stimulator 1	2.69918	1.43252
	Q05707	Collagen alpha-1(XIV) chain	COL14A1	76.6279	4.76251	6.2598	2.25172		P28482	Mitogen-activated protein kinase 1	MAPK1	0.0858167	-3.5426		P52597	HNRNPF	Heterogeneous nuclear ribonucleoprotein F	0.795205	-0.330601
	Q06124	Tyrosine-protein phosphatase non-receptor type 11	PTPN11	0.325519	1.95077	-1.61919	0.964042		P29218	Inositol monophosphatase 1	IMPA1	0.35666	-1.48738		P52758	RIDA	2-iminobutanoate/2-iminopropanoate deaminase	1.26931	0.344046
	Q06323	Proteasome activator complex subunit 1	PSME1	1.54042	1.63273	0.623321	0.707283		P29279	CCN family member 2	CCN2	5.75244	2.52417		P52788	SMS	Spermine synthase	2.84553	1.5087
	Q06587	E3 ubiquitin-protein ligase RING1	RING1	1.76249	0.395466	0.817612	-1.33837		P29323	Ephrin type-B receptor 2	EPHB2	0.768536	-0.379815		P52789	HK2	Hexokinase-2	0.66053	-0.598303
	Q07065	Cytoskeleton-associated protein 4	CKAP4	2.75269	1.28522	1.46084	0.362017		P29536	Leiomodin-1	LMOD1	2.24042	1.16377		P52888	THOP1	Thimet oligopeptidase	2.11694	1.08198
	Q08170	Serine/arginine-rich splicing factor 4	SRSF4	1.42672	0.772241	0.512698	-0.372877		P29590	Protein PML	PML	2.35658	1.23669		P52943	CRIP2	Cysteine-rich protein 2	2.87206	1.52208
	Q08211	ATP-dependent RNA helicase A	DHX9	1.35681	0.789319	0.440222	-0.341319		P30041	Peroxiredoxin-6	PRDX6	0.721427	-0.471076		P52948	NUP98	Nuclear pore complex protein Nup98-Nup96	0.778356	-0.361498
	Q08397	Lysyl oxidase homolog 1	LOXL1	2.00541	0.0429392	1.0039	-4.54156		P30046	D-dopachrome decarboxylase	DDT	0.401678	-1.31589		P53004	BLVRA	Biliverdin reductase A	2.32174	1.21521
	Q08431	Lactadherin	MFGE8	11.4988	3.05778	3.52341	1.61248		P30085	UMP-CMP kinase	CMPK1	0.654982	-0.610472		P53367	ARFIP1	Arfaptin-1	1.22633	0.294344
	Q08554	Desmocollin-1	DSC1	6.59963	1.16684	2.72239	0.222604		P30086	Phosphatidylethanolamine-binding protein 1	PEBP1	0.500786	-0.997734		P53701	HCCS	Holocytochrome c-type synthase	0.831194	-0.266744
	Q08722	Leukocyte surface antigen CD47	CD47	0.225078	0.872543	-2.1515	-0.196703		P30153	Serine/threonine-protein phosphatase 2A 65 kDa regulatory subunit A alpha isoform	PPP2R1A	0.422088	-1.24438		P53985	SLC16A1	Monocarboxylate transporter 1	0.768214	-0.380421
	Q08945	FACT complex subunit SSRP1	SSRP1	1.59916	0.804459	0.677311	-0.313909		P30405	Peptidyl-prolyl cis-trans isomerase F, mitochondrial	PPIF	1.54757	0.630009		P54289	CACNA2D1	Voltage-dependent calcium channel subunit alpha-2/delta-1	1.57672	0.656922
	Q09161	Nuclear cap-binding protein subunit 1	NCBP1	1.41607	0.739545	0.501894	-0.43529		P30520	Adenylosuccinate synthetase isozyme 2	ADSS2	0.508121	-0.976756		P54577	YARS1	Tyrosine--tRNA ligase, cytoplasmic	1.47624	0.561926
	Q09666	Neuroblast differentiation-associated protein AHNAK	AHNAK	2.14562	1.23333	1.10139	0.302561		P30711	Glutathione S-transferase theta-1	GSTT1	1.44953	0.535589		P54578	USP14	Ubiquitin carboxyl-terminal hydrolase 14	1.37088	0.455101
	Q0VF96	Cingulin-like protein 1	CGNL1	1.7101	0.756681	0.774082	-0.402243		P30740	Leukocyte elastase inhibitor	SERPINB1	0.587494	-0.767355		P54652	HSPA2	Heat shock-related 70 kDa protein 2	1.7617	0.816968
	Q0ZGT2	Nexilin	NEXN	2.84116	1.93238	1.50648	0.950381		P30837	Aldehyde dehydrogenase X, mitochondrial	ALDH1B1	2.49111	1.31679		P54687	BCAT1	Branched-chain-amino-acid aminotransferase, cytosolic	3.00142	1.58565
	Q10471	Polypeptide N-acetylgalactosaminyltransferase 2	GALNT2	1.53764	0.754837	0.620719	-0.405764		P31150	Rab GDP dissociation inhibitor alpha	GDI1	0.139135	-2.84544		P54753	EPHB3	Ephrin type-B receptor 3	0.676607	-0.563609
	Q10472	Polypeptide N-acetylgalactosaminyltransferase 1	GALNT1	0.639116	1.12863	-0.645851	0.174571		P31151	Protein S100-A7	S100A7	1.57617	0.656425		P54802	NAGLU	Alpha-N-acetylglucosaminidase	1.20339	0.267106
	Q10570	Cleavage and polyadenylation specificity factor subunit 1	CPSF1	1.30774	0.740491	0.387075	-0.433445		P31323	cAMP-dependent protein kinase type II-beta regulatory subunit	PRKAR2B	0.0572011	-4.12781		P55001	MFAP2	Microfibrillar-associated protein 2	0.0432047	-4.53267
	Q10589	Bone marrow stromal antigen 2	BST2	5.14066	0.389808	2.36195	-1.35916		P31930	Cytochrome b-c1 complex subunit 1, mitochondrial	UQCRC1	0.679164	-0.558169		P55011	SLC12A2	Solute carrier family 12 member 2	0.722559	-0.468814
	Q10713	Mitochondrial-processing peptidase subunit alpha	PMPCA	1.09651	0.838941	0.132922	-0.253359		P31939	Bifunctional purine biosynthesis protein ATIC	ATIC	0.631977	-0.662056		P55060	CSE1L	Exportin-2	1.64355	0.716816
	Q12765	Secernin-1	SCRN1	0.159256	1.79354	-2.65058	0.842807		P31942	Heterogeneous nuclear ribonucleoprotein H3	HNRNPH3	1.41859	0.504457		P55081	MFAP1	Microfibrillar-associated protein 1	0.657517	-0.6049
	Q12789	General transcription factor 3C polypeptide 1	GTF3C1	1.46762	0.645418	0.553477	-0.631694		P31946	14-3-3 protein beta/alpha	YWHAB	0.217016	-2.20413		P55196	AFDN	Afadin	0.718515	-0.47691
	Q12797	Aspartyl/asparaginyl beta-hydroxylase	ASPH	1.79434	0.688297	0.843455	-0.538897		P31949	Protein S100-A11	S100A11	3.20814	1.68174		P55268	LAMB2	Laminin subunit beta-2	0.302595	-1.72454
	Q12805	EGF-containing fibulin-like extracellular matrix protein 1	EFEMP1	2.83505	0.361908	1.50337	-1.46631		P32119	Peroxiredoxin-2	PRDX2	0.562103	-0.831095		P55769	SNU13	NHP2-like protein 1	0.853298	-0.228878
	Q12860	Contactin-1	CNTN1	0.330536	1.11122	-1.59712	0.152151		P32189	Glycerol kinase	GK	0.444952	-1.16828		P55809	OXCT1	Succinyl-CoA:3-ketoacid coenzyme A transferase 1, mitochondrial	1.41895	0.50482
	Q12874	Splicing factor 3A subunit 3	SF3A3	1.49872	0.725424	0.58373	-0.463103		P32321	Deoxycytidylate deaminase	DCTD	2.61049	1.38432		P55884	EIF3B	Eukaryotic translation initiation factor 3 subunit B	1.073	0.101656
	Q12888	TP53-binding protein 1	TP53BP1	1.25398	1.3754	0.326515	0.459854		P32322	Pyrroline-5-carboxylate reductase 1, mitochondrial	PYCR1	3.5109	1.81184		P56937	HSD17B7	3-keto-steroid reductase/17-beta-hydroxysteroid dehydrogenase 7	0.570764	-0.809033
	Q12906	Interleukin enhancer-binding factor 3	ILF3	1.33017	0.87176	0.41161	-0.197998		P33240	Cleavage stimulation factor subunit 2	CSTF2	1.53358	0.616904		P57087	JAM2	Junctional adhesion molecule B	0.613225	-0.705511
	Q12955	Ankyrin-3	ANK3	0.422258	0.699999	-1.2438	-0.514575		P33527	Multidrug resistance-associated protein 1	ABCC1	1.51568	0.599962		P60174	TPI1	Triosephosphate isomerase	2.20843	1.14302
	Q12996	Cleavage stimulation factor subunit 3	CSTF3	1.45183	0.780956	0.537877	-0.356687		P33897	ATP-binding cassette sub-family D member 1	ABCD1	1.41358	0.499357		P60201	PLP1	Myelin proteolipid protein	2.30196	1.20286
	Q13123	Protein Red	IK	1.14551	0.728479	0.195985	-0.457041		P34896	Serine hydroxymethyltransferase, cytosolic	SHMT1	1.96403	0.973815		P60842	EIF4A1	Eukaryotic initiation factor 4A-I	1.37423	0.458621
	Q13148	TAR DNA-binding protein 43	TARDBP	1.48755	0.72684	0.572939	-0.460289		P34897	Serine hydroxymethyltransferase, mitochondrial	SHMT2	2.05086	1.03623		P60903	S100A10	Protein S100-A10	1.66223	0.733122
	Q13185	Chromobox protein homolog 3	CBX3	1.40019	0.87319	0.485621	-0.195633		P34932	Heat shock 70 kDa protein 4	HSPA4	0.622537	-0.683768		P60981	DSTN	Destrin	4.12506	2.04441
	Q13214	Semaphorin-3B	SEMA3B	0.467315	0.368825	-1.09753	-1.43899		P35052	Glypican-1	GPC1	1.65005	0.722511		P60983	GMFB	Glia maturation factor beta	2.2049	1.14071
	Q13242	Serine/arginine-rich splicing factor 9	SRSF9	1.40769	0.68786	0.493327	-0.539812		P35221	Catenin alpha-1	CTNNA1	1.58432	0.663864		P61026	RAB10	Ras-related protein Rab-10	0.870325	-0.200374
	Q13253	Noggin	NOG	0.628338	0.314919	-0.670387	-1.66695		P35237	Serpin B6	SERPINB6	0.785441	-0.348426		P61086	UBE2K	Ubiquitin-conjugating enzyme E2 K	3.67238	1.87672
	Q13263	Transcription intermediary factor 1-beta	TRIM28	1.53607	0.811046	0.61924	-0.302144		P35249	Replication factor C subunit 4	RFC4	1.52181	0.605785		P61088	UBE2N	Ubiquitin-conjugating enzyme E2 N	2.22413	1.15324
	Q13308	Inactive tyrosine-protein kinase 7	PTK7	3.00619	0.85866	1.58794	-0.219841		P35250	Replication factor C subunit 2	RFC2	1.47717	0.56284		P61225	RAP2B	Ras-related protein Rap-2b	0.713201	-0.48762
	Q13363	C-terminal-binding protein 1	CTBP1	0.499888	0.705681	-1.00032	-0.502913		P35270	Sepiapterin reductase	SPR	1.29715	0.37535		P61254	RPL26	60S ribosomal protein L26	0.930317	-0.104206
	Q13393	Phospholipase D1	PLD1	2.02752	0.680484	1.01971	-0.555366		P35475	Alpha-L-iduronidase	IDUA	1.16281	0.217621		P61764	STXBP1	Syntaxin-binding protein 1	1.17489	0.232528
	Q13394	Putative nucleotidyltransferase MAB21L1	MAB21L1	1.80883	0.641478	0.855056	-0.640528		P35527	Keratin, type I cytoskeletal 9	KRT9	3.40114	1.76602		P61812	TGFB2	Transforming growth factor beta-2 proprotein	0.344097	-1.53911
	Q13402	Unconventional myosin-VIIa	MYO7A	0.740466	1.42565	-0.433494	0.511619		P35555	Fibrillin-1	FBN1	3.12697	1.64477		P61964	WDR5	WD repeat-containing protein 5	0.755771	-0.403979
	Q13425	Beta-2-syntrophin	SNTB2	2.58785	0.852801	1.37175	-0.22972		P35556	Fibrillin-2	FBN2	3.49676	1.80602		P61970	NUTF2	Nuclear transport factor 2	2.54738	1.34902
	Q13435	Splicing factor 3B subunit 2	SF3B2	1.38402	0.737267	0.468865	-0.43974		P35579	Myosin-9	MYH9	2.25604	1.17379		P61981	YWHAG	14-3-3 protein gamma	1.27006	0.344895
	Q13439	Golgin subfamily A member 4	GOLGA4	1.39281	0.730247	0.477997	-0.453543		P35580	Myosin-10	MYH10	1.56868	0.649551		P62195	PSMC5	26S proteasome regulatory subunit 8	1.1197	0.163115
	Q13445	Transmembrane emp24 domain-containing protein 1	TMED1	1.63623	0.629796	0.710373	-0.667043		P35609	Alpha-actinin-2	ACTN2	0.126278	-2.98533		P62241	RPS8	40S ribosomal protein S8	1.17717	0.235324
	Q13488	V-type proton ATPase 116 kDa subunit a3	TCIRG1	1.23364	0.731427	0.302923	-0.451215		P35625	Metalloproteinase inhibitor 3	TIMP3	1.12161	0.165571		P62258	YWHAE	14-3-3 protein epsilon	1.21696	0.283276
	Q13492	Phosphatidylinositol-binding clathrin assembly protein	PICALM	1.39562	0.864468	0.480903	-0.210116		P35749	Myosin-11	MYH11	1.40468	0.490242		P62316	SNRPD2	Small nuclear ribonucleoprotein Sm D2	0.786875	-0.345794
	Q13526	Peptidyl-prolyl cis-trans isomerase NIMA-interacting 1	PIN1	0.0751465	2.10463	-3.73415	1.07356		P35813	Protein phosphatase 1A	PPM1A	0.312595	-1.67764		P62318	SNRPD3	Small nuclear ribonucleoprotein Sm D3	0.854193	-0.227366
	Q13547	Histone deacetylase 1	HDAC1	2.16653	0.637645	1.11538	-0.649174		P35914	Hydroxymethylglutaryl-CoA lyase, mitochondrial	HMGCL	1.39519	0.480461		P62714	PPP2CB	Serine/threonine-protein phosphatase 2A catalytic subunit beta isoform	1.15606	0.209218
	Q13554	Calcium/calmodulin-dependent protein kinase type II subunit beta	CAMK2B	0.0581605	0.732079	-4.10382	-0.44993		P36269	Glutathione hydrolase 5 proenzyme	GGT5	2.12304	1.08613		P62736	ACTA2	Actin, aortic smooth muscle	1.98341	0.987985
	Q13561	Dynactin subunit 2	DCTN2	0.611231	1.23037	-0.71021	0.29909		P36405	ADP-ribosylation factor-like protein 3	ARL3	0.688787	-0.537871		P62745	RHOB	Rho-related GTP-binding protein RhoB	0.856902	-0.222797
	Q13576	Ras GTPase-activating-like protein IQGAP2	IQGAP2	0.670141	0.701744	-0.577463	-0.510984		P36507	Dual specificity mitogen-activated protein kinase kinase 2	MAP2K2	0.153554	-2.70318		P62879	GNB2	Guanine nucleotide-binding protein G(I)/G(S)/G(T) subunit beta-2	0.877932	-0.187818
	Q13601	KRR1 small subunit processome component homolog	KRR1	1.75707	0.705282	0.81317	-0.503727		P36543	V-type proton ATPase subunit E 1	ATP6V1E1	0.272906	-1.87352		P62937;PPIA_HUMAN	PPIA;	Peptidyl-prolyl cis-trans isomerase A;	2.09397	1.06624
	Q13618	Cullin-3	CUL3	0.26561	1.28216	-1.91262	0.358579		P36578	60S ribosomal protein L4	RPL4	1.73629	0.796004		P62942	FKBP1A	Peptidyl-prolyl cis-trans isomerase FKBP1A	2.13697	1.09557
	Q13724	Mannosyl-oligosaccharide glucosidase	MOGS	1.27059	0.695742	0.345493	-0.523375		P36871	Phosphoglucomutase-1	PGM1	0.825267	-0.277067		P62995	TRA2B	Transformer-2 protein homolog beta	0.818313	-0.289276
	Q13740	CD166 antigen	ALCAM	1.37513	1.4466	0.459573	0.532662		P36915	Guanine nucleotide-binding protein-like 1	GNL1	0.246865	-2.0182		P63010	AP2B1	AP-2 complex subunit beta	0.90501	-0.143995
	Q13813	Spectrin alpha chain, non-erythrocytic 1	SPTAN1	0.544703	0.910848	-0.876459	-0.134718		P36959	GMP reductase 1	GMPR	1.45563	0.541643		P63096	GNAI1	Guanine nucleotide-binding protein G(i) subunit alpha-1	0.804427	-0.313966
	Q13838	Spliceosome RNA helicase DDX39B	DDX39B	1.22152	0.7989	0.288683	-0.323914		P37059	17-beta-hydroxysteroid dehydrogenase type 2	HSD17B2	3.11789	1.64057		P63104	YWHAZ	14-3-3 protein zeta/delta	1.47208	0.557854
	Q14019	Coactosin-like protein	COTL1	1.2914	2.26521	0.368934	1.17965		P37108	Signal recognition particle 14 kDa protein	SRP14	1.2898	0.367149		P67936	TPM4	Tropomyosin alpha-4 chain	1.63724	0.711265
	Q14088	Ras-related protein Rab-33A	RAB33A	0.610394	0.525951	-0.712186	-0.927001		P37235	Hippocalcin-like protein 1	HPCAL1	0.21863	-2.19344		P68036	UBE2L3	Ubiquitin-conjugating enzyme E2 L3	3.54094	1.82413
	Q14112	Nidogen-2	NID2	2.95351	0.336152	1.56243	-1.57281		P37802	Transgelin-2	TAGLN2	1.70728	0.771697		P68366	TUBA4A	Tubulin alpha-4A chain	1.63981	0.713528
	Q14126	Desmoglein-2	DSG2	2.20717	0.62291	1.1422	-0.682904		P37837	Transaldolase	TALDO1	1.36112	0.44479		P68371	TUBB4B	Tubulin beta-4B chain	1.7909	0.840686
	Q14192	Four and a half LIM domains protein 2	FHL2	2.5049	4.15689	1.32475	2.0555		P38159	RNA-binding motif protein, X chromosome	RBMX	1.19412	0.255949		P78310	CXADR	Coxsackievirus and adenovirus receptor	0.774777	-0.368147
	Q14194	Dihydropyrimidinase-related protein 1	CRMP1	0.00968267	2.13361	-6.69038	1.0933		P38435	Vitamin K-dependent gamma-carboxylase	GGCX	1.84315	0.882176		P78324	SIRPA	Tyrosine-protein phosphatase non-receptor type substrate 1	0.749569	-0.415867
	Q14195	Dihydropyrimidinase-related protein 3	DPYSL3	0.123346	2.04634	-3.01922	1.03305		P38606	V-type proton ATPase catalytic subunit A	ATP6V1A	0.325699	-1.61839		P78357	CNTNAP1	Contactin-associated protein 1	0.4911	-1.02591
	Q14289	Protein-tyrosine kinase 2-beta	PTK2B	0.424982	1.57185	-1.23452	0.652464		P38919	Eukaryotic initiation factor 4A-III	EIF4A3	1.19943	0.262348		P78417	GSTO1	Glutathione S-transferase omega-1	2.49253	1.31761
	Q14376	UDP-glucose 4-epimerase	GALE	1.50917	1.48984	0.593753	0.575154		P39023	60S ribosomal protein L3	RPL3	1.4882	0.573572		P78527	PRKDC	DNA-dependent protein kinase catalytic subunit	0.777895	-0.362352
	Q14498	RNA-binding protein 39	RBM39	1.51704	0.710532	0.601263	-0.493028		P39060	Collagen alpha-1(XVIII) chain	COL18A1	2.31103	1.20853		P80723	BASP1	Brain acid soluble protein 1	0.789039	-0.341831
	Q14554	Protein disulfide-isomerase A5	PDIA5	1.76632	0.687407	0.820749	-0.540763		P40121	Macrophage-capping protein	CAPG	0.398449	-1.32753		P81605	DCD	Dermcidin	0.418156	-1.25789
	Q14683	Structural maintenance of chromosomes protein 1A	SMC1A	1.67107	0.817923	0.740768	-0.289964		P40123	Adenylyl cyclase-associated protein 2	CAP2	0.168655	-2.56785		P83876	TXNL4A	Thioredoxin-like protein 4A	0.745811	-0.423117
	Q14714	Sarcospan	SSPN	1.59707	0.620865	0.675423	-0.687648		P40925	Malate dehydrogenase, cytoplasmic	MDH1	0.235408	-2.08676		P84085	ARF5	ADP-ribosylation factor 5	1.31717	0.397444
	Q14764	Major vault protein	MVP	1.78403	1.54183	0.835137	0.624642		P40937	Replication factor C subunit 5	RFC5	1.91321	0.935993		P84090	ERH	Enhancer of rudimentary homolog	1.14316	0.193026
	Q14766	Latent-transforming growth factor beta-binding protein 1	LTBP1	1.45656	0.0667156	0.542568	-3.90583		P41219	Peripherin	PRPH	6.75701	2.75639		P85037	FOXK1	Forkhead box protein K1	0.687032	-0.54155
	Q14847	LIM and SH3 domain protein 1	LASP1	0.652889	2.30047	-0.615089	1.20193		P42126	Enoyl-CoA delta isomerase 1, mitochondrial	ECI1	1.28863	0.365839		P98095	FBLN2	Fibulin-2	0.369133	-1.43779
	Q14982	Opioid-binding protein/cell adhesion molecule	OPCML	0.0828868	0.644074	-3.59271	-0.634702		P42167	Lamina-associated polypeptide 2, isoforms beta/gamma	TMPO	1.67693	0.745826		P98160	HSPG2	Basement membrane-specific heparan sulfate proteoglycan core protein	0.38366	-1.3821
	Q15007	Pre-mRNA-splicing regulator WTAP	WTAP	1.58769	0.669027	0.666933	-0.579863		P42285	Exosome RNA helicase MTR4	MTREX	1.51779	0.601968		P98175	RBM10	RNA-binding protein 10	0.730745	-0.45256
	Q15019	Septin-2	SEPTIN2	0.552286	0.907515	-0.856514	-0.140007		P42356	Phosphatidylinositol 4-kinase alpha	PI4KA	0.637422	-0.649679		PRDX1_HUMAN;Q06830	;PRDX1	;Peroxiredoxin-1	1.63383	0.708259
	Q15029	116 kDa U5 small nuclear ribonucleoprotein component	EFTUD2	1.33603	0.750592	0.417958	-0.413898		P42765	3-ketoacyl-CoA thiolase, mitochondrial	ACAA2	1.14177	0.191276		Q00688	FKBP3	Peptidyl-prolyl cis-trans isomerase FKBP3	1.11337	0.154928
	Q15056	Eukaryotic translation initiation factor 4H	EIF4H	0.83674	1.19971	-0.257149	0.262682		P43004	Excitatory amino acid transporter 2	SLC1A2	0.0120145	-6.37908		Q01085	TIAL1	Nucleolysin TIAR	0.760629	-0.394736
	Q15059	Bromodomain-containing protein 3	BRD3	1.44881	0.662363	0.534867	-0.594305		P43121	Cell surface glycoprotein MUC18	MCAM	3.01478	1.59205		Q01459	CTBS	Di-N-acetylchitobiase	0.816379	-0.292689
	Q15102	Platelet-activating factor acetylhydrolase IB subunit alpha1	PAFAH1B3	0.570041	2.68504	-0.810861	1.42495		P43304	Glycerol-3-phosphate dehydrogenase, mitochondrial	GPD2	0.355825	-1.49076		Q01469	FABP5	Fatty acid-binding protein 5	1.55214	0.63426
	Q15118	[Pyruvate dehydrogenase (acetyl-transferring)] kinase isozyme 1, mitochondrial	PDK1	1.25643	0.668229	0.329328	-0.581585		P45974	Ubiquitin carboxyl-terminal hydrolase 5	USP5	0.321551	-1.63688		Q01518	CAP1	Adenylyl cyclase-associated protein 1	2.21033	1.14426
	Q15119	[Pyruvate dehydrogenase (acetyl-transferring)] kinase isozyme 2, mitochondrial	PDK2	0.728297	0.493031	-0.4574	-1.02025		P45985	Dual specificity mitogen-activated protein kinase kinase 4	MAP2K4	0.100392	-3.31629		Q01813	PFKP	ATP-dependent 6-phosphofructokinase, platelet type	1.60675	0.684143
	Q15124	Phosphoglucomutase-like protein 5	PGM5	4.62678	2.47382	2.21001	1.30674		P46063	ATP-dependent DNA helicase Q1	RECQL	1.75172	0.808771		Q01814	ATP2B2	Plasma membrane calcium-transporting ATPase 2	0.728235	-0.457523
	Q15126	Phosphomevalonate kinase	PMVK	0.77158	1.89318	-0.374112	0.920813		P46087	Probable 28S rRNA (cytosine(4447)-C(5))-methyltransferase	NOP2	1.7928	0.842214		Q01995	TAGLN	Transgelin	5.23417	2.38796
	Q15181	Inorganic pyrophosphatase	PPA1	1.15689	1.90858	0.210258	0.932503		P46108	Adapter molecule crk	CRK	0.573231	-0.802813		Q02252	ALDH6A1	Methylmalonate-semialdehyde dehydrogenase [acylating], mitochondrial	0.813209	-0.298302
	Q15274	Nicotinate-nucleotide pyrophosphorylase [carboxylating]	QPRT	1.98113	1.25109	0.98632	0.323188		P46109	Crk-like protein	CRKL	0.248938	-2.00614		Q02338	BDH1	D-beta-hydroxybutyrate dehydrogenase, mitochondrial	0.487517	-1.03648
	Q15286	Ras-related protein Rab-35	RAB35	0.53944	0.696859	-0.890465	-0.521061		P46779	60S ribosomal protein L28	RPL28	1.4846	0.570078		Q02790	FKBP4	Peptidyl-prolyl cis-trans isomerase FKBP4	1.38966	0.474731
	Q15393	Splicing factor 3B subunit 3	SF3B3	1.4224	0.7398	0.508332	-0.434793		P46821	Microtubule-associated protein 1B	MAP1B	0.157928	-2.66266		Q02809	PLOD1	Procollagen-lysine,2-oxoglutarate 5-dioxygenase 1	0.888294	-0.170892
	Q15417	Calponin-3	CNN3	1.55575	1.55735	0.637611	0.639094		P46937	Transcriptional coactivator YAP1	YAP1	1.74777	0.805514		Q02818	NUCB1	Nucleobindin-1	0.61501	-0.701319
[truncated: 1,999 more rows]

## Sheet: RPE biological process
#term ID	term description	observed gene count	background gene count	strength	false discovery rate	matching proteins in your network (IDs)	matching proteins in your network (labels)
[truncated: 860 more rows]
[truncated: 3,172 more columns]

[truncated: 2 more sheets: RPE cellular component, RPE subcellular localisation]
